# Supplementary material for: Higher red cell distribution width (RDW) is associated with increased all-cause and cardiovascular mortality in patients with breast cancer: A retrospective analysis of NHANES data (1999–2018)
Source: PLoS One. 2025 Jul 28;20(7):e0328680. doi: 10.1371/journal.pone.0328680 (PMC12303287; doi:10.1371/journal.pone.0328680)
Supplement: S1 Data — Original data for this study. https://figshare.com/account/articles/29207858?file=55028801. The DOI for this dataset is:10.6084/m9.figshare.29207858. (CSV) [file pone.0328680.s003.csv]

SEQN	SDMVPSU	SDMVSTRA	WTINT2YR	WTINT4YR	WTMEC2YR	WTMEC4YR	Sex	Age	Race	Marital	Education	PIR	Pregnant	Cancer	Cancer1	Cancer2	Cancer3	Cancer4	Hypersention_doctor	Hypersention2	Hypersention_drug	Hyperlipidemia_drug	Hyperlipidemia_doctor	diabetes(doctor)	Insulin_use	Sugar_use	mental health issues	post-hysterectomy or oophorectomy	osteoporosis	cardiovascular disease_HRT	menstrual fegulation	other_HRT	Heartfailure	Coronary	Angina	Heart_attcak	Stroke	female hormones use	rdw	wbc	rbc	plt	lymno	mcv	neno	Hemoglobin(mg/dL)	CRP	HbA1c	fast_glucose
7	2	4	22352.0886197412	11912.475671	25525.4234087929	13396.320362	2	59	4	1	2	NA	2	2	NA	NA	NA	NA	1	1	1	NA	1	2	2	NA	NA	NA	NA	NA	NA	NA	2	2	2	2	2	10	14.3	4.9	4.6	244	2.3	87.4	2.1	13.4	0.04	5.8	85.6
15	2	11	108511.38179144	49621.005395	114519.177908093	51469.714869	2	38	3	3	5	4.52	2	2	NA	NA	NA	NA	2	NA	NA	NA	1	2	NA	NA	NA	NA	NA	NA	NA	NA	2	2	2	2	2	NA	11.9	7.6	4.14	255	1.6	97.1	5.5	13.3	0.21	4.6	98.8
16	1	11	11835.7238468916	6812.51589	12565.9959238425	8808.742802	2	85	4	2	1	0.38	NA	2	NA	NA	NA	NA	2	NA	NA	NA	2	2	2	NA	NA	NA	NA	NA	NA	NA	2	2	2	2	2	NA	14.1	7.4	3.57	219	2.1	93	4.8	10.9	0.04	4.6	NA
24	2	12	67675.1924706441	35699.186267	81868.4866463832	37043.646638	2	53	3	1	3	2.67	2	1	28	25	NA	NA	2	NA	NA	2	1	2	2	NA	NA	12	NA	NA	NA	NA	2	2	2	1	2	NA	12.7	9.4	4.34	331	3.7	96.7	4.9	14.7	0.08	5.3	NA
25	1	5	121284.281077953	59410.110732	135253.834993337	63701.059259	2	42	3	1	4	1.77	2	2	NA	NA	NA	NA	1	1	1	NA	2	2	2	NA	NA	12	NA	NA	NA	NA	2	2	2	2	2	NA	11.7	7.8	4.31	337	2.6	88.7	4.1	13.4	1.03	5.1	102.6
34	1	7	26685.1430841337	12494.364252	27063.4950574176	12448.412329	2	38	4	5	3	0.92	2	2	NA	NA	NA	NA	2	NA	NA	NA	NA	2	2	NA	NA	NA	NA	NA	NA	NA	2	2	2	2	2	NA	11.8	7.6	4.32	373	2.3	87.3	4.5	12.4	0.15	4.8	96.1
40	1	13	2156.7736209816	1321.255416	2310.18138202323	1268.890199	2	68	1	2	1	NA	NA	2	NA	NA	NA	NA	1	1	1	NA	NA	1	2	1	NA	NA	NA	NA	NA	NA	2	2	2	2	2	NA	12.4	10.4	4.15	317	3.5	83.4	6.1	11.8	0.7	8	NA
45	1	4	18362.0225414898	9959.723177	20355.0408972973	11380.326285	2	33	1	3	3	0.75	2	2	NA	NA	NA	NA	2	NA	NA	NA	2	2	2	NA	NA	NA	NA	NA	NA	NA	2	2	2	2	2	NA	12.4	6.8	4.53	305	2.2	88.1	4	13.6	0.32	4.7	NA
46	2	5	10553.6778562297	6074.583948	11204.846838139	6926.573373	2	85	4	2	2	1.2	NA	2	NA	NA	NA	NA	1	1	2	NA	NA	3	2	NA	NA	NA	NA	NA	NA	NA	2	1	2	2	1	NA	16.3	6.5	4.88	197	2.4	89.8	3	13.6	0.45	5.4	102.7
55	2	9	8123.33509182051	4675.704681	8238.28796607917	4561.977949	2	61	2	4	5	3.33	NA	2	NA	NA	NA	NA	2	NA	NA	2	1	1	2	2	NA	NA	NA	NA	NA	NA	2	2	2	2	2	NA	11.7	4.7	4.73	213	2	90.6	2.2	15	0.18	6.7	141.9
64	1	9	13409.1658036255	7718.172229	14236.520301607	8800.682765	2	63	4	1	4	5	NA	2	NA	NA	NA	NA	2	NA	NA	NA	2	2	NA	NA	NA	12	NA	NA	NA	NA	2	2	2	2	2	NA	14.8	7.3	4.59	301	1.8	81.4	5	13	0.57	4.8	78.4
80	1	11	11835.7238468916	6812.51589	12820.6113021698	7343.896878	2	75	4	2	1	NA	NA	1	14	NA	NA	NA	1	1	1	NA	NA	2	2	NA	NA	NA	NA	NA	NA	NA	2	2	2	2	2	NA	NA	NA	NA	NA	NA	NA	NA	NA	NA	NA	NA
83	1	7	10553.6778562297	6074.583948	10703.022379121	5926.832405	2	60	4	5	2	2.4	NA	2	NA	NA	NA	NA	2	NA	NA	NA	2	1	2	1	NA	12	NA	NA	NA	NA	2	2	2	2	2	NA	12.8	8	4.68	235	3	82.3	4.2	12.5	0.45	8.6	NA
86	2	1	46701.4842123077	23684.416709	52691.3920428601	24741.040995	2	63	3	5	3	2.16	NA	1	28	NA	NA	NA	2	NA	NA	1	1	2	2	NA	NA	NA	NA	NA	NA	NA	2	2	2	2	2	NA	11.9	9.4	4.62	244	3.6	98.6	5.2	15.9	0.18	5.8	NA
93	1	12	53079.9192475714	26919.20712	56627.4366171201	26912.492628	2	63	5	1	4	5	NA	2	NA	NA	NA	NA	1	1	1	NA	2	2	2	NA	NA	NA	NA	NA	NA	NA	2	2	2	2	2	10	11.9	6.3	4.31	408	2.6	95.1	3.2	13.8	0.06	4.8	NA
94	2	4	10153.7804971044	5844.407311	10037.8063877351	6664.113363	2	61	4	1	3	4.44	NA	1	14	NA	NA	NA	2	NA	NA	NA	1	2	2	NA	NA	12	NA	NA	NA	NA	2	2	2	2	2	NA	12.9	6.1	3.84	322	2.7	92.8	2.8	11.6	0.34	5.5	93.1
95	2	13	7418.42350123757	4375.679194	0	0	2	45	1	4	2	NA	3	2	NA	NA	NA	NA	1	1	1	NA	1	2	2	NA	NA	NA	NA	NA	NA	NA	2	2	2	2	2	NA	NA	NA	NA	NA	NA	NA	NA	NA	NA	NA	NA
96	1	8	25236.3881814196	13449.654095	27654.9858186125	14012.827145	2	43	4	NA	2	2.51	2	2	NA	NA	NA	NA	1	1	1	NA	2	2	NA	NA	NA	NA	NA	NA	NA	NA	2	2	2	2	2	NA	NA	NA	NA	NA	NA	NA	NA	NA	NA	NA	NA
98	2	4	10153.7804971044	5844.407311	0	0	2	62	4	3	1	0.84	NA	2	NA	NA	NA	NA	1	2	1	NA	2	2	2	NA	NA	NA	NA	NA	NA	NA	2	2	2	2	2	NA	NA	NA	NA	NA	NA	NA	NA	NA	NA	NA	NA
102	1	6	121284.281077953	59410.110732	128224.322700097	64527.402428	2	41	5	3	1	NA	2	2	NA	NA	NA	NA	2	NA	NA	NA	NA	2	2	NA	NA	NA	NA	NA	NA	NA	2	2	2	2	2	NA	15.1	5.6	5.65	251	1.9	68.4	3.2	12.2	0.67	5.6	82.3
107	2	4	17076.2849304255	9262.327743	16803.5036993401	9410.398685	2	30	1	1	3	NA	2	2	NA	NA	NA	NA	2	NA	NA	NA	2	2	NA	NA	NA	NA	NA	NA	NA	NA	2	2	2	2	2	NA	11.6	9.9	4.38	260	2	88.2	7	13.4	1.33	4.6	NA
115	1	11	91938.0795227218	48498.04642	97028.2850662357	49548.644638	2	59	3	2	4	NA	2	2	NA	NA	NA	NA	1	1	1	NA	2	2	2	NA	NA	NA	NA	NA	NA	NA	2	9	2	2	2	10	12.5	7.3	4.29	433	1.7	91.6	4.9	13.2	2.55	5.1	NA
125	2	6	15488.55322811	8542.01696	0	0	2	39	1	1	4	4.55	3	2	NA	NA	NA	NA	2	NA	NA	NA	2	2	2	NA	NA	NA	NA	NA	NA	NA	2	2	2	2	2	NA	NA	NA	NA	NA	NA	NA	NA	NA	NA	NA	NA
129	2	8	41430.7171874353	21011.374413	54689.3611835772	26144.134491	2	63	3	3	4	5	NA	2	NA	NA	NA	NA	1	1	1	NA	2	2	2	NA	NA	NA	NA	NA	NA	NA	2	2	2	2	2	10	13.1	6.9	4.31	378	1.6	94.7	4.2	13.8	0.21	5.5	104.8
132	2	8	114312.155948059	55994.872398	127478.658742217	60039.152274	2	41	3	NA	4	2.59	2	2	NA	NA	NA	NA	2	NA	NA	1	1	2	NA	NA	NA	NA	NA	NA	NA	NA	2	2	2	2	2	NA	11.3	9.5	4.68	375	2	93.2	6.4	14.7	6.9	5.5	106.8
141	3	1	62251.6173731277	28466.947803	64791.201914582	30338.369919	2	35	2	4	3	NA	2	2	NA	NA	NA	NA	2	NA	NA	NA	NA	2	2	NA	NA	NA	NA	NA	NA	NA	2	2	2	2	2	NA	12.4	5.6	4.21	258	1.5	94.4	3.5	13.9	0.11	5.4	94
149	2	8	91171.3972255192	44659.561458	94890.7780349994	48506.314144	2	40	2	4	3	0.88	2	2	NA	NA	NA	NA	1	2	2	NA	1	2	2	NA	NA	NA	NA	NA	NA	NA	2	2	2	2	2	NA	12.5	6.8	3.8	282	1.5	96.3	4.6	12.3	0.15	5.1	89.5
163	1	3	5968.23969843561	3833.458477	6204.65350619502	3681.527305	2	63	1	1	1	0.85	NA	2	NA	NA	NA	NA	1	1	1	NA	2	1	2	1	NA	NA	NA	NA	NA	NA	2	2	2	2	2	10	12.5	5.1	4.97	220	2	90.7	2.7	15.4	0.05	8.6	244.5
168	1	9	49207.4826546649	24955.320886	0	0	2	65	3	NA	4	3.28	NA	2	NA	NA	NA	NA	2	NA	NA	NA	1	2	NA	NA	NA	NA	NA	NA	NA	NA	2	2	2	2	2	NA	NA	NA	NA	NA	NA	NA	NA	NA	NA	NA	NA
173	2	12	19369.5628245095	8732.883996	22379.6126763481	11033.603577	2	82	3	2	5	NA	NA	2	NA	NA	NA	NA	1	2	1	NA	2	3	2	NA	NA	NA	NA	NA	NA	NA	2	2	2	2	2	NA	12.5	8.4	5.21	254	2.7	89.4	4.8	15.3	0.36	6.7	NA
177	1	7	99337.9350612628	52401.52732	111813.105787913	54375.011431	2	55	3	NA	4	5	2	2	NA	NA	NA	NA	1	1	1	NA	2	2	NA	NA	NA	NA	13	NA	NA	NA	2	2	2	2	2	10	11.5	8.2	3.86	237	2.1	93.1	5.5	12.3	0.84	4.9	105.3
178	2	9	8123.33509182051	4675.704681	8799.30311291089	6045.795799	2	60	4	3	4	5	NA	2	NA	NA	NA	NA	1	1	1	NA	1	2	2	NA	NA	NA	NA	NA	NA	NA	2	2	2	2	2	10	13.3	10.6	5.56	234	2.6	92.9	6.8	17.7	0.2	5.8	95.1
179	1	5	119230.866917629	58404.26264	0	0	2	49	3	1	3	NA	3	2	NA	NA	NA	NA	1	1	1	1	1	2	NA	NA	NA	NA	NA	NA	NA	NA	2	2	2	2	2	NA	NA	NA	NA	NA	NA	NA	NA	NA	NA	NA	NA
184	1	11	24446.5344629417	11175.852156	26559.0590482284	12459.541452	2	31	4	5	2	0.26	2	2	NA	NA	NA	NA	2	NA	NA	NA	2	2	2	NA	NA	NA	NA	NA	NA	NA	2	2	2	2	2	NA	11.8	6	3.51	229	1.8	92.8	3.7	11.1	0.39	5.1	NA
187	2	12	16079.0635463136	9254.936777	15895.4122378372	11148.470395	2	71	4	2	1	1.33	NA	2	NA	NA	NA	NA	1	1	1	1	1	1	2	1	NA	NA	NA	NA	NA	NA	2	2	2	2	2	NA	13.2	7.2	4.51	331	1.9	89.3	4.6	13.4	0.4	5.7	NA
188	1	1	100933.409114878	46155.68575	114153.154203099	48503.798165	2	38	3	1	3	4.24	2	2	NA	NA	NA	NA	2	NA	NA	NA	1	2	2	NA	NA	NA	NA	NA	NA	NA	2	2	2	2	2	NA	12.8	7.8	4.03	284	1.8	89.6	4.8	12.6	0.49	5.2	NA
189	2	1	38454.5259945611	22110.80502	0	0	2	75	3	1	3	NA	NA	1	99	NA	NA	NA	2	NA	NA	NA	NA	2	2	NA	NA	NA	NA	NA	NA	NA	2	2	2	2	2	NA	NA	NA	NA	NA	NA	NA	NA	NA	NA	NA	NA
192	2	11	35676.4978837449	16714.5405	35269.0092573497	18168.702709	2	30	4	1	2	0.92	2	2	NA	NA	NA	NA	2	NA	NA	NA	NA	2	NA	NA	NA	NA	NA	NA	NA	NA	2	2	2	2	2	NA	12.3	5.4	4.16	313	1.5	95.9	2.6	12.8	0.04	5.2	81.4
193	2	4	30556.9993168875	13969.28089	37236.1186633135	15599.278223	2	38	4	5	3	NA	2	2	NA	NA	NA	NA	2	NA	NA	NA	NA	2	2	NA	NA	NA	NA	NA	NA	NA	2	2	2	2	2	NA	15.1	5.1	4.18	185	1.1	80.1	3.7	10.9	0.08	5.5	NA
194	1	3	7591.37340607916	4358.379377	7942.65003651591	4358.78391	2	44	1	1	1	1.75	2	1	28	NA	NA	NA	2	NA	NA	NA	NA	2	2	NA	NA	NA	NA	NA	NA	NA	2	2	2	2	2	NA	18.5	5.6	4.82	268	1.7	83.9	3.3	13.1	1.16	4.9	97
195	2	2	12415.6758126992	7366.174169	12591.369367674	7187.007396	2	64	4	1	1	0.27	NA	2	NA	NA	NA	NA	1	2	2	NA	NA	2	2	NA	NA	NA	NA	NA	NA	NA	2	2	2	2	2	NA	NA	NA	NA	NA	NA	NA	NA	NA	NA	NA	NA
198	2	9	17882.3548442874	9530.345045	19596.1587714945	9939.31054	2	49	2	3	3	2.01	2	2	NA	NA	NA	NA	2	NA	NA	2	1	2	2	NA	NA	NA	NA	NA	NA	NA	2	2	2	2	2	10	12.3	6.2	4.57	187	2.5	90.4	3.1	14.5	0.19	5.5	NA
199	2	10	114836.708496458	52513.504462	122810.900306104	55185.062901	2	38	3	NA	3	2.81	2	2	NA	NA	NA	NA	2	NA	NA	NA	NA	2	NA	NA	NA	NA	NA	NA	NA	NA	2	2	2	2	2	NA	12.4	8.2	4.45	268	1.6	92.5	6.1	14.1	0.31	4.4	NA
206	1	5	32496.5714299437	17318.946034	34787.9645040554	18133.383889	2	50	4	NA	3	5	2	1	14	NA	NA	NA	1	1	1	NA	NA	2	NA	NA	NA	NA	NA	NA	NA	NA	2	2	2	2	2	NA	13.4	5.6	4.27	301	1.9	86	3.3	12	0.11	5	NA
216	1	7	10553.6778562297	6074.583948	0	0	2	85	4	2	1	0.91	NA	2	NA	NA	NA	NA	2	NA	NA	NA	2	2	2	NA	NA	NA	NA	NA	NA	NA	2	2	2	2	2	NA	NA	NA	NA	NA	NA	NA	NA	NA	NA	NA	NA
232	2	6	7996.34245013516	4667.871445	8367.09168439185	5130.14889	2	57	1	1	1	5	2	2	NA	NA	NA	NA	2	NA	NA	NA	2	2	2	NA	NA	NA	NA	NA	NA	NA	2	2	2	2	2	10	12.7	4.6	4.39	272	1.2	90.5	2.9	13.7	0.06	5.1	86.7
233	2	6	2569.17617685175	1650.206877	0	0	2	82	1	2	1	1.01	NA	2	NA	NA	NA	NA	NA	NA	NA	NA	NA	2	2	NA	NA	NA	NA	NA	NA	NA	2	2	2	2	2	NA	NA	NA	NA	NA	NA	NA	NA	NA	NA	NA	NA
234	2	3	2985.67218372956	1829.044785	3644.47369359609	1928.539243	2	69	1	2	1	2.93	NA	2	NA	NA	NA	NA	2	NA	NA	2	1	2	2	NA	NA	NA	NA	NA	NA	NA	2	2	2	2	2	NA	13.4	4.7	5.31	141	1.2	86.3	2.9	15.1	0.78	5.5	NA
236	1	4	10218.9889067954	5965.343132	10456.9108236531	6311.578717	2	45	1	3	1	0.82	2	2	NA	NA	NA	NA	2	NA	NA	NA	2	2	2	NA	NA	NA	NA	NA	NA	NA	2	2	2	2	2	NA	13.3	10.6	4.84	409	2.5	94.9	7.4	15.6	0.81	5.5	111.4
237	2	1	20842.8269066584	9397.113976	23413.6126923421	13766.316623	2	81	3	2	5	NA	NA	1	14	NA	NA	NA	2	NA	NA	NA	2	2	2	NA	NA	12	NA	NA	NA	NA	2	2	2	2	2	NA	12.3	6.4	4.53	287	2.2	92.1	3.4	14.3	0.18	5.6	NA
239	3	1	54549.9900078441	27664.74592	58195.7573677933	27657.845467	2	69	3	1	4	5	NA	2	NA	NA	NA	NA	2	NA	NA	NA	2	2	NA	NA	NA	NA	NA	NA	NA	NA	2	1	2	2	2	10	12	5.7	4.31	247	1.9	94.1	3.3	13.4	1.06	5.3	90.9
250	2	7	75310.121326452	39726.670156	85524.2475157045	42257.816523	2	58	3	1	3	5	2	2	NA	NA	NA	NA	2	NA	NA	NA	1	2	2	NA	NA	NA	NA	NA	NA	NA	2	2	2	2	2	10	11.4	8.1	4.05	319	2.1	96.9	4.9	13.8	0.87	5	87.1
261	1	12	8454.74175725322	4854.058698	0	0	2	59	1	1	4	NA	3	2	NA	NA	NA	NA	1	1	2	NA	2	2	2	NA	NA	NA	NA	NA	NA	NA	2	2	2	2	2	NA	NA	NA	NA	NA	NA	NA	NA	NA	NA	NA	NA
265	2	10	99324.6932671006	47100.477778	99923.3775006259	50095.344217	2	34	3	5	3	2.56	2	2	NA	NA	NA	NA	2	NA	NA	NA	NA	2	NA	NA	NA	NA	NA	NA	NA	NA	2	2	2	2	2	NA	15.4	6.1	4.23	254	2.6	74.9	2.5	10.6	0.43	5.5	NA
273	2	7	38189.4196902459	19367.567114	42899.7604584567	19427.546572	2	64	2	1	4	0.62	NA	2	NA	NA	NA	NA	2	NA	NA	NA	NA	2	2	NA	NA	NA	NA	NA	NA	NA	2	2	2	2	2	NA	13	10.7	4.62	210	3.5	90.7	6.5	14.4	0.32	5.8	NA
274	2	11	47161.2509752563	23917.58505	50313.2029634279	23911.619256	2	69	3	1	4	3.73	NA	2	NA	NA	NA	NA	1	1	1	1	1	1	2	2	NA	12	NA	NA	NA	NA	2	1	1	1	2	NA	12.6	4.4	4.34	209	1.6	92.3	2.2	13.4	0.09	5.2	NA
287	2	6	63110.6820111305	36287.743732	70894.8489557397	38700.726146	2	71	3	3	4	1.38	NA	1	39	NA	NA	NA	2	NA	NA	NA	2	2	2	NA	NA	NA	NA	NA	NA	NA	2	2	2	2	2	10	11.9	5.3	4.42	571	1.4	92	3.3	13.7	0.35	5.3	NA
293	1	7	20842.8269066584	9397.113976	23413.6126923421	12241.902397	2	85	3	1	1	NA	NA	2	NA	NA	NA	NA	1	1	1	NA	2	2	2	NA	NA	NA	NA	NA	NA	NA	1	1	2	1	2	NA	12.6	7	4.99	243	1.6	91.4	4.4	15.2	0.23	5.7	102.4
300	1	11	103916.724850292	43237.840455	117527.209475458	46200.967599	2	21	3	1	3	2.05	2	2	NA	NA	NA	NA	2	NA	NA	NA	2	2	2	NA	NA	NA	NA	NA	NA	NA	2	2	2	2	2	NA	17.5	8.1	4.56	336	2.8	86	4.5	13.1	0.18	5.1	81.9
301	2	6	15488.55322811	8542.01696	15849.1629035871	8908.051124	2	24	1	1	2	2.87	2	2	NA	NA	NA	NA	2	NA	NA	NA	2	2	2	NA	NA	NA	NA	NA	NA	NA	2	2	2	2	2	NA	11.6	8.8	5.31	261	3	89.2	4.9	16	0.32	5.2	90.7
302	1	10	2970.88020738657	1819.983111	3626.4178035516	1747.851857	2	65	1	2	1	0.88	NA	2	NA	NA	NA	NA	1	1	1	NA	NA	1	2	1	NA	NA	NA	NA	NA	NA	2	2	2	2	2	NA	11.7	8.9	4.31	251	2.5	91.3	5.7	13.3	0.35	6.7	113.2
314	2	5	27197.1781243579	14494.650958	28589.8304231422	14875.087656	2	52	4	1	3	4.55	2	2	NA	NA	NA	NA	2	NA	NA	NA	2	2	2	NA	NA	NA	NA	NA	NA	NA	2	2	2	2	2	10	12	3.8	3.82	277	1.7	93.1	1.6	12.2	0.91	5.5	NA
321	1	2	58701.9406689282	33752.780222	66126.0607726987	44652.483387	2	71	3	2	3	1.02	NA	1	17	NA	NA	NA	1	1	1	NA	1	2	NA	NA	NA	12	NA	NA	NA	NA	1	2	2	2	2	NA	12.9	6.6	3.89	195	1.7	94.7	4.4	12.3	0.16	5.1	90.9
331	2	4	25673.9962221013	12020.930883	26038.0117757032	11976.720159	2	37	4	3	2	NA	3	2	NA	NA	NA	NA	2	NA	NA	NA	NA	2	2	NA	NA	NA	NA	NA	NA	NA	2	2	2	2	2	NA	12.5	5.5	4.64	323	2.4	84.9	2.5	13.3	0.53	6	92.6
334	1	12	82450.1116038716	43493.070126	88175.3976492847	45018.594995	2	58	3	1	4	2.94	2	1	33	NA	NA	NA	2	NA	NA	NA	2	2	2	NA	NA	NA	NA	NA	NA	NA	2	2	2	2	2	NA	12.4	4.3	4.55	329	1.4	90.2	2.4	13.8	0.71	5	88.5
350	2	9	17882.3548442874	9530.345045	21791.0626647613	10717.466202	2	56	4	4	2	4.19	2	2	NA	NA	NA	NA	2	NA	NA	NA	1	2	2	NA	NA	NA	NA	NA	NA	NA	2	2	2	2	2	10	14.1	5.1	4.48	167	2	84.9	2.2	12.6	0.19	5.8	NA
358	2	2	30364.1072330301	16182.455914	33274.1337186485	16860.058698	2	48	4	1	4	1.21	2	2	NA	NA	NA	NA	1	1	1	NA	NA	2	NA	NA	NA	12	NA	NA	NA	NA	2	2	2	2	2	NA	11.9	7.4	4.31	370	3.4	90.7	3.4	13.5	0.67	5.5	92.1
359	2	5	27197.1781243579	14494.650958	30733.1229985508	16300.137195	2	42	4	3	4	5	2	2	NA	NA	NA	NA	2	NA	NA	NA	2	2	2	NA	NA	NA	NA	NA	NA	NA	2	2	2	2	2	NA	13.1	7.4	4.4	173	1.9	90.9	4.7	13.5	0.34	4.8	89
374	1	3	98489.5975287702	51954.022725	111847.498960463	55264.223036	2	53	3	NA	3	5	2	2	NA	NA	NA	NA	2	NA	NA	NA	2	2	NA	NA	NA	NA	NA	NA	NA	NA	2	2	2	2	2	NA	12.5	5.1	4.15	184	1.2	96.9	3.4	13.5	0.21	5.1	90.3
382	2	9	13294.1129280305	5993.730839	17249.1057954152	8780.525243	2	80	2	2	1	NA	NA	2	NA	NA	NA	NA	2	NA	NA	NA	2	1	2	1	NA	NA	NA	NA	NA	NA	2	2	2	2	2	NA	11.9	14.2	4.56	120	2.1	90.7	11.5	14.1	NA	7	NA
383	2	7	10103.8080816691	5994.551663	0	0	2	72	4	2	2	NA	NA	2	NA	NA	NA	NA	1	1	1	NA	NA	1	1	2	NA	NA	NA	NA	NA	NA	2	2	1	2	2	NA	NA	NA	NA	NA	NA	NA	NA	NA	NA	NA	NA
386	2	1	20842.8269066584	9397.113976	23516.1169359748	13551.441885	2	85	3	1	3	NA	NA	2	NA	NA	NA	NA	2	NA	NA	1	1	2	2	NA	NA	NA	NA	NA	NA	NA	2	2	2	2	2	NA	13.5	8.1	4.98	281	1.3	90.2	6.2	14.6	0.19	5.8	97.3
389	1	12	25165.9084375882	11346.201307	28393.6746329407	14978.688362	2	81	3	1	3	5	NA	1	14	NA	NA	NA	1	1	1	1	1	2	2	NA	NA	NA	NA	NA	NA	NA	2	1	1	1	2	10	13.3	4.9	4.16	191	1.1	93.1	3.1	13.3	0.36	5.8	NA
393	1	3	2709.61347181195	1603.730755	2863.55047741544	1747.754328	2	76	1	NA	1	1	NA	2	NA	NA	NA	NA	1	1	1	NA	NA	2	NA	NA	NA	NA	NA	NA	NA	NA	2	2	2	2	2	NA	12.1	5.7	4.92	195	1.8	95.1	3.2	16	0.17	5.9	125.1
397	1	7	26685.1430841337	12502.065261	28543.3000308304	12456.085015	2	23	4	5	4	5	3	2	NA	NA	NA	NA	2	NA	NA	NA	NA	2	2	NA	NA	NA	NA	NA	NA	NA	2	2	2	2	2	NA	12.4	4.5	4.45	298	2.1	84.9	1.8	12.5	0.01	5.2	62.4
399	2	9	106574.552814702	50538.41287	112672.88497961	50249.374188	2	38	3	1	2	0.42	2	1	25	NA	NA	NA	2	NA	NA	NA	NA	2	2	NA	NA	12	NA	NA	NA	NA	2	2	2	2	2	NA	12.5	10.1	4.87	173	2.7	90.2	6.7	14.9	0.24	5.3	NA
402	2	7	17043.9008030446	7684.345274	22498.2841300525	9741.319432	2	85	2	2	1	0.72	NA	1	16	NA	NA	NA	2	NA	NA	NA	2	2	2	NA	NA	NA	NA	NA	NA	NA	2	2	2	2	2	99	12	7.6	3.63	312	2.3	99.1	4.3	12.5	0.32	5	NA
403	2	7	31445.5965793211	18080.770383	33547.2162057689	19218.737261	2	71	3	2	4	3.59	NA	1	32	NA	NA	NA	2	NA	NA	NA	1	2	2	NA	NA	NA	NA	NA	NA	NA	2	2	2	2	2	NA	14.7	8.9	4.27	247	2.3	85.1	6	12.3	3.22	5.5	NA
406	1	2	43625.2531810934	20425.965194	44243.7883927668	20350.842334	2	26	4	5	2	0.9	2	2	NA	NA	NA	NA	2	NA	NA	NA	NA	2	NA	NA	NA	NA	NA	NA	NA	NA	2	2	2	2	2	NA	13.1	7.8	4.78	242	2	83.2	5	12.9	0.09	5.1	NA
410	1	10	2702.15333966945	1599.315349	2658.98840551781	1595.129636	2	70	1	1	4	4.27	NA	2	NA	NA	NA	NA	2	NA	NA	NA	2	2	2	NA	NA	12	NA	NA	NA	NA	2	2	2	2	2	NA	12	5.5	4.2	265	2	92.9	2.8	13.3	2.04	5.1	NA
416	2	5	10553.6778562297	6074.583948	11204.846838139	6926.573373	2	72	4	2	4	0.84	NA	2	NA	NA	NA	NA	1	1	1	NA	1	2	2	NA	NA	NA	NA	NA	NA	NA	2	2	2	2	2	NA	12.4	6.1	4.31	230	3	91.3	2.3	13.2	0.72	5.7	NA
424	2	7	38189.4196902459	19367.567114	42899.7604584567	19964.639043	2	69	2	1	1	NA	NA	2	NA	NA	NA	NA	2	NA	NA	2	1	2	2	NA	NA	NA	NA	NA	NA	NA	2	2	2	2	2	NA	13.6	6.6	4.27	244	2.7	93	3.4	13.6	0.31	5.8	NA
426	1	5	119230.866917629	58404.26264	134155.773522687	64280.698304	2	45	3	NA	5	NA	2	2	NA	NA	NA	NA	2	NA	NA	NA	2	2	NA	NA	NA	NA	NA	NA	NA	NA	2	2	2	2	2	NA	12.5	6.6	4.51	259	1.8	90.9	4	14.1	0.36	4.8	NA
432	2	3	15850.6363022595	8741.707642	16431.2631467036	9013.005911	2	26	1	1	3	4.95	2	2	NA	NA	NA	NA	2	NA	NA	NA	NA	2	2	NA	NA	NA	NA	NA	NA	NA	2	2	2	2	2	NA	12.9	6.6	5.17	229	1.8	83.3	3.7	14.2	2.37	5.4	89.4
437	2	3	43283.5713955637	22832.417924	45679.9916406301	23327.029549	2	56	5	3	4	0.81	2	2	NA	NA	NA	NA	1	1	1	NA	NA	2	2	NA	NA	NA	NA	NA	NA	NA	2	2	2	2	2	NA	13	14.7	4.47	377	2.7	97.7	10.6	14.5	4.4	5.5	NA
451	2	9	8123.33509182051	4675.704681	0	0	2	84	2	2	9	0	NA	2	NA	NA	NA	NA	1	1	1	NA	2	1	1	2	NA	NA	NA	NA	NA	NA	2	2	2	2	2	NA	NA	NA	NA	NA	NA	NA	NA	NA	NA	NA	NA
453	1	1	72822.620485558	38414.494267	81938.3036771711	40862.036616	2	53	3	3	3	1.44	3	2	NA	NA	NA	NA	2	NA	NA	NA	2	2	2	NA	NA	NA	NA	NA	NA	NA	2	2	2	2	2	10	12.5	6.4	4.76	350	2.1	89.4	3.4	14.1	0.28	5.3	93.5
458	1	10	38640.7114733397	22217.85902	43406.7152524448	27382.53806	2	76	3	2	1	2.4	NA	1	15	NA	NA	NA	1	1	1	NA	1	2	2	NA	NA	NA	NA	NA	NA	NA	1	2	2	2	2	NA	11.8	8.3	3.47	263	1.1	94.5	5.8	11.2	1.3	4.9	91.3
459	1	1	66141.0572910885	38030.166378	0	0	2	78	3	1	2	1.07	NA	2	NA	NA	NA	NA	2	NA	NA	NA	NA	1	1	1	NA	NA	NA	NA	NA	NA	2	2	1	2	2	NA	NA	NA	NA	NA	NA	NA	NA	NA	NA	NA	NA
460	1	1	85122.304021903	35417.827166	96271.1909004867	37845.041938	2	25	3	1	4	4.24	2	2	NA	NA	NA	NA	2	NA	NA	1	1	2	2	NA	NA	NA	NA	NA	NA	NA	2	2	2	2	2	NA	13.3	8.4	3.95	258	2.6	92	5.1	12.7	1.6	5	NA
463	2	10	18407.7315409835	10151.95885	22819.757459172	10586.980671	2	34	1	1	2	NA	2	2	NA	NA	NA	NA	2	NA	NA	NA	2	2	NA	NA	NA	NA	NA	NA	NA	NA	2	2	2	2	2	NA	NA	NA	NA	NA	NA	NA	NA	NA	NA	NA	NA
472	2	5	27197.1781243579	14494.650958	29803.6933783243	15101.580826	2	44	4	3	4	NA	2	2	NA	NA	NA	NA	2	NA	NA	NA	2	2	2	NA	NA	NA	NA	NA	NA	NA	2	2	2	2	2	10	13.3	7	4.76	186	3.5	87.5	2.6	13.7	0.14	5.1	72.4
474	1	1	175476.333261075	75288.856137	186846.802011334	76574.604555	2	21	3	1	2	0.75	2	1	28	NA	NA	NA	2	NA	NA	NA	NA	2	2	NA	NA	NA	NA	NA	NA	NA	2	2	2	2	2	NA	14.3	7.4	4.51	214	2.4	87.4	4.4	13.7	0.01	5.2	NA
475	2	5	20218.9454608925	9115.833271	26689.4054973574	13145.811056	2	85	3	2	4	5	NA	1	39	NA	NA	NA	1	1	1	NA	2	2	2	NA	NA	NA	NA	NA	NA	NA	2	2	2	2	2	99	11.2	5.6	4.32	231	1.8	95.6	2.6	13.9	0.31	5.8	95.5
478	3	1	10395.1379348573	5983.330067	0	0	2	65	4	NA	4	4.25	NA	2	NA	NA	NA	NA	1	1	1	1	1	2	NA	NA	NA	NA	NA	NA	NA	NA	2	1	1	1	2	NA	NA	NA	NA	NA	NA	NA	NA	NA	NA	NA	NA
481	2	5	2608.64040940954	1543.968133	2909.37640583837	1498.668426	2	63	1	1	1	1.63	NA	1	14	NA	NA	NA	2	NA	NA	NA	NA	2	2	NA	NA	NA	NA	NA	NA	NA	2	2	2	2	2	NA	11.5	13.5	4.11	210	4.3	92.8	8	12.9	1.09	7.6	NA
484	2	1	82310.7058050382	34247.972792	93091.3438347681	39634.91194	2	27	3	6	3	2.83	3	2	NA	NA	NA	NA	2	NA	NA	NA	1	2	2	NA	NA	NA	NA	NA	NA	NA	2	2	2	2	2	NA	NA	NA	NA	NA	NA	NA	NA	NA	NA	NA	NA
488	1	11	106574.552814702	50538.41287	107216.935915685	50249.374188	2	33	3	6	4	1.14	2	2	NA	NA	NA	NA	2	NA	NA	NA	NA	2	2	NA	NA	NA	NA	NA	NA	NA	2	2	2	2	2	NA	14.1	11.6	4.26	253	2.3	91.4	7.5	13.3	0.6	5.5	NA
489	1	8	92593.0431530967	45355.943061	104720.409484629	48575.493916	2	40	3	NA	5	5	3	2	NA	NA	NA	NA	2	NA	NA	NA	1	2	NA	NA	NA	NA	NA	NA	NA	NA	2	2	2	2	2	NA	12.5	7.4	4.38	327	2.9	89.4	3.5	13.1	1.21	5	97.4
504	2	1	7357.17419850985	3364.351044	8355.00960676987	3633.330143	2	32	3	1	3	5	2	2	NA	NA	NA	NA	1	1	2	NA	2	2	2	NA	NA	NA	NA	NA	NA	NA	2	2	2	2	2	NA	11.2	4.4	4.24	308	1.2	98.9	2.7	14.3	0.15	5.2	85.8
508	2	13	11002.1514362647	6332.720538	14027.6852276345	7220.914853	2	78	4	2	1	NA	NA	2	NA	NA	NA	NA	1	1	1	NA	1	2	2	NA	NA	NA	NA	NA	NA	NA	2	2	2	2	2	NA	13.7	8.5	4.49	265	3	93.8	4.6	14.2	0.24	5.1	NA
526	1	13	13559.3246550416	7478.037455	0	0	2	28	1	1	4	0.67	3	2	NA	NA	NA	NA	2	NA	NA	NA	2	2	2	NA	NA	NA	NA	NA	NA	NA	2	2	2	2	2	NA	NA	NA	NA	NA	NA	NA	NA	NA	NA	NA	NA
527	2	2	30364.1072330301	16182.455914	37001.0644143918	16858.238668	2	56	4	6	2	NA	3	2	NA	NA	NA	NA	2	NA	NA	NA	1	2	NA	NA	NA	NA	NA	NA	NA	NA	2	2	2	2	2	NA	11.4	7.5	4.06	287	NA	98.2	NA	13.6	0.28	8.4	182.4
535	1	6	8838.54109296717	5074.406587	8697.3518278453	5073.007261	2	45	1	1	4	3.97	2	2	NA	NA	NA	NA	2	NA	NA	NA	2	1	2	1	NA	NA	NA	NA	NA	NA	2	2	2	2	2	NA	12.3	8.3	4.34	298	2.8	90.7	4.8	13.4	0.95	7.3	201.3
539	1	1	10103.8080816691	5994.551663	10246.7865217824	5848.746738	2	67	4	2	2	NA	NA	2	NA	NA	NA	NA	1	1	1	NA	2	2	2	NA	NA	NA	NA	NA	NA	NA	9	9	9	9	2	NA	NA	NA	NA	NA	NA	NA	NA	NA	NA	NA	NA
541	2	3	14704.1465279577	7975.658926	15384.5534542792	8106.148191	2	34	1	1	1	NA	2	2	NA	NA	NA	NA	2	NA	NA	NA	NA	2	2	NA	NA	NA	NA	NA	NA	NA	2	2	2	2	2	NA	13.3	3.7	4.01	135	1.5	77.8	1.8	10.2	0.05	5.3	83.9
542	2	6	7996.34245013516	4667.871445	8126.34777023667	4642.608613	2	40	1	6	2	2.4	2	2	NA	NA	NA	NA	1	1	1	NA	1	2	2	NA	NA	NA	NA	NA	NA	NA	2	2	2	2	2	NA	15.4	15.6	4.04	363	2.3	82.8	12.3	11.4	0.34	5.7	105
550	1	11	80744.5490438898	46426.966245	0	0	2	71	3	2	1	0.95	NA	2	NA	NA	NA	NA	1	1	1	1	1	3	2	NA	NA	NA	NA	NA	NA	NA	2	2	2	2	2	NA	NA	NA	NA	NA	NA	NA	NA	NA	NA	NA	NA
551	2	11	73539.5446059536	38792.677273	77611.1045032669	39633.031073	2	53	3	1	3	4.44	2	2	NA	NA	NA	NA	2	NA	NA	1	1	2	2	NA	NA	12	NA	NA	NA	NA	2	1	2	2	2	NA	13.5	5.7	4.91	374	2.5	83.9	2.5	13.9	0.32	5.3	NA
560	1	11	67096.6175333273	34027.703321	80947.9837669794	38828.948067	2	66	3	1	3	1.19	NA	2	NA	NA	NA	NA	1	1	1	NA	NA	2	2	NA	NA	NA	NA	NA	NA	NA	2	2	2	2	1	NA	13.3	9.3	4.65	328	3.9	95.8	4.4	14.6	NA	5.1	97.4
561	1	7	38454.5259945611	22110.80502	47733.9023840576	29250.993469	2	77	3	2	3	0.99	NA	2	NA	NA	NA	NA	2	NA	NA	2	1	1	2	1	NA	NA	NA	NA	NA	NA	2	2	2	2	2	NA	14.5	5.3	4.01	158	1.6	84.1	3	11.2	1.57	5.7	NA
568	2	3	47161.2509752563	23917.58505	54490.1575590934	23911.619256	2	63	3	1	5	5	NA	2	NA	NA	NA	NA	2	NA	NA	1	1	2	2	NA	NA	NA	NA	NA	NA	NA	2	2	2	2	2	10	12.3	5.9	4.88	288	1.9	88.4	3.5	14.4	0.32	5	NA
569	1	10	15772.1071728789	8698.398422	17204.0766893209	8792.049802	2	29	1	1	3	3.89	3	2	NA	NA	NA	NA	2	NA	NA	NA	NA	2	2	NA	NA	NA	NA	NA	NA	NA	2	2	2	2	2	NA	12.4	6.2	4.47	274	1.4	94.3	3.9	14.2	0.88	5.3	94.5
576	1	12	14999.2651543338	8423.840947	0	0	2	31	1	1	1	NA	3	2	NA	NA	NA	NA	2	NA	NA	NA	NA	2	2	NA	NA	NA	NA	NA	NA	NA	2	2	2	2	2	NA	NA	NA	NA	NA	NA	NA	NA	NA	NA	NA	NA
578	1	12	116017.707554037	56830.322869	130540.402008428	62548.394136	2	46	3	3	4	5	2	2	NA	NA	NA	NA	2	NA	NA	NA	2	2	2	NA	NA	NA	NA	NA	NA	NA	2	2	2	2	2	NA	15.2	6.8	4.24	469	1.6	72.9	4.5	10.2	0.12	5	90.6
581	1	9	86850.8389265481	42543.171398	98226.1205243421	45563.060185	2	48	3	NA	5	0	2	2	NA	NA	NA	NA	2	NA	NA	NA	2	2	NA	NA	NA	NA	NA	NA	NA	NA	2	2	2	2	2	NA	14.3	6.4	4.41	268	1.5	90.1	4.2	13.3	0.24	5.1	91.1
596	2	12	90700.7951687953	41476.42922	102054.40629228	45759.794464	2	30	3	6	5	3.59	2	2	NA	NA	NA	NA	2	NA	NA	NA	2	2	2	NA	NA	NA	NA	NA	NA	NA	2	2	2	2	2	NA	11	8.6	4.45	247	2.7	90.7	5.1	13.9	1.26	5.3	NA
605	1	8	34394.2140488728	15723.482272	0	0	2	36	4	3	4	0	3	2	NA	NA	NA	NA	2	NA	NA	NA	2	2	NA	NA	NA	NA	NA	NA	NA	NA	2	2	2	2	2	NA	NA	NA	NA	NA	NA	NA	NA	NA	NA	NA	NA
614	1	5	54549.9900078441	27664.74592	58195.7573677933	27657.845467	2	66	3	NA	3	2.14	NA	1	14	NA	NA	NA	1	1	1	NA	2	1	2	1	NA	12	NA	NA	NA	NA	2	2	2	2	2	NA	12.5	7.4	4.52	258	2.3	91.9	4.2	14.3	0.86	6.1	144
615	1	8	34394.2140488728	15723.482272	35884.2864408164	16772.521628	2	38	4	1	3	NA	2	2	NA	NA	NA	NA	2	NA	NA	NA	NA	2	NA	NA	NA	NA	NA	NA	NA	NA	2	2	2	2	2	NA	12.4	7.6	4.64	370	3.1	79.6	3.5	12	0.41	5.4	83.8
620	2	11	14251.7764720729	8203.169906	15920.3344409642	8843.022876	2	62	4	2	1	0.59	NA	2	NA	NA	NA	NA	1	1	1	NA	2	2	NA	NA	NA	NA	NA	NA	NA	NA	2	2	9	2	2	NA	12.7	4.4	4.32	233	1.9	94.9	1.8	13	0.23	6	NA
622	1	1	21554.7835639611	9718.103921	22995.3654294566	12278.384349	2	82	3	1	4	3.38	NA	2	NA	NA	NA	NA	1	1	1	NA	1	2	2	NA	NA	NA	NA	NA	NA	NA	2	2	2	2	2	10	12.1	5.4	4.39	190	1.4	91.7	3.3	13.9	0.05	5	78.1
627	1	12	2928.26062268858	1880.850313	3044.25483185267	1929.811415	2	61	1	4	1	1.81	NA	2	NA	NA	NA	NA	1	1	1	1	1	2	2	NA	NA	NA	NA	NA	NA	NA	2	2	2	2	2	NA	12.3	8.9	4.39	243	3	88.9	4.8	13	0.47	5.4	NA
628	2	5	37232.8968318335	18882.471483	49148.1557882502	21832.309674	2	64	3	2	3	1.78	NA	2	NA	NA	NA	NA	2	NA	NA	NA	1	1	2	1	NA	NA	NA	NA	NA	NA	2	2	2	2	2	NA	13.1	7.2	4.22	245	2.7	88.2	3.7	13	0.32	8.5	NA
633	1	5	24739.8348171334	11154.103451	0	0	2	85	3	NA	1	NA	NA	2	NA	NA	NA	NA	1	2	1	NA	NA	1	2	1	NA	NA	NA	NA	NA	NA	2	2	2	2	2	NA	NA	NA	NA	NA	NA	NA	NA	NA	NA	NA	NA
639	2	1	103458.574606853	47310.414852	117009.053040972	49717.272657	2	32	3	1	4	1.26	2	2	NA	NA	NA	NA	2	NA	NA	NA	2	2	2	NA	NA	NA	NA	NA	NA	NA	2	2	2	2	2	NA	11.9	7.8	4.4	242	1.5	92.4	5.6	13.9	0.01	4.9	NA
644	2	13	37347.4519718724	17073.569355	38965.4685084226	17398.950431	2	32	4	1	5	2.02	2	2	NA	NA	NA	NA	2	NA	NA	NA	2	2	2	NA	NA	NA	NA	NA	NA	NA	2	2	2	2	2	NA	13.8	5.9	4.53	251	1.4	71.5	3.9	10.4	1.02	5.1	NA
646	1	6	121284.281077953	59410.110732	136515.543052277	63786.229318	2	45	2	3	3	4.52	2	2	NA	NA	NA	NA	2	NA	NA	NA	NA	2	2	NA	NA	NA	NA	NA	NA	NA	2	2	2	2	2	NA	12.6	8.2	5.89	233	2.9	82.2	4.5	16.2	0.06	5.6	NA
652	1	11	56914.3555128741	31133.536386	60171.0676988746	33481.462469	2	54	2	3	1	0.61	2	2	NA	NA	NA	NA	1	1	2	NA	1	2	NA	NA	NA	NA	NA	NA	NA	NA	2	2	2	2	2	NA	13.1	5.4	4.91	227	2.2	89.6	2.7	14.4	NA	5.1	78.3
654	1	3	2623.43377606701	1685.057061	2810.03430655953	2144.628966	2	67	1	2	1	0.73	NA	2	NA	NA	NA	NA	1	1	1	1	1	1	1	1	NA	NA	NA	NA	NA	NA	1	1	1	2	2	10	12.8	10.6	4.84	431	3.8	89.9	6.1	14.7	3.76	5.9	NA
658	1	2	132687.813672393	60676.609305	150066.589327002	63763.455428	2	37	2	NA	5	2.69	2	2	NA	NA	NA	NA	2	NA	NA	NA	2	2	NA	NA	NA	NA	NA	NA	NA	NA	2	2	2	2	2	NA	12.3	6.8	4.06	294	2.7	88.1	3.3	11.6	0.33	5.2	NA
662	1	7	17271.4511516389	7786.937719	0	0	2	84	3	2	3	1.2	NA	1	23	NA	NA	NA	1	1	1	NA	NA	2	2	NA	NA	NA	NA	NA	NA	NA	1	2	2	2	2	NA	NA	NA	NA	NA	NA	NA	NA	NA	NA	NA	NA
666	1	12	3581.59010707459	2119.824936	3785.06534888221	2035.810074	2	67	1	3	4	2.06	NA	1	14	NA	NA	NA	2	NA	NA	NA	2	2	2	NA	NA	NA	NA	NA	NA	NA	2	2	2	2	2	NA	14.1	6.1	4.35	358	1.5	92.3	3.9	13.4	0.79	5.4	108.1
669	2	4	15640.2453168868	8783.826245	15788.9524216277	8767.602809	2	21	1	1	1	NA	3	2	NA	NA	NA	NA	2	NA	NA	NA	NA	2	NA	NA	NA	NA	NA	NA	NA	NA	2	2	2	2	2	NA	12.9	6.8	4.17	265	1.8	93.2	4	13.4	0.33	4.9	NA
671	1	1	21554.7835639611	9718.103921	24319.3887801184	12829.355496	2	82	3	2	3	2.4	NA	2	NA	NA	NA	NA	1	1	1	NA	1	2	2	NA	NA	12	NA	NA	NA	NA	2	2	2	2	2	10	13.9	6.9	4.35	213	2.5	88.2	3.6	13.1	0.1	6.5	NA
674	2	2	111802.549694894	51126.01858	116363.588249097	52083.502134	2	34	3	1	4	5	2	2	NA	NA	NA	NA	2	NA	NA	NA	NA	2	NA	NA	NA	NA	NA	NA	NA	NA	2	2	2	2	2	NA	11.5	6.6	5.1	343	2.1	87.4	4	15.1	0.62	4.7	80.5
675	1	7	19519.8709422161	10654.722412	19796.6309980251	10690.425363	2	45	4	3	4	0.47	2	2	NA	NA	NA	NA	2	NA	NA	NA	NA	1	1	1	NA	NA	NA	NA	NA	NA	2	2	2	2	2	NA	11.9	9.6	4.14	348	3	93.8	5.5	13.1	1.37	12.5	377.7
684	1	1	100933.409114878	46155.68575	107942.164196954	48503.798165	2	31	3	1	3	2.64	2	2	NA	NA	NA	NA	2	NA	NA	NA	NA	2	2	NA	NA	NA	NA	NA	NA	NA	2	2	2	2	2	NA	12.6	6.1	4.31	219	1.3	91.1	4.2	13.7	0.04	4.9	84.1
690	1	13	3103.8844667736	1837.086739	3788.77002932971	1764.277619	2	68	1	3	4	3.16	NA	2	NA	NA	NA	NA	2	NA	NA	NA	2	2	2	NA	NA	NA	13	NA	NA	NA	2	2	2	2	2	NA	12.7	7	4.56	243	2	90.5	4.5	13.7	0.65	5.3	85
698	2	2	8118.72334334576	4661.142917	7989.03264320444	5121.696127	2	52	1	1	4	3.42	2	2	NA	NA	NA	NA	2	NA	NA	NA	2	2	NA	NA	NA	12	NA	NA	NA	NA	1	1	2	2	1	NA	15.4	8.1	5.32	326	1.8	79.7	5.6	14.1	1.12	5.2	110
701	2	8	34002.1460729377	15544.246489	34866.3453147867	16097.716159	2	32	4	2	4	NA	2	2	NA	NA	NA	NA	2	NA	NA	NA	1	1	2	1	NA	12	NA	NA	NA	NA	2	2	2	2	2	NA	12.2	8.2	4.11	294	4.2	92.4	3.1	12.9	1.3	9.1	224.4
703	2	7	79810.5444929349	36496.442986	84377.4058845688	36628.205494	2	33	2	1	1	2.11	2	2	NA	NA	NA	NA	2	NA	NA	NA	2	2	2	NA	NA	NA	NA	NA	NA	NA	2	2	2	2	2	NA	11.5	5.9	4.36	209	1.5	87.8	3.8	13.4	1.78	4.9	88.4
708	2	13	12578.5673676368	6822.726019	13160.6170870046	6967.899435	2	26	1	NA	1	0.4	2	2	NA	NA	NA	NA	2	NA	NA	NA	NA	2	2	NA	NA	NA	NA	NA	NA	NA	2	2	2	2	2	NA	11.8	7.6	4.78	326	2.8	87.9	3.8	14.1	0.56	5.2	86
723	2	4	25673.9962221013	12020.930883	26038.0117757032	11976.720159	2	32	4	5	3	NA	2	2	NA	NA	NA	NA	1	1	2	NA	2	2	2	NA	NA	NA	NA	NA	NA	NA	2	2	2	2	2	NA	13.7	6.9	4.36	336	2	90.2	4.1	13.2	1.49	5.5	90.9
728	2	6	71859.6483623758	37906.519041	81605.7954055729	40321.69624	2	51	3	1	3	4	2	2	NA	NA	NA	NA	2	NA	NA	NA	2	2	2	NA	NA	NA	NA	NA	NA	NA	2	2	2	2	2	NA	11.9	5.1	4.53	248	1.3	94.1	3.1	14.5	0.39	5.1	88.8
731	1	4	4292.3091154131	2629.500199	4597.61400447903	3028.418454	2	62	1	1	1	4.59	NA	2	NA	NA	NA	NA	2	NA	NA	NA	2	2	2	NA	NA	NA	NA	NA	NA	NA	2	2	2	2	2	NA	12.6	7.1	4.77	220	3.5	93.2	2.9	14.8	0.12	7.3	NA
734	2	2	8219.95334106246	4848.453153	8440.87685956933	4915.467467	2	51	1	1	1	2.89	2	2	NA	NA	NA	NA	2	NA	NA	NA	2	2	NA	NA	NA	NA	NA	NA	NA	NA	2	2	2	2	2	NA	12.6	7.1	4.74	321	2	88.2	4.6	14.1	0.1	5.3	NA
736	1	1	21554.7835639611	9718.103921	0	0	2	85	3	1	3	NA	NA	2	NA	NA	NA	NA	1	1	1	NA	2	2	2	NA	NA	NA	NA	NA	NA	NA	2	1	2	2	2	NA	NA	NA	NA	NA	NA	NA	NA	NA	NA	NA	NA
737	2	4	30556.9993168875	13969.28089	30207.9844074373	14235.501711	2	22	4	5	5	0.94	2	2	NA	NA	NA	NA	2	NA	NA	NA	2	2	2	NA	NA	NA	NA	NA	NA	NA	2	2	2	2	2	NA	12.6	6.8	4.36	222	2	89.6	4	13.2	0.12	5.3	NA
741	2	6	20567.2111550472	9272.850955	26685.9476108431	13426.153649	2	80	3	2	2	2.1	NA	2	NA	NA	NA	NA	1	2	2	NA	2	2	2	NA	NA	NA	NA	NA	NA	NA	2	2	2	2	2	10	12.7	8.5	4.22	295	1.8	89.9	6	13.2	1.26	4.9	NA
747	2	9	24446.5344629417	11175.852156	25067.8680841605	11304.571074	2	24	2	5	5	2.01	2	2	NA	NA	NA	NA	2	NA	NA	NA	NA	2	2	NA	NA	NA	NA	NA	NA	NA	2	2	2	2	2	NA	11.4	6.4	4.33	245	2.1	90.1	3.6	13.6	0.04	4.8	NA
754	2	7	31342.0166219634	14328.15537	33551.999911157	14821.938383	2	30	4	6	1	NA	2	2	NA	NA	NA	NA	2	NA	NA	NA	NA	2	2	NA	NA	NA	NA	NA	NA	NA	2	2	2	2	2	NA	12	3.2	4.06	290	1.2	94.3	1.6	13.1	0.09	5.1	81.2
761	2	11	52299.6026611944	26523.47359	59007.5222230422	27706.75569	2	67	3	NA	3	NA	NA	1	14	15	NA	NA	2	NA	NA	1	1	2	NA	NA	NA	NA	NA	NA	NA	NA	2	2	2	2	2	NA	12.5	6.4	5.14	346	1.1	88.9	4.6	14.9	0.06	5.2	99.3
765	1	12	16580.6451359699	9239.688938	17429.5897922171	10338.044415	2	36	1	4	4	0.69	2	2	NA	NA	NA	NA	2	NA	NA	NA	2	2	2	NA	NA	NA	NA	NA	NA	NA	2	2	2	2	2	NA	12.3	7.5	4.38	329	2	89.3	4.9	13.6	0.05	5.1	NA
778	2	1	88888.0418018465	45152.000492	89423.8186306014	46627.843905	2	40	3	1	4	2.17	2	2	NA	NA	NA	NA	1	2	2	NA	2	2	2	NA	NA	NA	NA	NA	NA	NA	2	2	2	2	2	NA	12.7	6.7	4.59	270	1.1	87.3	5	14	0.09	5.4	99.4
781	2	11	31155.968560082	16604.47593	31808.9890763135	17299.749822	2	43	4	1	3	2.09	2	2	NA	NA	NA	NA	1	1	1	NA	2	2	NA	NA	NA	NA	NA	NA	NA	NA	2	2	2	2	2	NA	13.9	6.4	3.88	332	1.2	95.7	4.9	12.1	0.29	5.3	115.1
782	1	3	3612.81796273106	2138.307673	4585.11130137853	2132.711315	2	61	1	NA	1	5	NA	2	NA	NA	NA	NA	1	2	2	NA	2	2	NA	NA	NA	NA	NA	NA	NA	NA	2	2	2	2	2	10	12	6.4	4.68	171	2.1	87.6	3.8	14.3	0.23	5.5	NA
787	2	5	10553.6778562297	6074.583948	11431.8822704345	6396.625709	2	79	4	2	2	0.9	NA	2	NA	NA	NA	NA	1	1	1	2	1	1	1	2	NA	NA	NA	NA	NA	NA	2	2	2	2	2	NA	12.9	5.1	4.61	192	1.5	77.8	2.9	11.6	0.27	8.2	234.1
789	1	7	38699.2804236279	19626.140354	43662.8298001837	22395.351734	2	65	3	1	3	5	NA	2	NA	NA	NA	NA	2	NA	NA	NA	2	2	2	NA	NA	12	NA	NA	NA	NA	2	2	2	2	2	NA	12.9	6.3	3.91	218	1.6	96.4	3.9	12.6	0.67	4.9	NA
792	2	6	19212.6137471254	8662.12256	23848.7669638054	11728.54076	2	82	3	NA	1	NA	NA	2	NA	NA	NA	NA	2	NA	NA	NA	2	2	NA	NA	NA	NA	NA	NA	NA	NA	2	2	2	2	2	NA	12.6	7.1	4.29	231	1.3	93.5	5	13.5	0.23	5.2	90
793	2	8	35676.4978837449	16714.5405	35269.0092573497	17251.638423	2	28	4	4	3	1.83	2	2	NA	NA	NA	NA	2	NA	NA	NA	NA	2	NA	NA	NA	NA	NA	NA	NA	NA	2	2	2	2	2	NA	15.8	13.5	5.07	310	3.8	74.1	8.4	12.4	1.45	5.4	94.4
799	2	7	17043.9008030446	7684.345274	0	0	2	85	2	2	9	NA	NA	9	NA	NA	NA	NA	2	NA	NA	NA	2	2	2	NA	NA	NA	NA	NA	NA	NA	1	2	1	9	2	NA	NA	NA	NA	NA	NA	NA	NA	NA	NA	NA	NA
800	1	11	48548.5862129566	27914.745949	60263.737888774	34315.535767	2	70	3	1	4	3.55	NA	2	NA	NA	NA	NA	1	1	1	NA	2	1	2	1	NA	NA	NA	NA	NA	NA	2	2	2	2	2	NA	12.4	8.4	4.56	244	2.5	86.7	5.1	13.6	0.3	7.3	NA
807	2	9	8123.33509182051	4675.704681	8238.28796607917	4561.977949	2	77	5	2	3	2.87	NA	2	NA	NA	NA	NA	1	1	1	NA	2	2	2	NA	NA	NA	NA	NA	NA	NA	2	2	2	2	2	NA	13.1	7.1	4.26	322	3.3	89.8	3.3	12.9	0.72	6.1	91.1
811	1	5	17119.8538582481	9285.959914	16846.3766452312	9434.408649	2	35	1	1	3	0.74	2	2	NA	NA	NA	NA	2	NA	NA	NA	NA	2	2	NA	NA	NA	NA	NA	NA	NA	2	2	2	2	2	NA	12.6	10	4.57	383	3	89.5	6.3	13.7	0.15	5.1	NA
812	1	7	23232.4051887787	12381.637631	25240.0119197464	12706.61471	2	56	4	1	4	3.18	2	2	NA	NA	NA	NA	1	1	1	NA	2	2	2	NA	NA	12	NA	NA	NA	NA	2	2	2	2	2	NA	12.9	7.2	4.53	278	2.5	87.5	4	12.9	1.96	5.4	NA
817	1	7	10553.6778562297	6074.583948	0	0	2	80	4	3	5	NA	NA	1	14	NA	NA	NA	1	1	1	NA	2	1	1	1	NA	NA	NA	NA	NA	NA	1	2	2	2	2	NA	NA	NA	NA	NA	NA	NA	NA	NA	NA	NA	NA
824	2	12	59435.6867781877	34174.673789	0	0	2	71	3	2	4	0.89	NA	2	NA	NA	NA	NA	1	1	1	2	1	1	1	2	NA	NA	NA	NA	NA	NA	2	2	1	2	1	NA	NA	NA	NA	NA	NA	NA	NA	NA	NA	NA	NA
828	2	5	10553.6778562297	6074.583948	13455.8837713389	6926.573373	2	65	4	2	2	1.01	NA	2	NA	NA	NA	NA	2	NA	NA	NA	NA	2	2	NA	NA	NA	NA	NA	NA	NA	2	2	2	2	2	NA	13.1	10.7	4.69	346	4.1	91.4	5.2	14.3	0.91	6	112.3
835	2	3	8183.27664687104	4776.994435	8483.03938232714	4846.413392	2	51	1	1	3	NA	2	2	NA	NA	NA	NA	2	NA	NA	NA	NA	2	2	NA	NA	NA	NA	NA	NA	NA	2	2	2	2	2	NA	13.5	5.4	4.38	205	1.4	90.2	3.6	13.1	0.15	5.7	91.4
836	2	9	52499.9714798046	21844.273807	59620.4132502062	23987.097754	2	29	3	5	5	3.59	2	2	NA	NA	NA	NA	2	NA	NA	NA	2	2	2	NA	NA	NA	NA	NA	NA	NA	2	2	2	2	2	NA	12.6	5.5	4.76	216	2.1	92.2	2.7	15	0.02	5.2	72.5
840	1	9	72822.620485558	38414.494267	82360.5573086333	39761.887454	2	54	3	1	3	2.97	2	2	NA	NA	NA	NA	1	1	1	1	1	2	2	NA	NA	12	NA	NA	NA	NA	2	2	2	2	2	NA	NA	NA	NA	NA	NA	NA	NA	NA	NA	NA	NA
841	2	8	78856.0659977203	40056.109445	79331.3746231767	41365.387984	2	47	5	1	4	4.01	2	2	NA	NA	NA	NA	2	NA	NA	NA	2	2	2	NA	NA	NA	NA	NA	NA	NA	2	2	2	2	2	NA	NA	NA	NA	NA	NA	NA	NA	NA	NA	NA	NA
848	2	8	41430.7171874353	21011.374413	51428.2716735672	23976.039705	2	69	3	2	4	1.26	NA	1	14	23	NA	NA	2	NA	NA	NA	2	2	2	NA	NA	NA	NA	NA	NA	NA	2	2	2	2	2	NA	NA	NA	NA	NA	NA	NA	NA	NA	NA	NA	NA
852	2	6	37946.0214077165	21818.422121	42812.9581786144	26470.526896	2	76	3	1	3	1.6	NA	2	NA	NA	NA	NA	1	1	1	2	1	2	2	NA	NA	NA	NA	NA	NA	NA	2	2	2	2	2	NA	12.1	7.6	5.4	264	2.4	87.4	4.5	15.8	0.91	5.8	113.1
855	1	5	6151.9294597729	3628.650985	6317.27174889147	3687.899147	2	56	1	2	4	3.16	2	2	NA	NA	NA	NA	1	2	2	NA	NA	2	NA	NA	NA	NA	NA	NA	NA	NA	2	2	2	2	2	10	11.8	8.2	4.64	193	3.7	91.1	3.7	14.1	0.37	5.1	NA
861	1	5	47334.3571158732	27216.581504	58756.5058609951	33457.28375	2	72	3	1	3	5	NA	2	NA	NA	NA	NA	1	1	1	1	1	9	NA	NA	NA	12	NA	NA	NA	NA	2	1	2	2	2	NA	13.9	7.9	4.36	340	1.4	91.4	5.5	13.6	0.73	5.9	112.2
863	1	8	80085.6775700114	40680.708898	0	0	2	46	2	3	2	2.13	3	2	NA	NA	NA	NA	2	NA	NA	NA	NA	2	NA	NA	NA	NA	NA	NA	NA	NA	2	2	2	2	2	NA	NA	NA	NA	NA	NA	NA	NA	NA	NA	NA	NA
864	3	1	79147.38092015	36193.18592	89054.775698083	39086.822887	2	38	3	1	5	5	2	2	NA	NA	NA	NA	2	NA	NA	NA	2	2	NA	NA	11	NA	NA	NA	NA	NA	2	2	2	2	2	NA	12	5.3	4.62	288	1.7	89.5	3	14.1	0.05	4.7	88.8
867	3	1	79147.38092015	36193.18592	84643.3273379091	41193.937455	2	30	3	1	3	NA	2	2	NA	NA	NA	NA	2	NA	NA	NA	2	2	NA	NA	NA	NA	NA	NA	NA	NA	2	2	2	2	2	NA	11.3	7.1	4.4	319	2.8	99	3.8	14.6	0.08	4.9	NA
871	2	9	29787.456749771	15106.554968	39320.0285082793	14183.550186	2	68	2	3	1	0.66	NA	2	NA	NA	NA	NA	1	1	1	2	1	2	2	NA	NA	NA	NA	NA	NA	NA	2	2	2	2	2	10	13.1	9.4	4.38	271	2.6	92.1	5.5	13.8	0.52	5.9	NA
875	2	2	2942.40408074684	1956.103038	3591.65829612827	2062.509078	2	74	1	1	1	0.08	NA	2	NA	NA	NA	NA	2	NA	NA	NA	2	2	NA	NA	NA	NA	NA	NA	NA	NA	2	2	2	2	2	NA	12.6	6.3	4.82	266	1.6	84.3	3.9	14	0.49	6	100.8
876	1	13	2249.16384150764	1444.659838	2409.14316700795	1838.66731	2	62	1	2	1	0.92	NA	2	NA	NA	NA	NA	2	NA	NA	2	1	1	1	2	NA	NA	NA	NA	NA	NA	2	2	2	2	2	NA	12.4	6	4.52	262	1.8	89.6	3.7	13.9	0.81	11.4	NA
878	1	1	39768.0693017073	22866.073722	47977.7542687565	30250.159255	2	75	3	1	2	2.22	NA	2	NA	NA	NA	NA	1	1	1	NA	2	2	2	NA	NA	12	NA	NA	NA	NA	2	2	2	2	2	NA	12	6.6	4.34	230	2.4	90.8	3.3	13.7	0.68	5.3	NA
880	1	11	103916.724850292	43237.840455	115885.879283201	46254.537167	2	24	3	1	3	4.06	2	2	NA	NA	NA	NA	2	NA	NA	NA	NA	2	2	NA	NA	NA	NA	NA	NA	NA	2	2	2	2	2	NA	11.9	9.1	5.03	425	2	90.2	6.3	15.2	1.91	5.1	84.3
881	1	9	93025.4267216225	47253.646587	93586.1418314636	48798.184642	2	42	3	1	3	1.79	2	2	NA	NA	NA	NA	2	NA	NA	NA	2	2	NA	NA	NA	NA	NA	NA	NA	NA	2	2	2	2	2	NA	13	7.2	4.54	212	1.6	98	4.8	15.1	0.18	4.9	93.6
883	1	7	23232.4051887787	12381.637631	26530.7188664447	13376.249608	2	52	4	3	2	1.2	2	2	NA	NA	NA	NA	2	NA	NA	NA	NA	2	2	NA	NA	NA	NA	NA	NA	NA	2	2	2	2	2	NA	13.5	6.8	3.84	132	2.3	96.4	3.8	13	0.64	4.8	NA
885	2	8	31865.4216267717	18322.163809	38443.691014538	24238.895573	2	72	3	1	3	2.62	NA	2	NA	NA	NA	NA	1	1	1	1	1	2	2	NA	NA	12	NA	NA	NA	NA	2	1	2	2	2	NA	12.6	6.6	4.56	218	1.4	92.6	4.6	14.1	1.94	5.7	NA
886	2	3	89763.1267789811	45596.512898	90304.1782233585	47086.885694	2	45	3	1	4	0.15	2	2	NA	NA	NA	NA	2	NA	NA	NA	2	2	2	NA	NA	12	NA	NA	NA	NA	2	2	2	2	2	NA	11.6	6.2	4.82	348	2.4	96.6	3	15.5	0.14	5.1	84.5
892	2	6	1990.18013445692	1177.921915	2103.24510615747	1374.856075	2	82	1	2	4	1.07	NA	2	NA	NA	NA	NA	1	1	2	NA	2	1	1	2	NA	NA	NA	NA	NA	NA	2	2	2	2	2	NA	NA	NA	NA	NA	NA	NA	NA	NA	NA	NA	NA
897	1	3	10225.4180332178	6031.35544	10062.0744177401	6129.834663	2	54	1	NA	1	2.17	2	2	NA	NA	NA	NA	2	NA	NA	NA	NA	2	NA	NA	NA	NA	NA	NA	NA	NA	2	2	2	2	2	NA	12.3	8.1	5.04	322	2.2	89.3	5.4	15.4	0.44	5.7	103.7
898	1	2	9969.41202977144	4148.089226	10661.6819911422	4432.36142	2	27	3	1	4	2.49	2	2	NA	NA	NA	NA	1	2	2	NA	NA	2	NA	NA	NA	NA	NA	NA	NA	NA	2	2	2	2	2	NA	13	5.8	4.59	295	2.3	87.2	2.8	13.3	0.2	4.9	85.3
905	2	12	29926.8168558091	14020.798622	32010.7001034206	14048.92087	2	31	4	1	4	1.97	2	2	NA	NA	NA	NA	2	NA	NA	NA	2	2	2	NA	NA	NA	NA	NA	NA	NA	2	2	2	2	2	NA	14.8	5.5	4.85	336	1.8	79.9	3.2	13.4	1.38	4.9	89.9
908	2	1	46701.4842123077	23684.416709	49822.7083734475	27135.198442	2	68	3	6	3	3.41	NA	2	NA	NA	NA	NA	2	NA	NA	NA	NA	2	2	NA	NA	NA	NA	NA	NA	NA	2	2	2	2	2	NA	12.1	4.6	4.75	197	1.6	92.9	2.4	15.2	0.01	5.6	99.9
917	1	4	6777.3301815321	4151.84242	7045.79366752091	5284.189905	2	82	1	4	5	2.18	NA	2	NA	NA	NA	NA	2	NA	NA	NA	2	2	2	NA	NA	NA	NA	NA	NA	NA	2	2	2	2	2	NA	11.9	10	4.32	274	1.5	91.6	7.2	13.1	0.22	5.5	NA
920	2	7	51505.6859304746	27070.565916	53157.9653891982	26511.098584	2	56	2	4	3	1.42	2	2	NA	NA	NA	NA	2	NA	NA	NA	NA	2	2	NA	NA	NA	NA	NA	NA	NA	2	2	2	2	2	NA	18.5	5.7	4.01	482	1.8	77.4	2.9	10.2	0.63	5.7	NA
924	1	4	17232.0472370254	9893.308533	16956.777816388	9890.580338	2	42	1	1	4	1.5	2	2	NA	NA	NA	NA	2	NA	NA	NA	1	2	2	NA	NA	NA	NA	NA	NA	NA	2	2	2	2	2	NA	13.7	9.2	4.95	225	3.6	82.3	4.7	13.4	1.21	8.1	NA
928	2	11	31155.968560082	16604.47593	30800.1123638284	17100.960206	2	52	4	NA	3	1.16	2	2	NA	NA	NA	NA	2	NA	NA	1	1	2	NA	NA	NA	NA	NA	NA	NA	NA	2	2	2	2	2	NA	12.6	7	3.86	367	3.7	90.7	2.6	11.1	0.1	6.1	NA
933	2	7	79810.5444929349	36496.442986	89800.9517880421	39414.325286	2	30	3	5	5	5	2	2	NA	NA	NA	NA	2	NA	NA	NA	2	2	2	NA	NA	NA	NA	NA	NA	NA	2	2	2	2	2	NA	12.1	6.4	4.72	403	1.7	93.9	4.1	15	0.04	5	105.7
941	2	8	68206.9347375568	28379.652711	82511.7494593694	34528.358762	2	21	3	5	1	0.58	3	2	NA	NA	NA	NA	2	NA	NA	NA	2	2	2	NA	NA	NA	NA	NA	NA	NA	1	2	2	2	2	NA	12.9	5.9	4.2	334	2.4	93.9	3.1	13.7	0.15	4.8	NA
944	1	3	7647.9489861709	4511.062391	7853.49903363231	4770.586071	2	54	1	1	2	2.67	2	2	NA	NA	NA	NA	1	2	1	NA	1	2	2	NA	NA	12	NA	NA	NA	NA	2	2	2	2	2	NA	12.5	7.7	4.51	352	2.5	86.6	4.5	13.1	0.84	5.8	96.3
949	1	12	53079.9192475714	26919.20712	56627.4366171201	31204.519425	2	67	3	3	5	1.76	NA	2	NA	NA	NA	NA	1	1	1	2	1	2	2	NA	NA	NA	13	NA	NA	NA	2	2	2	2	2	10	12.1	8	4.41	294	2.2	91.6	4.9	13.8	0.34	5.2	NA
956	3	1	46448.2166831622	24501.792734	56189.6474682842	28876.962964	2	56	2	4	2	0.75	2	2	NA	NA	NA	NA	1	1	1	NA	2	2	2	NA	NA	NA	NA	NA	NA	NA	2	2	2	2	2	10	13	6.4	4.36	175	1.9	88.5	3.8	13.1	1.18	6	112.7
960	1	4	2462.47422004862	1581.671171	2637.62596200496	1622.844231	2	63	1	3	1	1.22	NA	2	NA	NA	NA	NA	2	NA	NA	NA	1	2	2	NA	NA	NA	NA	NA	NA	NA	2	2	2	2	2	NA	12.6	8.1	4.61	377	3.3	95.3	3.9	14.7	0.07	5.6	NA
962	1	7	60344.6134290381	31832.249254	68248.2442879855	32948.769374	2	51	3	1	3	5	2	2	NA	NA	NA	NA	1	1	1	2	1	2	2	NA	NA	NA	NA	NA	NA	NA	2	2	2	2	2	10	12.5	7.5	5.14	373	2	92	4.2	15.9	0.1	5.6	92.1
964	1	2	63952.0004121464	32432.926976	84417.8977913721	36518.34373	2	62	5	1	1	0.94	NA	2	NA	NA	NA	NA	2	NA	NA	NA	NA	1	2	1	NA	NA	NA	NA	NA	NA	2	2	2	2	2	NA	12.4	5.9	4.2	261	2.1	90.9	3.2	12.8	0.07	12	NA
969	1	11	9288.38404900932	4247.471071	9933.36383794794	4463.555815	2	30	5	1	3	2.35	2	2	NA	NA	NA	NA	2	NA	NA	NA	NA	2	2	NA	NA	NA	NA	NA	NA	NA	2	2	2	2	2	NA	14.4	8	4.61	216	2	86.6	5.4	13.4	0.25	5.2	NA
971	2	9	31342.0166219634	14328.15537	34345.7637034319	14838.324803	2	26	4	5	3	2.26	2	2	NA	NA	NA	NA	1	1	2	NA	1	1	2	1	NA	NA	NA	NA	NA	NA	2	2	2	2	2	NA	14.1	9.4	4.6	536	3.2	78.9	5.5	12.2	0.86	11.4	166.9
974	2	5	37180.6039026385	16997.293949	40393.5312792856	18131.319477	2	37	4	6	3	2.4	2	2	NA	NA	NA	NA	2	NA	NA	NA	NA	2	2	NA	NA	NA	NA	NA	NA	NA	2	2	2	2	2	NA	12.9	6.4	4.95	314	2.4	85.4	3.1	13.9	0.21	5.4	NA
978	2	4	70866.2550197848	34586.663508	73139.6129097062	36465.663012	2	44	3	1	2	0.52	3	2	NA	NA	NA	NA	2	NA	NA	NA	2	2	2	NA	NA	NA	NA	NA	NA	NA	2	2	2	2	2	NA	12.1	8.6	3.97	188	1.9	87.2	6.2	12.1	0.14	5.1	NA
981	2	3	38833.103104806	22328.481469	48203.8330972284	29538.963644	2	79	3	2	3	1.18	NA	2	NA	NA	NA	NA	1	1	1	NA	2	2	2	NA	NA	NA	NA	NA	NA	NA	2	2	1	1	2	NA	14.4	6.4	4.58	251	2.9	86.4	2.7	12.9	0.08	5.5	NA
982	3	1	59254.4045192201	31257.155641	0	0	2	53	3	1	5	5	3	2	NA	NA	NA	NA	2	NA	NA	NA	2	2	NA	NA	NA	NA	NA	NA	NA	NA	2	2	2	2	2	NA	NA	NA	NA	NA	NA	NA	NA	NA	NA	NA	NA
986	2	4	10153.7804971044	5844.407311	11342.5566048419	5702.254333	2	60	4	1	3	0.94	NA	2	NA	NA	NA	NA	1	1	1	1	1	2	2	NA	NA	NA	NA	NA	NA	NA	2	2	2	1	2	NA	13.9	7.5	4.3	239	2	87.4	4.6	12.7	0.91	5.7	NA
988	2	7	73173.7585792028	34699.518081	73614.8168309646	37885.9409	2	38	2	5	5	NA	2	2	NA	NA	NA	NA	2	NA	NA	NA	1	2	2	NA	NA	NA	NA	NA	NA	NA	2	2	2	2	2	NA	12.3	9.1	4.8	418	2.9	88.3	5.2	14.5	0.29	5.5	92.4
991	1	4	19793.7187667207	10916.33795	20711.4516079061	11573.041448	2	32	1	1	5	3.81	2	2	NA	NA	NA	NA	2	NA	NA	NA	2	2	2	NA	NA	NA	NA	NA	NA	NA	2	2	2	2	2	NA	11.9	5.1	4.25	224	1.8	86.6	2.9	12.3	0.16	4.7	79.8
993	3	1	31536.8003889061	18133.211275	36437.6513889077	19274.478676	2	75	3	NA	4	0.79	NA	2	NA	NA	NA	NA	1	1	1	1	1	2	NA	NA	NA	NA	NA	NA	NA	NA	2	2	2	2	2	NA	NA	NA	NA	NA	NA	NA	NA	NA	NA	NA	NA
994	1	12	24073.1196119901	10853.510887	0	0	2	80	3	2	3	2.37	NA	2	NA	NA	NA	NA	1	1	1	NA	2	2	2	NA	NA	NA	NA	NA	NA	NA	2	2	2	2	2	NA	NA	NA	NA	NA	NA	NA	NA	NA	NA	NA	NA
996	2	10	2195.97827363465	1345.272475	2352.17459715099	1291.955392	2	62	1	1	2	NA	NA	2	NA	NA	NA	NA	1	1	1	1	1	2	NA	NA	NA	NA	NA	NA	NA	NA	2	2	2	1	2	10	12.3	7.8	3.47	370	2	89.1	5	10.4	0.1	8.7	185.6
1009	1	8	105753.452227482	48359.835963	110067.714953743	49265.514694	2	39	3	1	5	4.64	2	2	NA	NA	NA	NA	2	NA	NA	NA	1	2	NA	NA	NA	NA	NA	NA	NA	NA	2	2	2	2	2	NA	12.4	7.4	4.47	346	1.7	89.2	4.9	13.6	0.18	5.3	100.5
1010	1	1	21554.7835639611	9718.103921	26756.120585055	15281.619126	2	85	3	1	3	1.48	NA	2	NA	NA	NA	NA	1	1	1	NA	2	1	1	2	NA	NA	NA	NA	NA	NA	2	2	2	2	2	NA	12.3	7.8	4.15	243	2.3	100.2	4.6	14.4	0.27	8.3	NA
1011	1	7	31760.4587902436	14519.448243	33386.7773642674	14796.153927	2	25	4	1	3	1.13	3	2	NA	NA	NA	NA	2	NA	NA	NA	NA	2	2	NA	NA	NA	NA	NA	NA	NA	2	2	2	2	2	NA	12.4	6.4	4.26	224	1.4	86.1	4.5	12.3	0.12	5	NA
1013	1	6	17587.2258685783	9539.46662	18401.0419083606	9742.446625	2	28	1	1	2	NA	2	2	NA	NA	NA	NA	2	NA	NA	NA	NA	2	2	NA	NA	NA	NA	NA	NA	NA	2	2	2	2	2	NA	12.1	6	4.22	412	2.4	89.8	2.9	12.7	0.76	5.1	84.4
1026	2	11	57942.7297883373	29385.356391	69904.3755520325	30696.314629	2	62	3	1	3	NA	NA	2	NA	NA	NA	NA	1	1	1	NA	2	1	2	1	NA	NA	NA	NA	NA	NA	2	2	2	2	2	NA	12.6	7.6	4.38	279	2.8	97.1	3.9	14.4	0.18	6.4	NA
1030	1	7	12354.7370231649	7111.254316	13382.8131818168	7665.937109	2	69	4	2	2	0.96	NA	2	NA	NA	NA	NA	1	1	1	NA	1	1	2	1	NA	NA	NA	NA	NA	NA	2	2	2	2	2	NA	12.9	8.3	4.05	278	2.6	90.1	4.9	12	1.64	7.9	146.1
1033	1	7	19519.8709422161	10661.289542	19296.9195352823	10892.145125	2	45	4	3	2	0.88	2	2	NA	NA	NA	NA	2	NA	NA	NA	NA	2	2	NA	NA	NA	NA	NA	NA	NA	2	2	2	2	2	NA	13.9	5.9	4	379	2.1	85.5	3	11.5	0.83	5.5	101.6
1034	1	5	24739.8348171334	11154.103451	26393.2848407516	14092.704746	2	81	2	NA	4	0.98	NA	2	NA	NA	NA	NA	2	NA	NA	NA	2	1	2	1	NA	NA	NA	NA	NA	NA	2	2	2	2	2	NA	NA	NA	NA	NA	NA	NA	NA	NA	NA	NA	NA
1035	1	12	8560.16147074592	5049.121345	8998.44980498195	5558.904255	2	52	1	1	5	5	2	2	NA	NA	NA	NA	1	2	2	2	1	2	2	NA	NA	NA	NA	NA	NA	NA	2	2	2	2	2	NA	12.5	5.4	4.21	312	1.4	96.1	3.3	13.8	0.36	5.6	105.8
1041	1	3	10886.9528264379	6355.267616	11140.4265026333	6447.62193	2	41	1	NA	3	3.89	2	2	NA	NA	NA	NA	2	NA	NA	NA	2	2	NA	NA	NA	NA	NA	NA	NA	NA	2	2	2	2	2	NA	12.7	9.4	4.92	241	3.3	92.7	5.1	15.9	0.36	5	NA
1043	2	1	46701.4842123077	23684.416709	52461.7158891817	23757.765027	2	62	3	1	3	2.47	NA	2	NA	NA	NA	NA	2	NA	NA	NA	1	2	2	NA	NA	NA	13	14	NA	NA	2	2	2	2	2	NA	12.5	6.3	4.49	406	1.5	89.3	4.1	13.6	0.63	5.6	91.9
1044	1	9	29313.9279172204	15622.766135	33475.6377621479	17568.772929	2	57	4	NA	2	1.52	2	2	NA	NA	NA	NA	2	NA	NA	NA	NA	2	NA	NA	NA	NA	NA	NA	NA	NA	2	2	2	2	2	NA	14.1	17	5.49	378	5.2	68.7	9.9	12.4	0.23	5.7	88.1
1045	1	1	48296.7300366757	24493.437396	55802.0912267192	24487.327967	2	61	3	1	3	4.8	NA	2	NA	NA	NA	NA	2	NA	NA	NA	2	2	2	NA	NA	NA	NA	NA	NA	NA	2	2	2	2	2	NA	11.4	4.6	4.81	248	1.5	90.5	2.6	15.2	0.24	5.2	NA
1047	1	9	39951.418727202	18263.985425	41997.1616669927	18612.052962	2	33	4	1	4	2.22	2	2	NA	NA	NA	NA	2	NA	NA	NA	NA	2	NA	NA	NA	NA	NA	NA	NA	NA	2	2	2	2	2	NA	11.7	5.9	3.63	208	1.9	94.6	3.3	11.7	0.1	4.7	83.8
1048	2	7	31445.5965793211	18080.770383	0	0	2	78	3	2	3	0.13	NA	2	NA	NA	NA	NA	2	NA	NA	NA	2	2	2	NA	NA	NA	NA	NA	NA	NA	2	2	2	2	2	NA	NA	NA	NA	NA	NA	NA	NA	NA	NA	NA	NA
1050	1	5	18142.2486842788	10005.543685	18564.6425847362	10434.291467	2	36	1	5	1	0.69	2	2	NA	NA	NA	NA	2	NA	NA	NA	NA	2	NA	NA	NA	NA	NA	NA	NA	NA	2	2	2	2	2	NA	12	5.4	4.86	259	1.5	89.1	3.3	14.5	0.09	5.3	97
1052	1	4	2268.34040101533	1342.555793	0	0	2	74	1	2	1	NA	NA	2	NA	NA	NA	NA	1	1	1	NA	NA	2	2	NA	NA	NA	NA	NA	NA	NA	2	2	2	2	2	NA	NA	NA	NA	NA	NA	NA	NA	NA	NA	NA	NA
1054	1	13	7898.35940615295	4610.673763	7772.18885962345	4595.201119	2	42	1	4	1	0.54	2	2	NA	NA	NA	NA	2	NA	NA	2	1	2	2	NA	NA	NA	NA	NA	NA	NA	2	2	2	2	2	NA	11.4	6.1	4.22	289	1.6	92.5	4	13.5	0.83	4.9	NA
1059	1	1	21554.7835639611	9718.103921	0	0	2	85	3	6	1	0.84	NA	2	NA	NA	NA	NA	1	1	1	NA	2	2	2	NA	NA	NA	NA	NA	NA	NA	2	2	2	2	2	NA	NA	NA	NA	NA	NA	NA	NA	NA	NA	NA	NA
1063	2	6	1421.52321316699	792.154479	1459.72877186806	816.167246	2	24	1	6	1	3.82	2	2	NA	NA	NA	NA	2	NA	NA	NA	NA	2	2	NA	NA	NA	NA	NA	NA	NA	2	2	2	2	2	NA	12.6	10.3	4.81	296	2.3	84.6	7.5	13.5	2.87	5.7	93.6
1088	2	6	20567.2111550472	9272.850955	0	0	2	85	3	2	5	0.78	NA	2	NA	NA	NA	NA	1	2	1	NA	2	2	2	NA	NA	NA	NA	NA	NA	NA	2	2	2	2	2	NA	NA	NA	NA	NA	NA	NA	NA	NA	NA	NA	NA
1090	1	7	102770.114957916	50341.098247	115676.309644838	61388.566493	2	45	3	1	2	1.36	2	2	NA	NA	NA	NA	2	NA	NA	NA	NA	2	2	NA	NA	12	NA	NA	NA	NA	2	2	2	2	2	NA	13.4	11.8	3.95	312	4	104.6	6.5	14.3	0.08	5.3	90.1
1092	2	3	2323.30383288615	1544.526707	2488.55661405671	1965.771243	2	66	1	4	1	0.06	NA	2	NA	NA	NA	NA	1	1	1	NA	2	2	2	NA	NA	NA	NA	NA	NA	NA	2	2	2	2	2	NA	12.6	9.1	4.7	286	2.6	98.1	5.5	15.8	NA	5.9	NA
1093	2	4	22352.0886197412	11912.475671	24283.6236114715	12796.897638	2	42	4	5	2	2.15	2	2	NA	NA	NA	NA	2	NA	NA	NA	2	2	2	NA	NA	NA	NA	NA	NA	NA	2	2	2	2	2	NA	13.9	4.6	4.56	295	1.8	79.1	2.2	12.3	0.42	5.5	NA
1104	2	5	7860.93995277654	4588.830126	7735.36715479716	4787.015788	2	44	1	1	4	4.11	2	2	NA	NA	NA	NA	2	NA	NA	NA	2	2	2	NA	NA	NA	NA	NA	NA	NA	2	2	2	2	2	NA	12.5	9.6	4.49	354	2.8	86.7	5.5	13.4	1.07	5.8	101.6
1110	2	5	27197.1781243579	14494.650958	33871.871151903	14875.087656	2	55	4	1	4	NA	3	2	NA	NA	NA	NA	2	NA	NA	NA	2	2	2	NA	NA	NA	NA	NA	NA	NA	2	2	2	2	2	NA	13.2	4.4	4.44	337	1.8	91.6	1.9	13.4	0.22	5.5	86.8
1112	1	5	56758.2460214912	24489.804861	57100.3590036501	27012.239641	2	20	2	5	2	0.21	2	2	NA	NA	NA	NA	2	NA	NA	NA	NA	2	2	NA	NA	NA	NA	NA	NA	NA	2	2	2	2	2	NA	11.8	5.8	4.64	173	1.9	78.9	3.5	12.4	0.22	5	88.7
1119	2	6	20567.2111550472	9272.850955	26685.9476108431	13426.153649	2	84	3	2	2	1.2	NA	2	NA	NA	NA	NA	2	NA	NA	NA	1	2	2	NA	NA	NA	NA	NA	NA	NA	2	2	2	2	2	NA	11.8	6.9	4.54	290	2.8	89.8	3.3	13.7	0.25	5.6	104.8
1120	1	3	10225.4180332178	6031.35544	10062.0744177401	5923.854686	2	55	1	4	1	0.05	2	2	NA	NA	NA	NA	1	1	1	1	1	2	NA	NA	NA	12	NA	NA	NA	NA	2	2	2	2	2	NA	11.4	7.6	4.89	255	2.7	92.5	4.2	15.4	0.42	5.5	NA
1122	2	9	17882.3548442874	9530.345045	19596.1587714945	9929.406125	2	45	4	4	3	1.33	2	2	NA	NA	NA	NA	1	1	1	NA	NA	2	2	NA	NA	NA	NA	NA	NA	NA	2	2	2	2	2	NA	12.5	7.7	4.47	275	2.4	81.9	4.3	12.8	0.92	5.3	NA
1125	1	2	111789.337205111	46513.48985	119551.921389368	49701.100122	2	27	3	6	4	3.03	2	2	NA	NA	NA	NA	2	NA	NA	NA	NA	2	NA	NA	NA	NA	NA	NA	NA	NA	2	2	2	2	2	NA	12.2	8.5	4.7	260	1.7	90.1	6.2	13.9	0.12	4.9	87.5
1127	2	1	86015.6341638409	35789.52543	90777.9400562697	38621.303969	2	28	3	6	5	3.64	2	2	NA	NA	NA	NA	2	NA	NA	NA	2	2	NA	NA	NA	NA	NA	NA	NA	NA	2	2	2	2	2	NA	11.6	9.9	4.55	222	2.2	93.2	6.8	14.1	0.24	4.7	NA
1128	1	13	24219.6553275238	12907.789503	25268.9318045106	13246.57633	2	59	4	3	4	3.83	2	2	NA	NA	NA	NA	1	1	2	NA	1	2	2	NA	NA	NA	NA	NA	NA	NA	2	2	2	2	2	NA	13.9	7.8	4.7	336	2.6	89.4	4.3	14.1	0.1	5.6	NA
1130	1	6	55489.4591639729	28141.192854	62507.2920436388	32241.319762	2	65	3	6	4	2.49	NA	2	NA	NA	NA	NA	1	1	1	1	1	2	2	NA	NA	12	NA	NA	NA	NA	2	2	2	1	2	NA	12	11.3	4.58	419	2.5	93.2	7.7	14.6	0.75	5.4	108.6
1131	1	11	89879.7689015553	38780.937673	90421.5234117813	39956.799592	2	28	3	5	5	5	2	2	NA	NA	NA	NA	2	NA	NA	NA	NA	2	2	NA	NA	NA	NA	NA	NA	NA	2	2	2	2	2	NA	12.8	9.2	4.52	313	2.2	85.3	6.1	13	0.29	5.3	NA
1137	1	8	35022.1107531678	20137.215119	43473.2186326212	24754.634232	2	73	3	NA	3	4	NA	2	NA	NA	NA	NA	2	NA	NA	NA	1	2	NA	NA	NA	NA	13	NA	NA	NA	2	2	2	2	2	NA	12.7	7.8	4.26	175	2	93.1	4.8	13.6	1.15	5.3	NA
1139	1	5	38146.93450088	19346.02097	43039.6402795578	20209.097981	2	65	3	1	3	5	NA	2	NA	NA	NA	NA	1	1	1	NA	1	2	NA	NA	NA	NA	NA	NA	NA	NA	2	2	2	2	2	NA	12.5	9.4	4.68	255	2.1	92.2	6.5	14.9	NA	5.7	NA
1141	2	2	8751.74432663329	5108.837908	9717.93949014196	5329.482036	2	51	1	1	2	NA	2	2	NA	NA	NA	NA	2	NA	NA	NA	NA	2	NA	NA	NA	NA	NA	NA	15	NA	2	2	2	2	2	10	13.3	8.1	4.16	294	2	97.6	5.3	13.9	0.34	5.3	92.3
1144	1	12	53079.9192475714	26919.20712	70066.5369173456	25274.453769	2	68	3	2	2	1.07	NA	2	NA	NA	NA	NA	1	1	1	1	1	2	2	NA	NA	NA	NA	NA	NA	NA	2	9	2	1	2	NA	15	8.2	4.31	322	3.3	93.2	4.1	13.7	3.49	5.4	NA
1148	1	6	38640.7114733397	22217.85902	0	0	2	71	3	2	1	1.08	NA	2	NA	NA	NA	NA	1	1	1	1	1	2	2	NA	NA	NA	NA	NA	NA	NA	2	2	2	2	1	NA	NA	NA	NA	NA	NA	NA	NA	NA	NA	NA	NA
1150	1	2	38097.5459240646	20303.96786	46424.8706523191	20911.069271	2	48	4	5	2	0.9	2	2	NA	NA	NA	NA	1	1	1	NA	1	1	2	1	NA	NA	NA	NA	NA	NA	2	1	2	2	2	NA	NA	NA	NA	NA	NA	NA	NA	NA	NA	NA	NA
1163	2	7	6223.85844640277	3671.077542	6124.43683473325	3664.675623	2	46	1	5	1	0.37	2	1	14	NA	NA	NA	1	1	1	NA	NA	1	2	1	NA	NA	NA	NA	NA	NA	2	2	2	2	2	NA	NA	NA	NA	NA	NA	NA	NA	NA	NA	NA	NA
1170	1	3	2623.43377606701	1685.057061	2810.03430655953	1940.695005	2	65	1	NA	1	2.67	NA	2	NA	NA	NA	NA	1	1	1	NA	NA	2	NA	NA	NA	NA	NA	NA	NA	NA	2	2	2	2	2	NA	12.5	13.1	5.1	248	3.2	88.7	8.6	15.6	1.06	7	NA
1179	1	1	43400.4147565586	22010.29637	48966.9291529259	22992.233733	2	60	3	1	3	1.51	NA	2	NA	NA	NA	NA	1	1	1	NA	2	1	2	1	NA	12	NA	NA	NA	NA	2	2	2	2	2	NA	11.5	8.1	4.59	190	3.7	94.8	3.6	15	NA	6.2	NA
1182	2	10	99324.6932671006	47100.477778	99923.3775006259	47726.673561	2	30	3	5	4	2.56	2	2	NA	NA	NA	NA	2	NA	NA	NA	NA	2	NA	NA	NA	NA	NA	NA	NA	NA	2	2	2	2	2	NA	11.4	5.5	4.48	209	1.5	90.6	3.5	14	0.43	4.8	NA
1196	2	4	22352.0886197412	11912.475671	23928.175536037	12409.943154	2	52	4	4	4	5	2	2	NA	NA	NA	NA	2	NA	NA	NA	2	2	2	NA	NA	NA	NA	NA	NA	NA	1	2	9	2	2	NA	13.1	4.6	4.89	219	1.2	84.1	2.7	13.8	1.26	6.2	102.2
1197	2	3	7591.37340607916	4358.379377	7942.65003651591	4358.78391	2	40	1	1	1	0.95	2	1	28	NA	NA	NA	2	NA	NA	NA	NA	2	2	NA	NA	NA	NA	NA	NA	NA	2	2	2	2	2	NA	12.6	7.1	4.7	297	2.4	90	3.8	14.4	0.8	6.5	NA
1201	2	4	18780.228805456	10257.314587	18565.7254182609	10291.685863	2	48	4	4	2	0.85	2	2	NA	NA	NA	NA	2	NA	NA	NA	NA	2	2	NA	NA	NA	NA	NA	NA	NA	2	2	2	2	2	NA	14.7	10	4.14	309	2.3	85.4	6.9	11.8	0.52	5.4	NA
1202	2	11	52299.6026611944	26523.47359	0	0	2	61	3	NA	3	2.85	NA	2	NA	NA	NA	NA	2	NA	NA	NA	2	2	NA	NA	NA	NA	NA	NA	NA	NA	2	2	2	2	2	NA	NA	NA	NA	NA	NA	NA	NA	NA	NA	NA	NA
1210	2	7	59549.5767120298	31412.86125	67003.7862952895	33414.301324	2	56	2	77	5	1.8	2	2	NA	NA	NA	NA	2	NA	NA	1	1	2	2	NA	NA	NA	NA	NA	NA	NA	1	2	2	2	2	NA	15	6.9	3.41	286	3.5	100.6	2.6	11.9	0.29	5.8	NA
1212	2	1	56985.7523285451	28946.758923	57329.2366156089	31376.498789	2	47	3	1	3	1.25	2	2	NA	NA	NA	NA	2	NA	NA	NA	NA	2	2	NA	NA	NA	NA	NA	NA	NA	2	2	2	2	2	NA	11.9	8	4.81	264	1.5	93	5.7	15	0.47	5.3	88.4
1219	1	1	106280.572912766	52060.667295	128570.445781193	63485.498871	2	44	3	1	2	NA	2	2	NA	NA	NA	NA	2	NA	NA	NA	1	2	2	NA	NA	12	NA	NA	NA	NA	2	2	2	2	2	NA	12	7.1	4.24	199	2.5	95.9	4	13.9	0.2	5.5	NA
1220	2	9	17882.3548442874	9530.345045	17678.1067637736	10699.982812	2	42	2	4	1	2.35	2	2	NA	NA	NA	NA	2	NA	NA	NA	NA	2	2	NA	NA	NA	NA	NA	NA	NA	2	2	2	2	2	NA	11.5	5.5	4.57	280	1.7	90.6	3.3	14.1	0.11	5.4	91.3
1221	2	9	65549.5303010336	32108.900007	74439.851579879	35339.586889	2	47	2	5	4	3.56	2	2	NA	NA	NA	NA	2	NA	NA	NA	2	2	2	NA	NA	12	NA	NA	NA	NA	2	2	2	2	2	NA	12.1	7.3	4.26	253	2.4	93.9	4	13.8	0.54	4.9	94.6
1227	1	1	75310.121326452	39726.670156	84737.1812503671	42257.816523	2	53	3	1	4	5	2	1	25	NA	NA	NA	1	1	1	1	1	2	2	NA	NA	12	NA	NA	NA	NA	2	2	2	2	2	NA	11.4	5.6	4.45	257	2.6	93.9	2.5	14.6	0.31	5.1	77.9
1229	1	7	17271.4511516389	7786.937719	22409.7004266311	11274.701035	2	85	3	2	2	1.08	NA	2	NA	NA	NA	NA	1	1	1	NA	2	2	2	NA	NA	NA	NA	NA	NA	NA	2	2	2	2	2	NA	10.9	6.6	4.77	219	2.7	93.6	2.9	14.8	0.65	7.8	NA
1232	2	4	25673.9962221013	12020.930883	26038.0117757032	12301.650261	2	20	4	5	2	3.53	3	2	NA	NA	NA	NA	2	NA	NA	NA	NA	2	2	NA	NA	NA	NA	NA	NA	NA	2	2	2	2	2	NA	NA	NA	NA	NA	NA	NA	NA	NA	NA	NA	NA
1237	1	8	236864.13597359	95264.063419	261361.338341872	103831.171049	2	21	3	5	4	0.96	2	2	NA	NA	NA	NA	2	NA	NA	NA	2	2	2	NA	NA	NA	NA	NA	NA	NA	2	2	2	2	2	NA	11.5	7.8	5.16	359	2.5	81.8	4.4	13.9	0.05	5.1	NA
1239	1	8	87894.4060978279	40193.099813	0	0	2	39	3	NA	5	NA	3	2	NA	NA	NA	NA	2	NA	NA	NA	NA	2	NA	NA	NA	NA	NA	NA	NA	NA	2	2	2	2	2	NA	NA	NA	NA	NA	NA	NA	NA	NA	NA	NA	NA
1243	1	11	10230.6146053501	5972.129643	11360.0774852618	6230.058228	2	45	1	1	4	4.69	2	2	NA	NA	NA	NA	2	NA	NA	NA	2	1	2	1	NA	NA	NA	NA	NA	NA	2	2	2	2	2	NA	12.6	7.4	4.54	237	2	92.7	4.6	14.6	0.36	7.5	179.4
1255	1	1	48296.7300366757	24493.437396	59951.1068571208	30476.812647	2	68	3	1	4	4	NA	2	NA	NA	NA	NA	2	NA	NA	NA	1	2	2	NA	NA	12	NA	NA	NA	NA	2	2	2	2	2	NA	13.5	6.9	4.59	340	2.5	90.3	3.8	14.5	0.47	5.3	103.2
1257	1	1	106280.572912766	52060.667295	120200.66234656	55756.146975	2	49	3	1	5	5	2	2	NA	NA	NA	NA	2	NA	NA	NA	2	2	2	NA	NA	NA	NA	NA	NA	NA	2	2	2	2	2	NA	12.3	8.1	4.39	307	2.3	90.3	5.2	13.6	0.13	5.2	NA
1262	1	7	20842.8269066584	9397.113976	22235.8262090311	11872.828086	2	85	3	2	3	1.19	NA	2	NA	NA	NA	NA	2	NA	NA	1	1	2	2	NA	NA	NA	NA	NA	NA	NA	2	2	2	2	2	NA	12.3	6.9	4.69	228	1.2	91.5	5.1	14.5	0.16	6.1	NA
1264	2	8	20897.6043918487	11413.774805	22352.7597435591	11517.349832	2	40	4	1	4	1.66	2	2	NA	NA	NA	NA	2	NA	NA	NA	2	1	2	1	NA	NA	NA	NA	15	NA	2	2	2	2	2	NA	12.4	6.9	4.44	291	2.8	82.4	3.6	12.4	0.25	7.1	NA
1267	1	6	15680.1502916584	8806.237553	15429.6712959289	8789.972725	2	22	1	1	3	1.44	2	2	NA	NA	NA	NA	2	NA	NA	NA	NA	2	2	NA	NA	NA	NA	NA	NA	NA	2	2	2	2	2	NA	12.7	6.6	4.3	396	2.8	93.1	3	13.7	0.14	5.1	NA
1268	2	3	1971.9277476704	1266.588395	2112.1877257057	1299.55942	2	67	1	5	1	0.69	NA	1	14	NA	NA	NA	1	2	2	1	1	2	2	NA	NA	NA	NA	NA	NA	NA	2	2	2	2	2	NA	12.3	6.1	4.86	234	1.5	87.9	4.2	14.1	0.15	5.9	95.2
1273	2	3	2515.66945021699	1541.117646	2694.60488142047	1774.918717	2	73	1	1	1	0.87	NA	2	NA	NA	NA	NA	2	NA	NA	NA	NA	2	NA	NA	NA	NA	NA	NA	NA	NA	2	2	2	2	2	NA	12	7.5	4.89	249	1.8	88.9	5.1	15	1.16	5	99.9
1274	3	1	83378.4217033937	40842.23629	94298.9037364787	43741.385727	2	44	3	1	5	2.99	2	2	NA	NA	NA	NA	2	NA	NA	NA	2	2	NA	NA	NA	NA	NA	NA	NA	NA	2	2	2	2	2	NA	12.1	6.9	4.06	200	1.2	94.6	5.1	13.7	0.03	4.8	91
1276	2	5	12354.7370231649	7111.254316	13382.8131818168	9195.018592	2	70	4	2	4	NA	NA	2	NA	NA	NA	NA	1	1	1	1	1	2	2	NA	NA	12	NA	NA	NA	NA	1	1	2	1	2	NA	13.1	8.9	4.1	316	2.7	96.4	5.3	13.2	2.16	6.3	107.1
1280	3	1	31536.8003889061	18133.211275	0	0	2	78	3	NA	4	2.18	NA	2	NA	NA	NA	NA	1	1	1	NA	2	2	NA	NA	NA	NA	NA	NA	NA	NA	2	2	2	2	2	NA	NA	NA	NA	NA	NA	NA	NA	NA	NA	NA	NA
1281	1	12	16376.4519246933	8882.73214	16114.850016841	10149.718849	2	27	1	5	2	0.94	2	2	NA	NA	NA	NA	2	NA	NA	NA	NA	2	2	NA	NA	NA	NA	NA	NA	NA	2	2	2	2	2	NA	11.5	9.8	4.36	235	2	91.3	7.2	13.7	0.05	4.6	NA
1284	2	9	62251.6173731277	28466.947803	70044.0590396768	30742.873793	2	36	3	5	5	3.77	2	1	25	NA	NA	NA	2	NA	NA	NA	NA	2	2	NA	NA	NA	NA	NA	NA	NA	2	2	2	2	2	NA	13	5.4	4.39	252	1.6	85	3.2	12.6	0.14	5.2	96.7
1285	1	8	19212.6137471254	8662.12256	21642.4610458793	10980.831783	2	85	3	2	4	5	NA	2	NA	NA	NA	NA	1	1	1	NA	2	2	NA	NA	NA	NA	NA	NA	15	NA	2	2	2	2	2	NA	13.4	4	3.51	225	1	92.8	2.5	10.9	0.44	4.9	NA
1290	2	11	81238.0300757695	42853.687766	0	0	2	54	5	1	2	0.9	3	2	NA	NA	NA	NA	2	NA	NA	NA	2	2	NA	NA	NA	NA	NA	NA	NA	NA	2	2	2	2	2	NA	NA	NA	NA	NA	NA	NA	NA	NA	NA	NA	NA
1292	1	8	76021.7271973621	36050.045107	76479.9517131532	39360.485502	2	32	3	NA	3	2.56	2	2	NA	NA	NA	NA	2	NA	NA	NA	NA	2	NA	NA	NA	NA	NA	NA	NA	NA	2	2	2	2	2	NA	11.7	6.2	4.51	229	1.6	84.6	4.2	12.7	0.06	4.8	NA
1296	2	8	11298.567770831	6503.334605	12621.3723578957	8408.96415	2	79	4	2	4	5	NA	2	NA	NA	NA	NA	9	NA	NA	NA	NA	1	2	2	NA	NA	NA	NA	NA	NA	1	1	1	1	2	NA	15.4	4.5	3.68	274	1.6	92.9	2.5	11.4	0.11	4.5	75.2
1306	2	11	14251.7764720729	8203.169906	15131.1206118261	9353.703683	2	62	4	1	2	1.63	NA	2	NA	NA	NA	NA	2	NA	NA	NA	1	2	NA	NA	NA	NA	NA	NA	NA	NA	2	2	2	2	2	NA	13.1	8.8	5.35	198	2.8	73.3	5.1	12.5	0.12	5.6	NA
1307	2	6	7996.34245013516	4667.871445	8289.25757324941	4735.704634	2	42	1	1	2	2.4	2	2	NA	NA	NA	NA	2	NA	NA	NA	NA	2	2	NA	NA	NA	NA	NA	NA	NA	2	2	2	2	2	NA	13.1	9.2	4.61	275	2.9	85.5	5.6	13.4	0.26	4.8	95.3
1316	1	3	3612.81796273106	2138.307673	4029.32013988772	2075.570166	2	65	1	NA	1	NA	NA	1	38	NA	NA	NA	1	1	1	NA	1	1	2	1	NA	NA	NA	NA	NA	NA	2	2	9	2	2	NA	12.3	10.1	4.44	351	2.5	92.5	6.3	13.9	0.64	6.5	138.4
1332	2	1	48296.7300366757	24493.437396	63752.6331251275	30476.812647	2	63	3	6	1	0.72	NA	2	NA	NA	NA	NA	1	1	1	1	1	2	2	NA	NA	NA	13	NA	NA	NA	1	2	2	2	2	NA	13	9.3	4.41	470	2.9	87.6	5.4	13.5	0.41	6.1	NA
1333	1	6	8948.74628863913	5278.324019	8805.79657567572	5184.245031	2	50	1	1	2	NA	3	2	NA	NA	NA	NA	2	NA	NA	NA	NA	2	2	NA	NA	NA	NA	NA	NA	NA	2	2	2	2	2	NA	14	11.9	5.09	555	2.3	89.3	8.2	14.8	0.29	5.4	96
1339	2	10	15082.5385619522	8681.347668	16013.1412782552	9898.948161	2	66	4	NA	2	NA	NA	2	NA	NA	NA	NA	1	1	1	NA	NA	2	NA	NA	NA	NA	NA	NA	NA	NA	2	2	2	2	2	NA	12.6	4.6	4.41	218	2.1	93.5	2	14	0.1	5.2	88.2
1342	2	3	2629.23699689387	1688.784527	2816.25030094094	1944.987959	2	78	1	1	1	1.23	NA	2	NA	NA	NA	NA	2	NA	NA	NA	2	2	2	NA	NA	NA	NA	NA	NA	NA	2	2	2	2	2	NA	13.4	8.2	4.1	239	2.5	87.8	5	12.2	0.78	5.9	NA
1343	2	1	38454.5259945611	22110.80502	43386.6832966259	26933.396344	2	72	3	1	3	2.67	NA	2	NA	NA	NA	NA	1	2	1	NA	NA	2	2	NA	NA	NA	NA	NA	NA	NA	2	2	2	2	2	NA	13.2	5.9	5.3	240	1.6	88.1	3.5	15.8	0.69	6	106.9
1351	1	4	2543.36640074689	1505.334602	2687.8586731527	1445.673789	2	81	1	1	3	2.93	NA	2	NA	NA	NA	NA	1	1	1	1	1	2	2	NA	NA	12	NA	NA	NA	NA	1	2	2	2	2	NA	13.8	8.2	4.95	266	2.2	91.4	5.1	14.9	0.48	5.5	NA
1353	2	10	8816.04757391464	5061.492549	9223.99371486652	5061.962343	2	48	1	1	1	NA	2	2	NA	NA	NA	NA	2	NA	NA	NA	NA	2	NA	NA	NA	NA	NA	NA	NA	NA	2	2	2	2	2	NA	11.7	6.4	3.82	281	2.3	95.9	3.4	12.9	0.24	5.1	NA
1357	1	2	38097.5459240646	20303.96786	42499.2397132173	20836.879933	2	50	4	3	2	1.3	2	2	NA	NA	NA	NA	1	1	1	NA	NA	1	2	1	NA	12	NA	NA	NA	NA	2	2	2	2	2	NA	13.6	11.6	4.36	416	4.2	85.5	6.3	12	NA	NA	NA
1358	2	4	10153.7804971044	5844.407311	11528.2049610001	6664.113363	2	75	4	2	2	1.32	NA	2	NA	NA	NA	NA	1	1	1	2	1	2	2	NA	NA	NA	NA	NA	NA	NA	2	2	2	2	2	NA	13.9	7.1	4.28	261	3.8	85.8	2.2	12.4	1.49	6.1	NA
1362	3	1	31536.8003889061	18133.211275	39146.8757535192	22291.116717	2	79	3	NA	3	NA	NA	2	NA	NA	NA	NA	2	NA	NA	NA	2	2	NA	NA	NA	NA	NA	NA	NA	NA	2	2	2	2	2	NA	12.1	5.4	4.16	168	1.3	90.5	3.6	12.9	0.12	6.5	111.9
1365	1	11	80744.5490438898	46426.966245	100228.837111422	61419.513456	2	78	3	1	1	1.16	NA	2	NA	NA	NA	NA	2	NA	NA	NA	NA	2	2	NA	NA	NA	NA	NA	NA	NA	2	2	2	2	2	NA	11.9	7	5.23	233	1.4	89.1	5	15.9	0.21	5.3	104.3
1368	1	12	24073.1196119901	10853.510887	25682.0107175783	15899.867526	2	81	3	1	3	1.81	NA	2	NA	NA	NA	NA	2	NA	NA	NA	2	2	2	NA	NA	NA	NA	NA	NA	NA	2	2	2	2	2	NA	12.5	5.8	4.18	328	1.2	96.6	3.7	13.5	0.55	5.4	96.4
1372	1	1	39637.0756055923	18120.281938	43435.8021395068	18746.774536	2	27	5	4	3	0.6	3	2	NA	NA	NA	NA	2	NA	NA	NA	NA	2	2	NA	NA	NA	NA	NA	NA	NA	2	2	2	2	2	NA	NA	NA	NA	NA	NA	NA	NA	NA	NA	NA	NA
1385	2	2	89097.167286601	37071.69476	94195.4211071992	40172.634574	2	24	3	5	2	NA	2	2	NA	NA	NA	NA	2	NA	NA	NA	NA	2	NA	NA	NA	NA	NA	NA	NA	NA	2	2	2	2	2	NA	12.2	16	4.64	386	2.8	88.3	11.9	13.8	0.92	5	NA
1387	2	10	44937.0842587991	20543.206677	46079.2061138153	20779.814972	2	25	4	5	3	0.4	2	2	NA	NA	NA	NA	2	NA	NA	NA	NA	2	NA	NA	NA	NA	NA	NA	NA	NA	2	2	2	2	2	NA	14.4	6.3	4.18	515	2.3	86.4	3.4	12.5	0.24	5	89.6
1391	2	9	20539.9825727707	9623.040123	21970.2357732984	10230.843342	2	35	4	1	5	3.94	2	2	NA	NA	NA	NA	2	NA	NA	NA	2	2	2	NA	NA	NA	NA	NA	NA	16	2	2	2	2	2	NA	12.4	3.9	4.12	226	2.3	95.3	1.1	13.1	0.05	5.1	87.8
1392	2	1	21554.7835639611	9718.103921	0	0	2	84	3	2	1	NA	NA	2	NA	NA	NA	NA	2	NA	NA	NA	NA	2	2	NA	NA	NA	NA	NA	NA	NA	2	2	2	2	2	NA	NA	NA	NA	NA	NA	NA	NA	NA	NA	NA	NA
1397	2	8	11298.567770831	6503.334605	12238.7567955204	7010.599238	2	65	4	1	1	1.07	NA	2	NA	NA	NA	NA	1	1	1	NA	NA	2	2	NA	NA	NA	NA	NA	NA	NA	2	2	2	2	2	NA	NA	NA	NA	NA	NA	NA	NA	NA	NA	NA	NA
1398	1	12	24073.1196119901	10853.510887	27160.7252866654	15651.690765	2	80	3	1	4	4.37	NA	2	NA	NA	NA	NA	1	1	1	NA	2	2	2	NA	NA	NA	NA	NA	NA	NA	2	2	2	2	2	10	12.4	7.6	4.26	202	2.3	93.6	4.6	13.7	0.74	7.3	NA
1400	2	3	21048.0203650506	9489.626682	23747.6283995425	12527.731255	2	85	3	1	4	1.86	NA	2	NA	NA	NA	NA	2	NA	NA	NA	NA	2	2	NA	NA	NA	NA	NA	NA	NA	2	2	2	2	2	NA	13.4	5.8	4.71	212	2.1	95.9	3.2	14.8	0.06	5.5	NA
1409	2	4	15640.2453168868	8783.826245	15390.4037741039	8767.602809	2	37	1	NA	2	NA	2	2	NA	NA	NA	NA	2	NA	NA	NA	NA	2	NA	NA	NA	NA	NA	NA	NA	NA	2	2	2	2	2	NA	11.9	8.1	4.34	205	2.3	92.6	4.9	13.7	0.37	4.9	NA
1411	2	1	40680.7671029222	23390.861965	45898.4609199948	25978.720666	2	77	3	5	3	NA	NA	2	NA	NA	NA	NA	1	1	1	NA	1	2	NA	NA	NA	NA	NA	NA	NA	NA	2	2	2	2	2	10	12	8.9	4.47	235	1.7	92	6.1	13.8	0.94	5.7	NA
1423	1	13	7000.33125995875	4086.449098	6888.50605987119	4262.93757	2	57	1	NA	4	1.91	2	2	NA	NA	NA	NA	2	NA	NA	NA	9	2	2	NA	NA	NA	NA	NA	NA	NA	2	2	2	2	2	10	11.9	4.6	4.57	286	1.3	89.6	2.8	14	1.03	5.3	96.9
1424	1	1	21554.7835639611	9718.103921	24904.4189512408	12278.384349	2	85	3	2	4	4.19	NA	2	NA	NA	NA	NA	2	NA	NA	NA	2	2	2	NA	NA	NA	13	NA	NA	NA	2	2	2	2	2	NA	13.1	8.6	4.47	216	1.2	92.3	6.6	13.9	0.31	5.2	107.2
1429	2	2	7553.76331062211	4336.786569	7433.09743607185	4335.59065	2	44	1	1	2	3.26	3	2	NA	NA	NA	NA	2	NA	NA	NA	NA	2	2	NA	NA	NA	NA	NA	NA	NA	2	2	2	2	2	NA	NA	NA	NA	NA	NA	NA	NA	NA	NA	NA	NA
1431	2	8	24872.1732916904	13255.546909	28105.8408898014	14906.687567	2	59	4	1	5	NA	2	2	NA	NA	NA	NA	1	1	1	NA	1	2	2	NA	NA	12	NA	NA	NA	NA	2	2	2	2	2	NA	12.8	4.6	4.1	253	1.6	89.6	2.3	12.3	0.23	5.5	NA
1436	1	3	2515.66945021699	1541.117646	2694.60488142047	1774.918717	2	73	1	1	1	0.8	NA	2	NA	NA	NA	NA	1	1	2	NA	NA	2	NA	NA	NA	NA	NA	NA	NA	NA	2	2	2	2	2	NA	13.3	6.4	4.74	194	1	90.2	4.6	14.4	0.31	5.5	91.1
1439	2	1	40680.7671029222	23390.861965	0	0	2	73	3	1	3	1.45	NA	1	14	NA	NA	NA	1	1	1	1	1	2	NA	NA	NA	NA	NA	NA	NA	NA	2	2	2	2	2	NA	NA	NA	NA	NA	NA	NA	NA	NA	NA	NA	NA
1442	1	4	2543.36640074689	1505.334602	2724.27187049644	1757.008166	2	68	1	1	1	5	NA	2	NA	NA	NA	NA	2	NA	NA	NA	NA	1	2	1	NA	NA	NA	NA	NA	NA	2	2	2	2	2	NA	16.8	3.2	3.47	227	1	93.3	1.7	10.9	4.37	4.3	NA
1443	2	2	99693.9310895464	48834.254799	106616.617564753	52300.710488	2	44	3	1	5	4.55	2	2	NA	NA	NA	NA	2	NA	NA	NA	2	2	2	NA	NA	NA	NA	NA	NA	NA	2	2	2	2	2	NA	12	6.1	4.52	201	1.2	95.5	4.3	14.5	0.06	4.9	NA
1445	1	12	82450.1116038716	43493.070126	85813.7033900146	43641.493226	2	56	3	1	3	NA	2	2	NA	NA	NA	NA	2	NA	NA	2	1	2	2	NA	NA	12	NA	NA	NA	NA	2	2	2	2	2	NA	11.6	12.2	4.34	366	3.4	93.8	7.9	14.1	0.18	5.1	NA
1447	2	8	93853.7846785851	44506.133915	94419.4927547495	47336.039961	2	39	3	NA	3	1.49	2	2	NA	NA	NA	NA	2	NA	NA	NA	2	2	NA	NA	NA	NA	NA	NA	NA	NA	2	2	2	2	2	NA	12.2	4.3	3.66	165	1.5	95.4	2.3	11.9	0.65	4.9	NA
1448	1	12	43095.4392596785	19701.289706	48698.3402979623	22000.12312	2	21	4	5	3	0.68	2	2	NA	NA	NA	NA	1	1	1	NA	NA	2	2	NA	NA	NA	NA	NA	NA	NA	2	2	2	2	2	NA	12.1	6.4	4.28	271	2.1	89.1	3.7	13.1	NA	5.2	NA
1449	1	12	82450.1116038716	43493.070126	85813.7033900146	43641.493226	2	55	3	1	5	3.29	2	2	NA	NA	NA	NA	2	NA	NA	NA	2	2	2	NA	NA	NA	NA	NA	NA	NA	2	2	2	2	2	10	14.3	6.9	4.69	266	2	84.8	4.3	13.6	1.39	5	91.6
1458	2	3	71893.1405639726	31020.144326	72326.4798307602	31960.69421	2	24	3	5	4	0.15	2	2	NA	NA	NA	NA	2	NA	NA	NA	NA	2	2	NA	NA	NA	NA	NA	NA	NA	2	2	2	2	2	NA	13.7	8.5	4.67	298	2.2	87.9	5.4	13.6	1.81	5.5	97.9
1465	1	13	2537.69481981613	1629.986095	2718.19687934047	1565.384978	2	64	1	1	1	1.8	NA	2	NA	NA	NA	NA	2	NA	NA	1	1	2	2	NA	NA	NA	NA	NA	NA	NA	1	2	1	1	2	NA	12.2	9.3	4.16	208	1.5	93.6	6.8	13.7	0.14	5.5	98.9
1469	1	3	2709.61347181195	1603.730755	2863.55047741544	1747.754328	2	65	1	NA	1	1.26	NA	2	NA	NA	NA	NA	2	NA	NA	NA	NA	2	NA	NA	NA	NA	NA	NA	NA	NA	2	2	2	2	2	NA	11.6	5.7	4.43	245	2	93.5	3.2	14.4	0.36	5.4	NA
1470	1	13	24219.6553275238	12907.789503	25927.4278103687	13514.789049	2	45	4	5	5	NA	2	2	NA	NA	NA	NA	2	NA	NA	NA	2	2	2	NA	NA	NA	NA	NA	NA	NA	2	2	2	2	2	NA	12.4	7.1	3.96	234	2	92.3	4.4	12.4	0.46	4.9	NA
1478	1	1	21554.7835639611	9718.103921	0	0	2	85	3	2	1	NA	NA	2	NA	NA	NA	NA	1	1	1	NA	2	2	2	NA	NA	NA	NA	NA	NA	NA	2	2	2	2	2	NA	NA	NA	NA	NA	NA	NA	NA	NA	NA	NA	NA
1480	2	8	86584.4028079476	39594.050393	97924.787956676	39736.996142	2	33	3	1	2	2.12	2	1	28	NA	NA	NA	2	NA	NA	NA	NA	2	2	NA	NA	12	NA	NA	NA	NA	2	2	2	2	2	NA	12.3	8.9	5.05	233	2.8	89.7	5.4	15	0.28	5.2	NA
1486	2	12	83158.411345141	39434.311617	83659.6525583755	43055.525898	2	32	3	1	3	NA	2	2	NA	NA	NA	NA	2	NA	NA	NA	NA	2	2	NA	NA	NA	NA	NA	NA	NA	2	2	2	2	2	NA	NA	NA	NA	NA	NA	NA	NA	NA	NA	NA	NA
1488	2	12	19369.5628245095	8732.883996	21819.2597021257	12644.335911	2	83	3	2	4	1.78	NA	2	NA	NA	NA	NA	1	1	1	2	1	2	2	NA	NA	12	NA	NA	NA	NA	2	2	2	1	1	NA	12.5	10	3.44	359	NA	95.1	NA	11.1	3.9	5.1	NA
1489	1	2	17427.0848809353	10030.84342	18877.2469076381	11894.523063	2	83	4	NA	3	NA	NA	2	NA	NA	NA	NA	1	1	1	1	1	2	NA	NA	NA	NA	NA	NA	NA	NA	2	2	2	2	2	NA	13.1	6.2	4.28	244	2.9	93.4	2.6	13.2	0.25	5.3	90
1493	2	9	24446.5344629417	11175.852156	25505.6401029242	12459.541452	2	28	2	5	5	3.33	2	2	NA	NA	NA	NA	2	NA	NA	NA	NA	2	2	NA	NA	NA	NA	NA	NA	NA	2	2	2	2	2	NA	11.9	5.5	4.23	290	1.9	93.5	2.8	13.9	0.14	5	80.5
1500	2	5	37180.6039026385	16997.293949	39802.2767291846	17671.936315	2	29	4	5	4	0.31	2	2	NA	NA	NA	NA	2	NA	NA	NA	NA	2	2	NA	NA	NA	NA	NA	NA	NA	2	2	2	2	2	NA	12.1	6.1	4.36	164	2.2	88.8	3.3	13.1	0.15	5.1	87.8
1502	2	2	8751.74432663329	5108.837908	11433.3047983285	5329.482036	2	41	1	1	4	4.34	2	2	NA	NA	NA	NA	2	NA	NA	NA	NA	2	NA	NA	NA	NA	NA	NA	NA	NA	2	2	2	2	2	NA	12	5.7	4.27	277	1.9	90.4	3.2	13.4	0.41	5.5	88.8
1507	2	1	38454.5259945611	22110.80502	0	0	2	77	3	3	4	2.87	NA	1	14	NA	NA	NA	2	NA	NA	NA	1	2	2	NA	NA	NA	NA	NA	NA	NA	2	2	2	2	2	NA	NA	NA	NA	NA	NA	NA	NA	NA	NA	NA	NA
1508	2	3	2715.60732821337	1607.27832	0	0	2	65	1	3	1	0.73	NA	2	NA	NA	NA	NA	1	1	1	NA	NA	2	2	NA	NA	NA	NA	NA	NA	NA	2	2	2	2	2	NA	NA	NA	NA	NA	NA	NA	NA	NA	NA	NA	NA
1517	1	6	3203.28188065562	2129.533962	3330.17022713591	2710.329711	2	85	1	5	1	1.79	NA	2	NA	NA	NA	NA	1	1	1	NA	2	2	2	NA	NA	NA	NA	NA	NA	NA	2	2	2	2	2	NA	15.5	7	4.79	284	2.2	86.4	4.1	13.7	0.24	6.3	NA
1520	2	1	106280.572912766	52060.667295	119584.406606695	57298.832254	2	46	3	1	4	5	2	2	NA	NA	NA	NA	2	NA	NA	NA	1	2	2	NA	NA	NA	NA	NA	NA	NA	2	2	2	2	2	NA	13.5	7.7	4.19	227	2	92.3	4.9	13.5	0.09	5.2	NA
1524	1	8	74050.9405481099	30811.236185	0	0	2	26	3	NA	5	0.61	3	2	NA	NA	NA	NA	2	NA	NA	NA	NA	2	NA	NA	NA	NA	NA	NA	NA	NA	2	2	2	2	2	NA	NA	NA	NA	NA	NA	NA	NA	NA	NA	NA	NA
1525	2	5	37303.4793836013	21448.969605	39796.6018851768	22798.924084	2	72	3	2	4	3.59	NA	2	NA	NA	NA	NA	1	1	1	NA	2	2	2	NA	NA	NA	NA	NA	NA	NA	2	2	2	2	2	10	11.7	10.9	4.41	247	2.7	91.1	7.1	13.6	0.95	5	NA
1538	2	7	84601.6565181125	38687.363346	88053.0216093522	39411.896865	2	31	2	1	5	1.27	2	2	NA	NA	NA	NA	2	NA	NA	NA	2	3	2	NA	NA	NA	NA	NA	NA	NA	2	2	2	2	2	NA	12.3	6.6	4.64	235	2.4	86.7	3.6	14.3	0.03	4.7	NA
1541	1	5	54549.9900078441	27664.74592	67713.3271244597	34422.823741	2	61	3	NA	3	1.7	NA	2	NA	NA	NA	NA	2	NA	NA	NA	2	2	NA	NA	NA	NA	13	NA	NA	NA	2	2	2	2	2	NA	12.5	6.4	4.76	406	1.7	88.8	4	14.1	0.09	4.8	95.7
1544	1	12	16376.4519246933	8882.73214	16114.850016841	9024.734729	2	30	1	5	3	1.45	2	2	NA	NA	NA	NA	2	NA	NA	NA	1	2	2	NA	NA	NA	NA	NA	NA	NA	2	2	2	2	2	NA	11.8	9	4.26	408	2.5	94.9	5.8	13.9	0.71	4.7	NA
1545	2	10	96749.8007114015	40255.814963	109421.598027642	43014.581284	2	23	3	1	3	1.66	2	2	NA	NA	NA	NA	2	NA	NA	NA	2	2	NA	NA	NA	NA	NA	NA	NA	NA	2	2	2	2	2	NA	13.4	7.3	4.74	209	3	84.4	3.4	13.7	0.06	5.1	89
1546	2	2	8219.95334106246	4848.453153	8440.87685956933	4915.467467	2	57	1	1	2	3.16	2	2	NA	NA	NA	NA	2	NA	NA	NA	2	2	NA	NA	NA	NA	NA	NA	NA	NA	2	2	2	2	2	NA	12.8	4.4	4.56	240	1.3	93.9	2.8	14.7	0.2	5.4	101.7
1548	1	11	26313.9319190348	11863.794605	29688.9430030061	18655.695805	2	85	3	1	4	2.62	NA	1	25	NA	NA	NA	2	NA	NA	NA	9	2	2	NA	NA	NA	NA	NA	NA	NA	9	2	1	2	1	NA	NA	NA	NA	NA	NA	NA	NA	NA	NA	NA	NA
1550	3	1	66681.5814482359	27744.981225	75725.4400347706	31124.592672	2	24	3	5	5	4.37	2	2	NA	NA	NA	NA	2	NA	NA	NA	2	2	NA	NA	NA	NA	NA	NA	NA	NA	2	2	2	2	2	NA	11.8	9	4.03	273	2.1	88.1	6.3	12	0.03	5.1	88.6
1552	3	1	38146.93450088	19346.02097	47352.0866691632	22075.708033	2	60	3	1	2	4.52	NA	2	NA	NA	NA	NA	1	1	1	2	1	2	NA	NA	NA	NA	NA	NA	NA	NA	2	1	1	1	2	10	12.4	8.2	4.79	387	1.3	90.1	6.3	14.6	1.53	6.3	165.8
1554	1	10	9527.68663185082	5561.794863	9749.51341797854	5707.285271	2	48	1	1	1	NA	2	2	NA	NA	NA	NA	2	NA	NA	NA	2	2	2	NA	NA	NA	NA	NA	NA	NA	2	2	2	2	2	10	12.1	4.4	4.52	189	1.4	93.9	2.5	14.3	0.17	5.5	NA
1555	1	3	10886.9528264379	6355.267616	14222.7475282717	6521.514394	2	50	1	NA	1	NA	2	2	NA	NA	NA	NA	2	NA	NA	NA	NA	2	NA	NA	NA	NA	NA	NA	NA	NA	2	2	2	2	2	NA	12	4.2	4.14	267	1.3	92.1	2.3	12.9	0.48	5.1	97.5
1561	1	10	20943.7417302416	9442.612032	22343.4855245913	11930.31282	2	80	3	2	3	1.44	NA	2	NA	NA	NA	NA	1	1	1	1	1	2	2	NA	NA	12	NA	NA	NA	NA	2	2	2	2	2	NA	13.5	7.1	4.01	632	1.2	91.4	4.9	12.8	0.27	5	91.7
1566	1	11	48548.5862129566	27914.745949	54775.4023757413	36929.186917	2	71	3	2	4	0.84	NA	1	25	NA	NA	NA	2	NA	NA	NA	2	2	2	NA	NA	NA	NA	NA	NA	NA	2	2	2	2	1	NA	12.4	7.9	4.56	259	1.8	86.9	5.4	13	0.16	5.7	97.9
1574	1	8	19212.6137471254	8662.12256	21676.8134930288	11435.301637	2	80	3	NA	4	NA	NA	2	NA	NA	NA	NA	1	1	1	NA	1	2	NA	NA	NA	NA	NA	NA	NA	NA	2	2	2	2	2	NA	11.8	9.6	4.29	257	1.9	97.4	6.8	14.1	0.11	5	86.4
1581	2	10	17076.2849304255	9262.327743	17866.4581322777	10583.457993	2	34	1	1	1	NA	2	2	NA	NA	NA	NA	2	NA	NA	NA	2	2	NA	NA	NA	NA	NA	NA	NA	NA	2	2	2	2	2	NA	NA	NA	NA	NA	NA	NA	NA	NA	NA	NA	NA
1583	2	13	7000.33125995875	4086.449098	6888.50605987119	4072.735664	2	54	1	NA	1	1	2	2	NA	NA	NA	NA	1	1	1	1	1	1	2	1	NA	NA	NA	NA	NA	NA	2	2	2	2	2	NA	11.7	8.8	4.88	266	2	92.1	5.7	15.2	1.54	9.4	NA
1585	2	3	1645.00936822815	923.865078	1660.6500807275	944.050326	2	24	1	5	3	1.16	2	2	NA	NA	NA	NA	1	1	2	NA	NA	2	2	NA	NA	NA	NA	NA	NA	NA	2	2	2	2	2	NA	12.6	5.4	4.11	295	2.3	95.9	2.5	13.4	0.41	5.2	NA
1586	2	6	7996.34245013516	4667.871445	7868.60669574739	4938.800235	2	45	1	5	2	1.13	2	2	NA	NA	NA	NA	2	NA	NA	NA	1	2	2	NA	NA	NA	NA	NA	NA	NA	2	2	2	2	2	NA	12.9	7.1	4.83	234	1.8	86	4.6	14	0.45	5.2	NA
1589	1	13	6710.89093396094	3989.314555	6603.68933255266	3918.210418	2	52	1	1	2	1.08	2	2	NA	NA	NA	NA	1	1	1	NA	NA	2	2	NA	NA	NA	NA	NA	NA	NA	2	2	2	2	2	NA	13.1	5.5	4.73	246	1.7	85.1	3.4	13.4	0.95	5.5	109.1
1592	1	8	42362.7682107416	21484.059279	48945.9856706041	21478.700483	2	63	3	1	5	5	NA	1	32	NA	NA	NA	2	NA	NA	NA	1	2	NA	NA	NA	NA	NA	NA	NA	NA	2	2	2	2	2	10	12.5	7.8	4.92	328	2.6	91.8	4.4	14.8	0.05	5	95.9
1598	2	1	20842.8269066584	9397.113976	23413.6126923421	11912.568438	2	85	3	2	3	0.06	NA	2	NA	NA	NA	NA	2	NA	NA	NA	NA	2	2	NA	NA	NA	13	NA	NA	NA	2	2	2	2	2	NA	12.6	7.1	4.22	251	1.7	95.7	4.8	13.7	0.04	5.7	99.9
1602	2	4	9850.73999460422	5844.407311	9990.13728194433	5964.636019	2	65	4	5	2	0	NA	2	NA	NA	NA	NA	1	1	2	NA	2	1	2	1	NA	NA	NA	NA	NA	NA	2	2	2	2	2	NA	NA	NA	NA	NA	NA	NA	NA	NA	NA	NA	NA
1605	1	5	8797.23875458019	5188.958891	9033.67768046778	5273.683568	2	50	1	NA	3	5	2	2	NA	NA	NA	NA	2	NA	NA	1	1	2	NA	NA	NA	NA	NA	NA	NA	NA	2	2	2	2	2	NA	12.7	11.6	5.05	283	3.1	92.8	7.4	15.9	0.21	5.6	NA
1606	2	6	7417.96031606342	4258.818995	7299.463795573	4679.619814	2	48	1	3	2	1.41	2	2	NA	NA	NA	NA	2	NA	NA	NA	NA	2	2	NA	NA	NA	NA	NA	NA	NA	2	2	2	2	2	NA	13.1	5.7	4.91	395	2.4	90.6	2.8	14.9	0.06	5.3	94.3
1608	1	7	10553.6778562297	6074.583948	10703.022379121	7203.210721	2	72	4	5	1	1.41	NA	2	NA	NA	NA	NA	2	NA	NA	NA	NA	1	2	1	NA	NA	NA	NA	NA	NA	2	2	2	2	2	NA	NA	NA	NA	NA	NA	NA	NA	NA	NA	NA	NA
1609	1	3	2709.61347181195	1603.730755	3062.22198899453	1901.535511	2	60	1	NA	1	0.73	NA	2	NA	NA	NA	NA	2	NA	NA	NA	NA	2	NA	NA	NA	NA	NA	NA	NA	NA	2	2	2	1	2	NA	13.5	9.1	4.7	252	2.2	91.6	6.4	14.9	NA	4.9	79
1614	3	1	38146.93450088	19346.02097	42971.4329773861	22075.708033	2	62	3	1	3	NA	NA	1	12	NA	NA	NA	1	1	1	NA	2	2	NA	NA	NA	NA	NA	NA	NA	NA	2	2	2	2	2	NA	16.2	6.6	4.64	230	2	72.6	3.8	11.2	1.96	5.4	100
1616	2	1	46701.4842123077	23684.416709	52691.3920428601	24741.040995	2	62	3	1	4	5	NA	2	NA	NA	NA	NA	2	NA	NA	NA	2	2	2	NA	NA	NA	NA	NA	NA	NA	2	2	2	2	2	NA	12.1	6.9	4.48	294	2.9	91	3.3	14.1	1.35	5.5	NA
1617	1	1	102770.114957916	50341.098247	115676.309644838	54049.197979	2	46	3	1	4	3.82	2	2	NA	NA	NA	NA	2	NA	NA	NA	2	2	2	NA	NA	NA	NA	NA	NA	NA	2	2	2	2	2	NA	12.6	8.1	4.58	357	2	91	5.4	14.4	1.35	5.6	103.9
1620	2	13	6710.89093396094	3989.314555	6774.6979357567	4011.226813	2	46	1	1	4	2.75	2	2	NA	NA	NA	NA	2	NA	NA	NA	1	2	2	NA	NA	NA	NA	NA	NA	NA	2	2	2	2	2	10	12.5	5.5	4.28	269	1.5	83.8	3.4	12.1	0.64	5.1	93.7
1624	2	11	31155.968560082	16604.47593	35579.1936376253	17938.306811	2	47	4	4	2	NA	2	2	NA	NA	NA	NA	1	1	1	2	1	2	NA	NA	NA	NA	NA	NA	NA	NA	2	2	2	2	2	NA	13	8.2	3.89	242	2.8	97.8	4.6	12.6	0.25	5.4	95.9
1625	1	3	3497.91170172778	2246.742749	3746.71240907284	2859.505288	2	85	1	2	1	NA	NA	2	NA	NA	NA	NA	1	2	1	NA	2	2	NA	NA	NA	NA	NA	NA	NA	NA	2	2	2	2	2	NA	13.3	7.5	4.55	197	0.6	95.3	6.1	14.8	0.7	5.2	110.1
1628	2	11	43237.0818553492	24860.706557	46126.7678432846	30639.731888	2	78	3	NA	4	1.21	NA	1	32	NA	NA	NA	1	1	1	NA	2	2	NA	NA	NA	12	NA	NA	NA	NA	1	1	2	1	1	NA	12	7.3	4.39	174	2.2	97.8	4.5	14.4	0.65	5.1	NA
1631	2	9	13294.1129280305	5993.730839	0	0	2	85	3	2	2	NA	NA	2	NA	NA	NA	NA	1	1	1	NA	2	2	2	NA	NA	NA	NA	NA	NA	NA	2	2	2	1	2	NA	NA	NA	NA	NA	NA	NA	NA	NA	NA	NA	NA
1634	1	1	39768.0693017073	22866.073722	42425.9090008074	24305.21785	2	75	3	2	3	4.19	NA	2	NA	NA	NA	NA	2	NA	NA	1	1	2	2	NA	NA	NA	NA	NA	NA	NA	2	2	2	2	2	10	12.3	5.4	4.69	321	1.8	95.7	2.7	15.1	0.12	5.3	NA
1641	1	3	10225.4180332178	6031.35544	10500.2414095036	6129.834663	2	57	1	2	3	1.08	2	2	NA	NA	NA	NA	2	NA	NA	NA	2	2	NA	NA	NA	NA	NA	NA	NA	NA	2	2	2	2	2	10	14.3	9.3	4.91	265	2.7	85.9	5.8	14.7	0.89	6	115.3
1644	2	1	38454.5259945611	22110.80502	43386.6832966259	24557.044036	2	72	3	1	4	1.91	NA	1	28	38	NA	NA	2	NA	NA	NA	2	2	2	NA	NA	NA	NA	NA	NA	NA	2	2	2	2	2	NA	11.9	4.6	4.18	201	1.2	86.9	2.9	12.3	0.31	5.5	NA
1647	1	8	39735.6197945716	20151.714518	42391.290779178	23087.787177	2	61	2	1	5	4.52	NA	2	NA	NA	NA	NA	2	NA	NA	NA	2	2	NA	NA	NA	NA	13	NA	NA	NA	2	2	2	2	2	10	11.4	5.7	4.63	216	2.1	88.2	2.8	13.9	0.47	5.3	NA
1650	2	13	2537.69481981613	1629.986095	2638.21794314868	1565.384978	2	68	1	1	1	NA	NA	2	NA	NA	NA	NA	2	NA	NA	NA	1	2	2	NA	NA	NA	NA	NA	NA	NA	2	2	2	2	2	NA	12	9.3	3.78	250	2.1	95.9	6.5	12.1	0.13	5.2	NA
1652	1	7	24872.1732916904	13255.546909	26625.9560174019	13878.900038	2	57	4	2	3	NA	2	2	NA	NA	NA	NA	2	NA	NA	NA	2	2	2	NA	NA	NA	NA	NA	NA	NA	2	2	2	2	2	10	11.7	5.1	3.97	253	1.2	94.8	3.4	12.9	0.18	5.1	88.8
1661	1	5	15414.6761316211	8657.142776	15168.4378925019	8981.539173	2	32	1	NA	2	0.79	2	2	NA	NA	NA	NA	2	NA	NA	NA	1	2	NA	NA	NA	NA	NA	NA	NA	NA	2	2	2	2	2	NA	13.1	8.6	3.93	394	3.1	96.1	4.6	13.1	1.08	5.2	92
1671	1	5	8838.54109296717	5074.406587	8697.3518278453	4983.962152	2	43	1	1	1	0.82	2	2	NA	NA	NA	NA	2	NA	NA	NA	1	2	2	NA	NA	12	NA	NA	NA	NA	2	2	2	1	2	NA	11.7	6	3.76	185	2.6	89.4	2.8	11.8	0.34	6	112.5
1672	2	1	49207.4826546649	24955.320886	55430.8247975219	25032.60507	2	68	3	2	3	NA	NA	1	28	NA	NA	NA	1	2	2	NA	NA	1	2	1	NA	NA	NA	NA	NA	NA	2	2	2	2	2	NA	11.8	9.3	4.44	245	3.8	90.9	4.7	13.8	0.34	5.8	NA
1682	2	5	70642.8450665873	37264.645913	74685.1189763754	36836.930363	2	52	3	5	1	2.47	2	2	NA	NA	NA	NA	2	NA	NA	NA	NA	1	1	2	NA	NA	NA	NA	NA	NA	2	2	2	2	2	NA	13.5	8	4.61	280	1.8	91.3	5.4	13.8	0.69	6.2	NA
1685	1	13	33110.1045584063	15136.445371	34544.5450322238	15424.909534	2	25	4	NA	4	2.54	2	2	NA	NA	NA	NA	1	1	2	NA	NA	2	2	NA	NA	NA	NA	NA	NA	NA	2	2	2	2	2	NA	11.6	5.6	4.56	250	2.5	85.9	2.6	13.5	0.13	5	NA
1689	2	6	46083.925724192	23371.225109	0	0	2	61	3	2	4	NA	NA	2	NA	NA	NA	NA	2	NA	NA	1	1	2	2	NA	NA	NA	NA	NA	NA	NA	2	1	2	2	2	NA	NA	NA	NA	NA	NA	NA	NA	NA	NA	NA	NA
1696	1	5	84733.6022340052	44697.629055	90617.4524921915	46265.403979	2	51	3	1	5	5	2	2	NA	NA	NA	NA	1	1	1	NA	2	2	NA	NA	NA	NA	NA	NA	NA	NA	2	2	2	2	2	NA	11.6	7.7	4.56	281	2.9	88.4	4	13.6	0.17	4.7	NA
1700	1	9	83604.5784561164	44102.060299	94554.6813515817	45648.945575	2	58	3	1	4	5	2	2	NA	NA	NA	NA	2	NA	NA	NA	1	2	NA	NA	NA	NA	NA	NA	15	16	2	2	2	2	2	NA	12.5	5.7	4.43	275	1.4	97.4	3.9	14.9	0.1	5	NA
1704	1	6	11769.2612909668	6383.751256	13046.6997503843	6485.804226	2	35	5	1	4	3.71	2	2	NA	NA	NA	NA	2	NA	NA	NA	NA	2	NA	NA	NA	NA	NA	NA	NA	NA	2	2	2	2	2	NA	12.5	4.6	4.15	232	1.4	96	2.7	13.5	0.06	4.4	NA
1707	1	8	65802.9442458957	34711.560881	0	0	2	55	2	2	5	5	3	2	NA	NA	NA	NA	2	NA	NA	NA	2	2	NA	NA	NA	NA	NA	NA	NA	NA	2	2	2	2	2	NA	NA	NA	NA	NA	NA	NA	NA	NA	NA	NA	NA
1712	1	4	10218.9889067954	5965.343132	10055.7479919359	5945.324446	2	45	1	1	1	1.06	2	2	NA	NA	NA	NA	2	NA	NA	NA	1	2	2	NA	NA	NA	NA	NA	NA	NA	2	2	2	2	2	10	13.3	9.1	4.89	211	3.7	91.9	4.4	15.1	0.95	5.6	93.5
1720	1	2	21269.1715464553	11730.057765	21764.3675106022	12612.767249	2	36	1	NA	2	1.81	2	2	NA	NA	NA	NA	2	NA	NA	NA	NA	2	NA	NA	NA	NA	NA	NA	NA	NA	2	2	2	2	2	NA	14.1	10	4.73	267	2.1	84.7	6.8	12.9	0.12	4.8	NA
1729	2	8	11298.567770831	6503.334605	11995.6969586451	7415.458359	2	64	4	5	3	1.2	NA	2	NA	NA	NA	NA	1	1	1	1	1	1	1	2	NA	12	NA	NA	NA	NA	2	2	2	2	2	NA	13.7	8.4	4.33	212	3.3	92.9	4.1	13.4	0.17	8.6	159.3
1736	1	11	9608.96154729422	5667.745056	9867.21673514558	5760.287294	2	48	1	1	4	0.67	2	2	NA	NA	NA	NA	1	1	1	NA	2	2	2	NA	NA	NA	NA	NA	NA	NA	2	2	2	2	2	10	13.2	10.6	4.61	268	3	93.5	6.6	14.1	1.11	5.4	111
1737	2	13	1903.27111469608	1222.489571	1978.66345718892	1254.312644	2	64	1	1	3	4.32	NA	2	NA	NA	NA	NA	1	1	2	NA	1	2	2	NA	NA	NA	NA	NA	NA	NA	2	2	2	2	2	10	11.6	7.6	4.61	182	2.1	96.4	4.6	14.8	1.17	5	91.7
1743	3	1	43882.1845024349	25231.631395	46814.9849652625	30734.906674	2	75	3	1	3	1.81	NA	1	14	NA	NA	NA	1	1	1	1	1	2	2	NA	NA	NA	NA	NA	NA	NA	2	2	2	2	2	10	12.6	9.6	4.39	259	2.3	94	6.6	13.9	0.09	5.4	121.7
1750	2	1	21554.7835639611	9718.103921	24904.4189512408	14070.835069	2	81	3	2	1	2.87	NA	2	NA	NA	NA	NA	1	1	1	NA	2	2	2	NA	NA	NA	NA	NA	NA	16	2	2	2	2	2	NA	12.3	8.8	4.61	312	3.7	91.4	4.3	14.2	0.11	5.6	87.9
1752	2	4	25673.9962221013	12028.340087	27461.7443439365	12052.465956	2	34	4	4	4	2.99	2	2	NA	NA	NA	NA	2	NA	NA	NA	2	2	2	NA	NA	NA	NA	NA	NA	NA	2	2	2	2	2	NA	13	6	3.88	375	2.4	81.9	3	10.2	0.53	5.3	NA
1760	1	12	7743.73557908726	4603.29297	7620.0350357273	4521.245498	2	47	1	1	1	2.05	2	2	NA	NA	NA	NA	2	NA	NA	NA	1	2	2	NA	NA	12	NA	NA	NA	NA	2	2	2	2	2	NA	12.7	6.4	4.7	191	2.6	84.6	3	13.6	0.77	5.6	NA
1763	2	9	24446.5344629417	11175.852156	0	0	2	22	4	5	5	0.6	3	2	NA	NA	NA	NA	2	NA	NA	NA	NA	2	2	NA	NA	NA	NA	NA	NA	NA	2	2	2	2	2	NA	NA	NA	NA	NA	NA	NA	NA	NA	NA	NA	NA
1774	2	4	50989.4388418722	29318.201464	61515.6533875811	35712.799213	2	70	3	1	2	0.93	NA	2	NA	NA	NA	NA	1	2	1	NA	2	2	2	NA	NA	NA	NA	NA	NA	NA	2	2	2	2	2	NA	12.6	5.9	4.49	152	2.1	89.1	3.1	13.5	0.23	5.7	NA
1776	1	8	64048.2216216443	27635.252305	0	0	2	28	2	5	2	5	3	1	15	NA	NA	NA	2	NA	NA	NA	NA	2	NA	NA	NA	NA	NA	NA	NA	NA	2	2	2	2	2	NA	NA	NA	NA	NA	NA	NA	NA	NA	NA	NA	NA
1778	2	6	7510.45270361017	4429.961653	7712.30733319455	4491.191664	2	49	1	1	1	NA	2	2	NA	NA	NA	NA	2	NA	NA	NA	2	2	2	NA	NA	NA	NA	NA	NA	NA	2	2	2	2	2	NA	15.6	8.5	5.01	261	2.4	76	5.2	12.7	0.1	6	NA
1781	1	7	19519.8709422161	10654.722412	19796.6309980251	10690.425363	2	40	4	1	3	0.92	3	2	NA	NA	NA	NA	1	2	2	NA	NA	2	2	NA	NA	NA	NA	NA	NA	NA	2	2	2	2	2	NA	NA	NA	NA	NA	NA	NA	NA	NA	NA	NA	NA
1782	1	3	2709.61347181195	1603.730755	3021.9901046522	1556.677625	2	62	1	NA	3	1.13	NA	2	NA	NA	NA	NA	2	NA	NA	NA	1	2	NA	NA	NA	NA	NA	NA	NA	NA	1	2	2	2	1	NA	14.1	6.7	4.28	178	1.6	88.9	4.2	12.8	0.57	5.6	98.2
1793	2	10	15082.5385619522	8681.347668	16013.1412782552	9898.948161	2	63	4	2	2	1.63	NA	2	NA	NA	NA	NA	1	2	1	NA	2	2	NA	NA	NA	NA	NA	NA	NA	NA	2	2	2	2	2	NA	12.2	5.8	4.64	266	2.5	91.4	2.5	14.3	0.04	5.7	108.7
1799	1	4	2462.47422004862	1581.671171	3005.82983122928	1667.709259	2	66	1	1	2	0.68	NA	2	NA	NA	NA	NA	2	NA	NA	NA	2	2	2	NA	NA	NA	NA	NA	15	NA	2	2	2	2	2	NA	12.3	5	4.46	244	1.5	92.1	2.9	14.1	0.13	5.7	NA
1800	1	13	12578.5673676368	6822.726019	12377.6339031382	6931.7966	2	29	1	NA	2	1.76	2	2	NA	NA	NA	NA	2	NA	NA	NA	NA	2	2	NA	NA	NA	NA	NA	NA	NA	2	2	2	2	2	NA	11.9	5.5	4.03	352	1.7	95.1	3.1	12.9	0.19	5.2	86.8
1805	2	10	45757.4503548706	26309.882565	52868.2048881071	32048.335384	2	71	3	NA	2	1.46	NA	2	NA	NA	NA	NA	1	2	2	1	1	2	NA	NA	NA	NA	NA	NA	NA	NA	2	2	2	2	2	NA	12.5	9.1	4.48	442	3.7	96.2	4.7	15.1	0.09	5.4	NA
1806	2	7	38189.4196902459	19367.567114	0	0	2	61	3	2	2	1.92	NA	2	NA	NA	NA	NA	2	NA	NA	NA	2	2	2	NA	NA	NA	NA	NA	NA	NA	2	2	2	2	2	NA	NA	NA	NA	NA	NA	NA	NA	NA	NA	NA	NA
1807	1	10	38640.7114733397	22217.85902	44645.5175135715	23616.205834	2	72	3	1	4	2.22	NA	2	NA	NA	NA	NA	1	1	1	1	1	2	2	NA	NA	NA	NA	NA	NA	NA	2	2	2	2	2	NA	13	8.8	4.72	301	1.9	93.9	6	14.9	1.52	6	NA
1815	1	9	29313.9279172204	15622.766135	32123.3076227376	16276.933208	2	42	4	5	4	1.15	2	2	NA	NA	NA	NA	1	2	1	NA	2	2	NA	NA	NA	NA	NA	NA	NA	NA	2	2	2	2	2	NA	17.3	7.3	4.09	446	1.8	73.4	4.6	9.6	0.98	5.7	NA
1817	1	10	64266.0696433875	36952.075173	84832.4753509708	48884.91887	2	72	3	2	2	1.3	NA	2	NA	NA	NA	NA	2	NA	NA	NA	NA	2	2	NA	NA	NA	NA	NA	NA	NA	2	2	2	2	2	NA	12.4	7.5	5.36	204	1.7	86.2	5.1	15.1	0.42	11.4	328
1821	1	11	129746.594376316	63555.305522	144690.839659945	68145.644461	2	40	3	1	4	4.17	2	2	NA	NA	NA	NA	2	NA	NA	NA	2	2	2	NA	NA	12	NA	NA	NA	NA	2	2	2	2	2	NA	11.6	5.2	4.43	255	1.8	92.1	2.8	13.9	0.13	5	NA
1837	2	12	82605.0380660445	41960.455465	93618.4439077886	46690.369563	2	47	3	1	5	5	2	2	NA	NA	NA	NA	2	NA	NA	NA	2	2	2	NA	NA	NA	NA	NA	NA	NA	2	2	2	2	2	NA	11.5	4.4	3.9	227	1.1	101.9	2.7	13.5	0.01	4.6	86.2
1848	2	2	15725.599472997	8529.704023	15474.3944596538	9524.956648	2	27	1	5	2	NA	2	2	NA	NA	NA	NA	2	NA	NA	NA	NA	2	NA	NA	NA	NA	NA	NA	NA	NA	2	2	2	2	2	NA	11.8	6.6	4.99	329	1.9	83.1	3.7	13.9	0.1	5.1	69.5
1850	2	10	32972.1068923038	17572.38117	34400.5688456608	18033.598117	2	44	4	4	5	5	2	2	NA	NA	NA	NA	2	NA	NA	NA	2	2	NA	NA	NA	NA	NA	NA	NA	NA	2	2	2	2	2	NA	16.6	4.4	4.62	431	2.1	73.8	1.7	11.2	0.35	5	NA
1853	1	5	9366.37729752421	5467.630407	9584.44842578987	5610.657577	2	45	1	1	1	0.69	2	2	NA	NA	NA	NA	1	2	2	NA	NA	2	NA	NA	NA	NA	NA	NA	NA	NA	2	2	2	2	2	NA	11.4	7.6	3.97	221	3.2	98.2	3.7	13.4	0.17	5.1	87.6
1859	2	13	71105.3563704387	29585.632714	94969.2255614239	30191.347748	2	21	2	NA	2	0.18	2	2	NA	NA	NA	NA	2	NA	NA	NA	NA	2	2	NA	NA	NA	NA	NA	NA	NA	2	2	2	2	2	NA	12.4	10.4	4.57	375	2.6	86.8	3.4	13.3	0.34	4.7	89
1861	1	13	1965.79349550897	1163.488268	2192.4191597871	1129.351762	2	67	1	1	1	1.09	NA	2	NA	NA	NA	NA	2	NA	NA	NA	NA	1	2	1	NA	NA	NA	NA	NA	NA	2	2	2	2	2	NA	12.5	10.6	4	330	3.1	92.3	6.4	12.9	1.28	6.7	NA
1865	1	7	17427.0848809353	10030.84342	18502.3476731255	11894.523063	2	66	4	1	3	NA	NA	2	NA	NA	NA	NA	2	NA	NA	1	1	2	NA	NA	NA	NA	13	NA	NA	NA	2	2	2	2	2	NA	15.3	5.7	3.4	430	1.5	89.9	3.6	10	0.09	4.3	NA
1866	3	1	46448.2166831622	24501.792734	52262.4434340805	26062.900761	2	51	3	4	4	5	2	2	NA	NA	NA	NA	2	NA	NA	NA	1	2	2	NA	NA	NA	NA	14	NA	NA	2	2	2	2	2	NA	11.9	8	3.93	290	2.8	95.3	3.9	12.7	0.17	5.4	NA
1867	1	11	80744.5490438898	46426.966245	0	0	2	71	3	5	3	1.2	NA	2	NA	NA	NA	NA	1	1	1	NA	2	2	2	NA	NA	NA	NA	NA	NA	NA	1	2	1	2	2	NA	NA	NA	NA	NA	NA	NA	NA	NA	NA	NA	NA
1868	1	10	89318.4114967665	45370.613168	101226.885095765	49178.942379	2	41	3	1	4	NA	2	2	NA	NA	NA	NA	2	NA	NA	NA	1	2	2	NA	NA	NA	NA	NA	NA	NA	2	2	2	2	2	NA	12.1	7	4.45	239	1.6	90.1	4.5	13.7	0.06	5.3	NA
1869	1	11	123218.813490926	56346.544556	130269.551530991	57401.79766	2	39	3	1	4	1.14	2	2	NA	NA	NA	NA	2	NA	NA	2	1	1	1	2	NA	12	NA	NA	NA	NA	2	2	2	2	2	NA	12.9	8	5.32	280	3.6	80.7	3.6	14.3	0.62	14.3	NA
1873	2	7	23645.4559438585	12934.63936	24998.4791630792	12898.391325	2	55	2	1	1	0.89	2	2	NA	NA	NA	NA	2	NA	NA	2	1	1	2	1	NA	NA	NA	NA	NA	NA	2	2	2	2	2	NA	11.7	7.5	4.21	257	3.2	92.4	3.8	13.7	0.26	9.2	217.1
1876	3	1	72115.7569666842	36632.269404	81730.6680865565	39707.117458	2	41	3	1	5	3.97	2	2	NA	NA	NA	NA	2	NA	NA	NA	2	2	NA	NA	NA	NA	NA	NA	NA	NA	2	2	2	2	2	NA	11.9	5.3	3.82	250	1.8	94.1	3.1	12.3	0.03	4.5	NA
1884	2	6	13159.9470337754	7390.848787	12949.726451985	7377.198135	2	38	1	6	3	0.02	2	2	NA	NA	NA	NA	2	NA	NA	NA	NA	2	2	NA	NA	NA	NA	NA	NA	NA	2	2	2	2	2	NA	12.9	9.1	4.45	248	2.7	85.6	5.6	13.1	0.22	5.4	NA
1892	2	12	35736.3883735194	20547.914582	38124.7766807567	25324.404688	2	75	3	1	4	3.56	NA	1	32	NA	NA	NA	2	NA	NA	NA	1	2	2	NA	NA	NA	NA	NA	NA	NA	2	2	2	2	2	NA	12.2	5	4.47	153	1.2	97.6	3.2	15	0.11	5.1	108.8
1906	2	3	47161.2509752563	23917.58505	53210.1282492871	24984.61159	2	60	3	1	1	2.13	NA	1	37	NA	NA	NA	1	1	1	NA	1	2	2	NA	NA	NA	NA	NA	NA	NA	2	2	2	2	2	10	12.4	15.4	4.55	402	4.1	90.1	10.1	13.5	2.75	6.5	NA
1908	2	7	72686.8276473368	36922.353234	0	0	2	49	2	1	1	2.64	3	2	NA	NA	NA	NA	2	NA	NA	NA	2	2	2	NA	NA	NA	NA	NA	NA	NA	2	2	2	2	2	NA	NA	NA	NA	NA	NA	NA	NA	NA	NA	NA	NA
1910	1	4	2543.36640074689	1505.334602	0	0	2	82	1	1	1	0.71	NA	2	NA	NA	NA	NA	1	1	1	NA	2	3	2	NA	NA	NA	NA	NA	NA	NA	1	2	2	2	1	NA	NA	NA	NA	NA	NA	NA	NA	NA	NA	NA	NA
1912	1	10	8142.73407316576	4753.327674	8012.65981908011	4727.602347	2	57	1	1	1	NA	3	2	NA	NA	NA	NA	1	1	1	NA	NA	2	2	NA	NA	12	NA	NA	NA	NA	2	2	2	2	2	NA	14.6	8.6	5.06	428	1.6	85.6	6	14.3	4.87	5.4	85
1914	2	6	102090.487018322	46684.804151	102705.842203024	49059.834799	2	34	3	6	2	1.46	2	2	NA	NA	NA	NA	1	1	2	NA	2	2	2	NA	NA	NA	NA	NA	NA	NA	2	2	2	2	2	NA	13	4.4	4.36	236	1.8	92.1	2.2	13.9	0.3	5.2	100
1916	1	10	46927.5990316393	23799.089673	52715.7200522224	23872.793122	2	65	3	1	4	5	NA	1	37	NA	NA	NA	2	NA	NA	NA	2	2	2	NA	NA	NA	NA	NA	NA	NA	2	2	2	2	2	10	13	6.1	5.15	267	2.3	84.6	3	14.6	0.25	5	NA
1918	1	3	10225.4180332178	6031.35544	10062.0744177401	6020.837479	2	54	1	NA	1	0.5	2	2	NA	NA	NA	NA	1	1	2	NA	1	2	NA	NA	NA	12	NA	NA	NA	NA	2	2	2	2	1	NA	12.3	6.4	4.3	355	2.6	93.4	3	13.6	0.62	5.1	89.9
1919	2	7	31445.5965793211	18080.770383	35478.7922767124	21935.936341	2	79	3	3	5	1.42	NA	2	NA	NA	NA	NA	2	NA	NA	NA	NA	2	2	NA	NA	NA	NA	NA	NA	NA	2	2	2	2	2	NA	12.9	8.2	4.56	351	1.2	98.5	6.5	15.1	4.47	4.7	NA
1929	2	7	27338.2805642163	14421.153963	33901.8756068594	14964.266343	2	54	2	1	2	NA	2	2	NA	NA	NA	NA	2	NA	NA	1	1	1	2	1	NA	NA	NA	NA	NA	NA	2	2	2	2	2	10	12.2	5.6	4.86	229	1.8	85.6	3.3	14.2	0.1	6.2	115
1931	2	12	49389.5079086887	25047.634055	61307.5805340427	28960.599982	2	65	2	2	4	0.96	NA	2	NA	NA	NA	NA	1	1	2	2	1	3	2	NA	NA	NA	NA	NA	NA	NA	2	2	1	2	2	NA	12.4	9.6	4.73	318	1.9	86.9	6.7	13.9	0.4	6	NA
1936	2	11	42461.9023868231	19411.665243	44301.4940218027	19781.604791	2	32	4	NA	4	3.6	2	2	NA	NA	NA	NA	2	NA	NA	NA	2	2	NA	NA	NA	NA	NA	NA	NA	NA	2	2	2	2	2	NA	12.9	6.6	4.18	235	2.4	90.4	3.8	12.3	0.23	5.3	NA
1939	1	1	106280.572912766	52060.667295	112164.858991145	55033.662594	2	48	3	1	3	5	2	2	NA	NA	NA	NA	1	1	1	NA	2	1	2	1	NA	NA	NA	NA	NA	NA	2	2	2	2	2	NA	12.2	7.2	5.21	269	2.4	89.4	3.6	16	0.79	8.4	NA
1942	2	4	22352.0886197412	11912.475671	27237.7865243334	13396.320362	2	45	4	5	2	2.04	2	2	NA	NA	NA	NA	2	NA	NA	NA	NA	2	2	NA	NA	NA	NA	NA	NA	NA	2	2	2	2	2	NA	12.5	3.8	4.11	283	1.3	89.7	2	12.4	0.2	5.5	94
1944	1	5	45097.5201180194	25930.432073	0	0	2	73	3	1	5	5	NA	2	NA	NA	NA	NA	2	NA	NA	2	1	2	NA	NA	NA	NA	NA	NA	NA	NA	2	2	2	2	2	NA	NA	NA	NA	NA	NA	NA	NA	NA	NA	NA	NA
1945	1	13	20862.2929471597	9405.890358	23435.4797037121	11674.137775	2	82	5	2	4	2.18	NA	2	NA	NA	NA	NA	2	NA	NA	NA	1	2	2	NA	NA	NA	NA	NA	NA	NA	2	2	2	2	2	NA	11.9	6.8	4.28	269	1.8	98.3	3.9	14.1	0.02	5.2	NA
1948	2	3	2715.60732821337	1607.27832	3028.67496023113	1560.121106	2	63	1	1	2	NA	NA	2	NA	NA	NA	NA	2	NA	NA	NA	NA	2	2	NA	NA	NA	NA	NA	NA	NA	2	2	2	2	2	NA	12	5.7	4.3	319	1.2	92.2	4.1	13.4	0.51	6.3	NA
1950	1	1	106280.572912766	52060.667295	112164.858991145	55033.662594	2	48	3	5	5	4.79	2	2	NA	NA	NA	NA	1	1	1	NA	2	2	2	NA	NA	NA	NA	NA	NA	NA	2	2	2	2	2	NA	14.4	11.6	4.78	215	2.7	87.6	7.6	14.4	2.17	5.3	NA
1956	2	9	8123.33509182051	4675.704681	9074.39235320766	6045.795799	2	79	4	2	2	0.89	NA	2	NA	NA	NA	NA	1	1	1	NA	2	1	2	1	NA	NA	NA	NA	NA	NA	2	2	2	2	2	NA	14.8	6.1	5.03	253	2.2	79.4	3.1	13.5	0.05	7.7	NA
1958	2	6	15921.6773945399	8872.474219	16736.8822814272	9927.177544	2	20	1	5	4	0.81	2	2	NA	NA	NA	NA	2	NA	NA	NA	NA	2	NA	NA	NA	NA	NA	NA	NA	NA	2	2	2	2	2	NA	11.7	6.9	4.38	252	2.5	88.1	3.6	13.1	0.05	5	97.7
1960	1	6	103267.697558733	50584.835005	109176.807238165	54238.370078	2	43	3	1	3	1.51	2	2	NA	NA	NA	NA	2	NA	NA	NA	NA	2	2	NA	NA	NA	NA	NA	NA	NA	2	2	2	2	2	NA	12.2	9.2	5.07	224	1.5	90.5	7.1	15.1	1.42	5	84
1964	2	5	110130.38512443	50361.356976	117777.77267629	52923.427621	2	32	3	1	5	5	2	2	NA	NA	NA	NA	2	NA	NA	NA	2	2	2	NA	NA	NA	NA	NA	NA	NA	2	2	2	2	2	NA	11.3	6	4.66	262	1.4	88.5	4.3	14.5	0.39	4.3	85.8
1967	1	4	10218.9889067954	5965.343132	10692.7908150676	6222.978617	2	51	1	1	4	NA	2	2	NA	NA	NA	NA	2	NA	NA	NA	2	2	2	NA	NA	NA	NA	NA	NA	NA	2	2	2	2	2	10	13.1	8	4.39	406	1.9	92.9	5.2	13.4	0.24	5	82
1973	1	3	21087.5346270171	11629.884068	22153.6685801872	12989.550588	2	24	1	5	3	NA	2	2	NA	NA	NA	NA	2	NA	NA	NA	NA	2	NA	NA	NA	NA	NA	NA	NA	NA	2	2	2	2	2	NA	11.6	6.6	4.41	239	1.6	93.1	4.6	14.3	0.27	5.2	98.1
1974	2	10	89019.7892135556	36904.42542	89556.3601559957	37309.896359	2	22	2	5	5	NA	2	2	NA	NA	NA	NA	2	NA	NA	NA	2	2	NA	NA	NA	NA	NA	NA	NA	NA	2	2	2	2	2	NA	11.7	6.3	4.27	229	2	89.2	3.7	13.1	0.15	4.8	NA
1980	2	11	31155.968560082	16604.47593	37966.0100241756	17100.960206	2	47	4	NA	2	0.73	2	2	NA	NA	NA	NA	1	1	1	1	1	1	1	2	NA	NA	NA	NA	NA	NA	2	2	2	2	2	NA	14.5	6.4	3.3	202	NA	101.4	NA	10.9	0.99	11.7	NA
1981	2	2	16951.7324523085	9348.967845	17346.4083557562	10052.495717	2	21	1	5	1	0.9	2	2	NA	NA	NA	NA	2	NA	NA	NA	NA	2	NA	NA	NA	NA	NA	NA	NA	NA	2	2	2	2	2	NA	11.4	7.2	4.53	338	1.5	91.6	5.2	14.1	0.17	5.1	NA
1982	1	8	74050.9405481099	30811.236185	78150.8141808547	32496.146374	2	21	3	5	4	2.91	2	2	NA	NA	NA	NA	2	NA	NA	NA	2	2	NA	NA	NA	NA	NA	NA	NA	NA	2	2	2	2	2	NA	NA	NA	NA	NA	NA	NA	NA	NA	NA	NA	NA
1987	1	7	10553.6778562297	6074.583948	10433.1362126226	5926.832405	2	66	4	4	5	4.79	NA	2	NA	NA	NA	NA	2	NA	NA	1	1	2	2	NA	NA	NA	13	NA	NA	NA	2	2	2	2	2	NA	10.7	5.5	3.86	285	2.2	92.4	2.7	12.2	0.27	5.4	NA
1988	2	12	7073.11187629758	4172.000759	7263.21231819406	4229.665288	2	49	1	3	1	0.72	2	2	NA	NA	NA	NA	1	1	1	1	1	2	2	NA	NA	NA	NA	NA	NA	NA	2	2	2	2	2	NA	13.2	7.2	5.01	224	1.6	84.9	4.8	14.5	0.95	5	93.1
1992	1	10	3497.91170172778	2246.742749	3746.71240907284	2859.505288	2	64	1	NA	1	NA	NA	2	NA	NA	NA	NA	1	1	1	1	1	2	NA	NA	NA	NA	NA	NA	NA	NA	2	1	2	1	2	NA	12.7	6.7	4.05	231	2.9	102.7	3.1	15.1	0.25	5.4	NA
1998	1	2	111789.337205111	46513.48985	116349.836749466	50404.208456	2	24	5	5	4	1.98	2	2	NA	NA	NA	NA	2	NA	NA	NA	NA	2	NA	NA	NA	NA	NA	NA	NA	NA	2	2	2	2	2	NA	12	9.1	4.14	201	1.7	101.6	6.6	14.1	0.07	4.6	NA
2000	2	12	76492.61754945	31827.173136	86067.698251418	35704.035686	2	23	2	5	4	1.96	2	2	NA	NA	NA	NA	2	NA	NA	NA	2	2	2	NA	NA	NA	NA	NA	NA	NA	2	2	2	2	2	NA	11.9	6.6	4.47	346	1.8	90.1	4	13.9	0.06	4.9	92.2
2003	1	12	110130.38512443	50361.356976	117777.77267629	52923.427621	2	34	3	1	4	4.79	2	2	NA	NA	NA	NA	2	NA	NA	NA	2	2	2	NA	NA	NA	NA	NA	NA	NA	2	2	2	2	2	NA	13.4	5.7	4.84	293	1.1	91.1	4	14.2	0.22	8	90.1
2006	2	3	2036.70549616003	1205.45874	2271.50622017334	1170.090829	2	69	1	1	2	NA	NA	2	NA	NA	NA	NA	1	1	1	NA	2	1	1	2	NA	NA	NA	NA	NA	NA	2	2	2	2	2	NA	12.4	6.1	4.24	248	1.8	92.1	3.5	13.1	0.41	7.9	NA
2007	1	7	85160.6659832177	41715.254039	90033.6681665196	42667.03646	2	46	3	3	2	NA	2	2	NA	NA	NA	NA	2	NA	NA	NA	NA	2	2	NA	NA	NA	NA	NA	NA	NA	2	2	2	2	2	NA	12.5	8.1	5.22	304	3.8	84.4	3.5	14.9	0.52	5.6	NA
2010	2	13	12578.5673676368	6822.726019	13943.848103831	7795.884169	2	37	1	NA	3	0	2	2	NA	NA	NA	NA	2	NA	NA	NA	2	2	2	NA	NA	NA	NA	NA	NA	NA	2	2	2	2	2	NA	14.7	7.1	4.26	211	1.8	87.3	4.6	12.5	0.09	5.7	NA
2013	2	6	96308.9576707852	44040.977354	100063.138693898	44865.772883	2	32	3	1	2	4.93	2	2	NA	NA	NA	NA	2	NA	NA	NA	2	2	2	NA	NA	NA	NA	NA	NA	NA	2	2	2	2	2	NA	12	6.2	4.72	316	2.3	87.5	3.1	14.1	0.24	5	103
2014	2	11	82450.1116038716	43493.070126	92770.9307598245	46264.189024	2	51	3	3	4	3.64	2	2	NA	NA	NA	NA	2	NA	NA	NA	2	2	2	NA	NA	NA	NA	NA	NA	NA	2	2	2	2	2	10	12.7	7.1	4.89	330	1.6	86.4	5.1	14.3	0.87	5.2	NA
2015	1	10	3557.98930034432	2105.856398	3760.1237466637	2294.973532	2	61	1	1	1	NA	NA	2	NA	NA	NA	NA	2	NA	NA	1	1	2	2	NA	NA	12	NA	NA	NA	NA	2	2	2	2	2	NA	12.2	4.9	4.89	208	1.6	92.4	2.7	15.1	0.21	4.9	88.5
2019	2	9	7880.8934171256	4675.704681	8803.56628804071	4771.891326	2	63	4	3	2	4.95	NA	2	NA	NA	NA	NA	2	NA	NA	NA	2	2	2	NA	NA	NA	NA	NA	NA	NA	2	2	2	2	2	10	12.7	9.3	4.05	307	2.7	88.9	5.8	11.8	0.07	5.7	104.8
2020	2	12	7871.08088079102	4642.674396	8082.62793105831	4718.479407	2	53	1	1	3	5	2	1	15	NA	NA	NA	2	NA	NA	NA	NA	2	2	NA	NA	NA	NA	NA	NA	NA	2	2	2	2	2	NA	16.7	4.6	3.95	288	1.9	81	1.9	10.6	0.04	5.3	NA
2021	2	13	2621.05799424058	1551.317691	2579.18849924631	1505.80235	2	74	1	2	3	NA	NA	1	14	NA	NA	NA	2	NA	NA	NA	2	2	2	NA	NA	NA	NA	NA	NA	NA	2	2	2	2	2	NA	NA	NA	NA	NA	NA	NA	NA	NA	NA	NA	NA
2023	2	13	24219.6553275238	12907.789503	25927.4278103687	13514.789049	2	45	5	3	4	5	2	2	NA	NA	NA	NA	2	NA	NA	NA	2	2	2	NA	NA	NA	NA	NA	NA	NA	2	2	2	2	2	NA	13.9	5.4	4.65	329	0.7	85.4	4	13.4	4.13	6.2	108.3
2024	3	1	38146.93450088	19346.02097	0	0	2	60	3	1	4	5	NA	2	NA	NA	NA	NA	1	1	1	1	1	2	NA	NA	NA	NA	NA	NA	NA	NA	2	2	2	2	2	NA	NA	NA	NA	NA	NA	NA	NA	NA	NA	NA	NA
2025	1	11	9608.96154729422	5667.745056	9867.21673514558	5993.813269	2	51	1	1	2	2.75	2	2	NA	NA	NA	NA	1	1	1	NA	2	2	2	NA	NA	12	NA	NA	NA	NA	2	2	2	2	2	NA	12.2	8.1	4.22	181	2.4	92.5	4.9	13.1	1.6	5.6	109.5
2031	1	13	62908.9294133821	33184.945724	71441.1125003501	35299.292446	2	54	5	NA	2	3.2	2	2	NA	NA	NA	NA	2	NA	NA	NA	1	2	2	NA	NA	NA	NA	NA	NA	NA	2	2	2	2	2	10	11.9	7.1	4.16	236	2.7	93.1	3.7	13.1	0.25	5.7	92.3
2041	1	7	85160.6659832177	41715.254039	88634.8361332818	43309.740501	2	41	3	1	3	3.52	2	2	NA	NA	NA	NA	2	NA	NA	NA	NA	2	2	NA	NA	NA	NA	NA	NA	NA	2	2	2	2	2	NA	11.7	10.6	4.34	348	2.9	89.8	6.3	13.7	0.41	4.9	101.9
2046	1	1	100933.409114878	46155.68575	125166.31659958	49845.822308	2	38	3	3	3	3.11	3	1	39	NA	NA	NA	2	NA	NA	NA	NA	2	2	NA	NA	NA	NA	NA	NA	NA	2	2	2	2	2	NA	13.3	11	4.19	293	2.8	91.4	7.2	13	0.18	5.4	127.4
2050	1	6	3476.18077312976	2129.533962	0	0	2	73	1	4	1	0.06	NA	2	NA	NA	NA	NA	2	NA	NA	NA	NA	2	2	NA	NA	NA	NA	NA	NA	NA	2	2	2	2	2	NA	NA	NA	NA	NA	NA	NA	NA	NA	NA	NA	NA
2052	2	7	84038.6792398416	41165.658031	0	0	2	41	3	1	5	5	3	2	NA	NA	NA	NA	2	NA	NA	NA	1	2	2	NA	NA	NA	NA	NA	NA	NA	2	2	2	2	2	NA	NA	NA	NA	NA	NA	NA	NA	NA	NA	NA	NA
2054	1	9	43698.8618038136	19977.147258	43199.7436103886	20430.347339	2	29	4	5	4	2.8	2	2	NA	NA	NA	NA	2	NA	NA	NA	NA	2	NA	NA	NA	NA	NA	NA	NA	NA	2	2	2	2	2	NA	12.2	4.3	4.2	408	2.1	83.7	1.5	12	0.54	5.6	85.4
2055	1	6	96996.6509543686	40358.524815	109700.779461199	46706.606163	2	23	3	5	4	1.8	3	2	NA	NA	NA	NA	2	NA	NA	NA	NA	2	2	NA	NA	NA	NA	NA	NA	NA	2	2	2	2	2	NA	12.4	7.6	4.28	306	3.2	89.8	3.3	13.2	0.01	4.8	NA
2058	1	9	29313.9279172204	15622.766135	29928.3397691376	16293.169175	2	50	4	4	2	0.42	2	2	NA	NA	NA	NA	1	1	1	NA	NA	2	NA	NA	NA	NA	NA	NA	NA	NA	2	2	2	2	2	NA	13.1	7.3	4.66	214	3.1	79.3	3.4	12.4	0.16	5.2	NA
2063	1	5	24739.8348171334	11154.103451	0	0	2	85	3	NA	2	NA	NA	2	NA	NA	NA	NA	1	1	1	NA	9	2	NA	NA	NA	NA	NA	NA	NA	NA	2	2	2	2	2	NA	NA	NA	NA	NA	NA	NA	NA	NA	NA	NA	NA
2068	2	1	46701.4842123077	23684.416709	49822.7083734475	23678.509075	2	68	3	3	3	3.95	NA	2	NA	NA	NA	NA	1	1	1	NA	2	2	2	NA	NA	NA	NA	NA	NA	NA	2	2	2	2	2	10	12.4	8.9	4.51	375	2.5	91.6	5.4	14.1	0.41	5.9	103.2
2073	3	1	17300.6238533879	7800.090407	18456.8852888596	9855.061106	2	85	3	NA	3	1.82	NA	2	NA	NA	NA	NA	1	1	1	NA	2	2	NA	NA	NA	NA	NA	NA	NA	NA	2	2	2	2	1	NA	12.7	5	4.51	230	1.9	91.1	2.4	13.9	0.26	5.1	105.7
2075	1	3	5723.0788205508	3506.000266	6130.15200597205	4037.891272	2	76	1	2	1	0.23	NA	2	NA	NA	NA	NA	1	1	1	NA	2	2	2	NA	NA	NA	NA	NA	NA	NA	2	2	2	2	2	NA	12.9	9.6	4.2	273	2.6	92.6	6.1	13.1	NA	5.5	NA
2085	2	1	38454.5259945611	22110.80502	46393.0442459109	29250.993469	2	74	3	2	1	1.49	NA	2	NA	NA	NA	NA	9	NA	NA	NA	2	2	2	NA	NA	NA	NA	NA	NA	NA	2	2	2	2	1	NA	13.7	7.4	3.93	119	2.2	93	4.4	12.4	0.15	5.9	128.5
2088	2	9	17882.3548442874	9530.345045	21791.0626647613	9815.308357	2	47	4	4	2	1.6	2	2	NA	NA	NA	NA	1	1	1	NA	NA	2	2	NA	NA	NA	NA	NA	NA	NA	2	2	2	2	2	NA	13	6.4	2.9	200	2.5	106.9	2.9	10.5	0.58	5.5	NA
2091	1	1	106280.572912766	52060.667295	120695.145138608	57298.832254	2	42	3	3	4	2.58	2	2	NA	NA	NA	NA	2	NA	NA	NA	2	2	2	NA	NA	NA	NA	NA	NA	NA	2	2	2	2	2	NA	12.3	6.4	3.43	280	1.3	98.2	4.4	12.3	0.66	5	87.2
2092	1	10	15772.1071728789	8698.398422	15520.1592328581	8810.226702	2	23	1	1	4	1.98	2	2	NA	NA	NA	NA	2	NA	NA	NA	NA	2	2	NA	NA	NA	NA	NA	NA	NA	2	2	2	2	2	NA	12	10.2	4.32	333	2.7	90.3	6.6	13.1	0.52	5.3	NA
2094	1	6	15121.0205875606	8703.49751	16379.287819911	11253.82638	2	61	5	3	2	1.88	NA	2	NA	NA	NA	NA	1	1	1	1	1	2	2	NA	NA	NA	NA	NA	NA	NA	2	2	2	2	2	NA	11.8	7.8	5.09	344	3.3	92.2	3.5	15.4	0.73	12.4	252.1
2097	1	6	55489.4591639729	28141.192854	62333.6129590825	32621.035053	2	64	3	3	5	1.8	NA	2	NA	NA	NA	NA	2	NA	NA	NA	2	2	2	NA	NA	NA	NA	NA	NA	NA	2	2	2	2	2	NA	12.5	6.1	4.61	255	1.8	89.3	3.7	13.9	0.4	5.2	NA
2102	2	5	20218.9454608925	9115.833271	21570.2485757659	11517.442649	2	85	3	2	4	1.44	NA	2	NA	NA	NA	NA	1	1	1	NA	2	2	2	NA	NA	12	13	NA	NA	NA	2	2	2	2	2	NA	14	5.7	4.95	274	1.6	88.5	3.3	14.4	0.23	5.7	101.6
2105	3	1	31536.8003889061	18133.211275	36437.6513889077	22348.38863	2	70	3	3	5	NA	NA	2	NA	NA	NA	NA	1	1	1	1	1	2	NA	NA	NA	NA	13	NA	NA	NA	2	2	2	2	2	NA	12.5	6.6	4.07	175	1.5	96.1	4.1	13.3	0.56	5.4	88.2
2106	2	7	106280.572912766	52060.667295	112164.858991145	55033.662594	2	47	3	1	4	5	2	2	NA	NA	NA	NA	2	NA	NA	NA	2	2	2	NA	NA	NA	NA	NA	NA	NA	2	2	2	2	2	NA	12.1	10.3	4.45	278	3.8	93.4	5.5	14.5	0.24	4.9	NA
2108	2	13	7418.42350123757	4375.679194	7617.80470860774	4436.158925	2	54	1	1	1	NA	2	2	NA	NA	NA	NA	2	NA	NA	NA	9	2	2	NA	NA	NA	NA	NA	NA	NA	2	2	2	2	2	10	11.3	7.9	4.47	294	1.8	91.4	5.5	14	0.11	5	93.8
2110	1	3	2709.61347181195	1603.730755	3021.9901046522	2041.122231	2	67	1	NA	1	0.97	NA	2	NA	NA	NA	NA	2	NA	NA	NA	2	1	1	2	NA	NA	NA	NA	NA	NA	2	2	2	2	2	NA	12.1	5.5	4.77	164	1.6	93	3.5	15.4	0.05	8	NA
2118	2	2	16951.7324523085	9348.967845	17346.4083557562	9749.580681	2	21	1	5	2	1.05	2	2	NA	NA	NA	NA	2	NA	NA	NA	NA	2	NA	NA	NA	NA	NA	NA	NA	NA	2	2	2	2	2	NA	11.8	12.3	4.93	364	2.9	92	8.2	15.4	0.46	5	NA
2121	1	8	92593.0431530967	45355.943061	104720.409484629	48575.493916	2	42	3	3	5	3.24	2	1	25	NA	NA	NA	2	NA	NA	NA	2	2	NA	NA	NA	NA	NA	NA	NA	NA	2	2	2	2	2	NA	11	6.1	4.28	262	1.7	95.2	3.9	14.1	0.04	4.7	NA
2124	2	3	73539.5446059536	38792.677273	78646.0862506921	40153.335276	2	51	5	1	3	4.24	2	2	NA	NA	NA	NA	1	1	2	NA	1	3	2	NA	NA	NA	NA	NA	NA	NA	2	2	2	2	2	NA	12.3	6.9	4.36	321	2.1	86.8	3.9	13.1	1.64	5.1	NA
2126	1	9	40680.7671029222	23390.861965	45898.4609199948	25978.720666	2	72	3	1	4	2.98	NA	1	31	NA	NA	NA	1	2	1	NA	2	2	NA	NA	NA	12	NA	NA	NA	NA	2	2	2	2	2	NA	11.4	7.6	3.99	273	1.4	94.6	5.5	13.1	0.43	5.1	NA
2129	2	8	91171.3972255192	44659.561458	94890.7780349994	46366.588488	2	44	3	1	5	5	2	2	NA	NA	NA	NA	2	NA	NA	NA	2	2	2	NA	NA	NA	NA	NA	NA	NA	2	2	2	2	2	NA	13.6	6.4	3.88	361	1.7	97.1	3.8	12.7	0.03	5	NA
2132	1	4	48493.4173643253	27883.024647	51734.4027095807	33964.595744	2	79	3	2	2	1.2	NA	2	NA	NA	NA	NA	1	1	1	NA	2	2	2	NA	NA	NA	NA	NA	NA	NA	2	2	2	2	2	10	12.7	5.7	4.61	231	2.7	94.3	2.3	14.9	0.19	5.1	NA
2133	3	1	85854.7608279845	42055.250708	91816.4636630558	48781.955018	2	46	3	3	5	5	2	2	NA	NA	NA	NA	2	NA	NA	NA	2	2	NA	NA	NA	NA	NA	NA	NA	NA	2	2	2	2	2	NA	13.5	5.9	4.63	253	1.2	86.6	4	13.3	0.03	4.9	NA
2135	2	5	81889.1330079299	38832.410779	82382.7235866298	39348.683502	2	30	3	1	3	NA	2	2	NA	NA	NA	NA	2	NA	NA	NA	NA	3	2	NA	NA	NA	NA	NA	NA	NA	2	2	2	2	2	NA	11.9	4.7	4.09	249	1.6	92.8	2.5	13.3	0.04	4.9	88.9
2137	2	3	20842.8269066584	9397.113976	27512.9412707998	14776.865718	2	81	3	2	2	0.74	NA	2	NA	NA	NA	NA	1	1	1	NA	2	2	2	NA	NA	NA	NA	NA	NA	NA	2	2	2	2	2	NA	14	8.7	4.71	265	3	85.9	4.8	13.1	0.86	5.4	NA
2138	3	1	38146.93450088	19346.02097	0	0	2	61	3	NA	4	3.28	NA	2	NA	NA	NA	NA	1	1	1	NA	2	2	NA	NA	NA	NA	NA	NA	NA	NA	2	2	2	2	2	NA	NA	NA	NA	NA	NA	NA	NA	NA	NA	NA	NA
2139	1	5	24739.8348171334	11154.103451	27912.9530337631	14725.090365	2	81	3	NA	4	NA	NA	2	NA	NA	NA	NA	1	2	1	NA	2	2	NA	NA	NA	NA	NA	NA	NA	NA	2	2	2	2	2	NA	13.7	11.8	4.11	171	1.8	92.3	9.5	12.6	1.22	5.8	NA
2140	2	6	46083.925724192	23371.225109	57204.3356431926	29080.460918	2	64	3	6	4	NA	NA	2	NA	NA	NA	NA	2	NA	NA	NA	1	2	2	NA	NA	NA	NA	NA	NA	NA	2	2	1	1	2	10	12.6	11.1	3.99	219	2.6	95.3	7.3	13.3	0.42	5.1	96
2144	2	4	55348.2420565576	28069.575327	59047.359403625	28062.573897	2	63	3	1	4	3.16	NA	2	NA	NA	NA	NA	1	1	1	NA	2	2	NA	NA	NA	12	NA	NA	NA	NA	2	2	2	2	2	NA	12.1	7.6	4.01	355	2.1	89.6	4.6	12.5	0.33	5.7	97.1
2145	2	12	35618.6747987583	16283.25046	38130.2131288514	16929.55161	2	32	4	5	5	2.87	2	2	NA	NA	NA	NA	2	NA	NA	NA	2	2	2	NA	NA	NA	NA	NA	NA	NA	2	2	2	2	2	NA	11.6	5	4.39	226	2.1	86.9	2.5	13.2	0.06	5.1	NA
2149	1	10	7553.76331062211	4336.786569	7903.29960411377	4358.171681	2	47	1	1	2	1.2	2	2	NA	NA	NA	NA	2	NA	NA	NA	NA	2	2	NA	NA	NA	NA	NA	NA	NA	2	2	2	2	2	NA	14.3	6.4	4.78	340	2.3	86.1	3.7	13.8	0.26	5.4	105.5
2150	1	2	51922.4518116179	23736.601436	54171.9060906595	24188.963842	2	36	4	NA	5	5	2	2	NA	NA	NA	NA	2	NA	NA	NA	NA	2	NA	NA	NA	NA	NA	NA	NA	NA	2	2	2	2	2	NA	13.4	7.7	5.2	246	2.6	74.4	3.8	12.3	0.96	4.6	97.2
2159	3	1	82450.1116038716	43493.070126	92770.9307598245	46264.189024	2	55	3	1	5	5	3	2	NA	NA	NA	NA	1	2	2	NA	2	2	2	NA	NA	12	NA	NA	NA	NA	2	2	2	2	2	NA	NA	NA	NA	NA	NA	NA	NA	NA	NA	NA	NA
2162	2	1	38454.5259945611	22110.80502	46393.0442459109	29250.993469	2	77	3	1	3	NA	NA	2	NA	NA	NA	NA	1	1	1	NA	2	2	2	NA	NA	NA	NA	NA	NA	NA	2	2	2	2	2	NA	12.6	5.2	5.15	262	1.6	90.6	3	15.6	0.17	5.7	NA
2168	2	4	10153.7804971044	5844.407311	11342.5566048419	5702.254333	2	60	4	3	4	1.38	NA	2	NA	NA	NA	NA	2	NA	NA	NA	2	1	1	2	NA	NA	NA	NA	NA	NA	2	2	2	2	2	NA	13.9	7.5	4.68	330	4.8	77.2	2.2	11.9	0.44	6.9	NA
2169	1	4	2462.47422004862	1581.671171	0	0	2	75	1	1	4	0.78	NA	2	NA	NA	NA	NA	1	1	1	1	1	2	2	NA	NA	NA	NA	NA	NA	NA	2	2	2	2	2	NA	NA	NA	NA	NA	NA	NA	NA	NA	NA	NA	NA
2175	2	3	31155.968560082	16604.47593	32751.3337497224	17040.288563	2	40	4	1	4	0.54	3	2	NA	NA	NA	NA	1	1	1	NA	2	2	NA	NA	NA	NA	NA	NA	NA	NA	2	2	2	2	2	NA	NA	NA	NA	NA	NA	NA	NA	NA	NA	NA	NA
2179	1	11	48548.5862129566	27914.745949	58570.9133060873	34003.235785	2	77	3	2	2	0.6	NA	2	NA	NA	NA	NA	1	1	1	NA	2	2	2	NA	NA	12	NA	NA	NA	NA	2	2	2	2	2	NA	12	6.9	3.97	206	1.6	93.8	4.8	12.5	0.4	5.4	NA
2182	2	5	27197.1781243579	14494.650958	27888.4221612808	14765.027038	2	43	4	3	4	3.89	2	2	NA	NA	NA	NA	1	1	1	2	1	2	2	NA	NA	NA	NA	NA	NA	16	2	2	2	2	2	NA	12.3	5.9	4.59	233	2.3	91.4	3.1	14.5	0.5	5.3	NA
2185	2	1	38454.5259945611	22110.80502	43386.6832966259	24557.044036	2	73	3	2	3	3.33	NA	2	NA	NA	NA	NA	2	NA	NA	NA	1	3	2	NA	NA	NA	NA	NA	NA	NA	2	9	2	9	2	NA	11.9	3.9	4.32	268	1.5	93.8	1.8	14.1	0.24	5.4	102.8
2186	1	9	86850.8389265481	42543.171398	97757.8407954045	45676.879798	2	49	3	NA	5	5	2	2	NA	NA	NA	NA	2	NA	NA	NA	2	2	NA	NA	NA	NA	NA	NA	15	NA	2	2	2	2	2	10	11.5	5.6	3.97	230	1.7	88.2	3	12.4	0.86	4.8	90.1
2199	1	13	11002.1514362647	6332.720538	11917.6747342753	6668.447312	2	64	4	2	4	5	NA	1	14	NA	NA	NA	1	1	1	NA	2	2	2	NA	NA	NA	NA	NA	NA	NA	2	2	1	2	2	10	13.5	8.6	4.35	208	1.9	85.5	5.9	12.4	3.15	5.4	NA
2200	2	8	18490.4887183191	8336.548144	22952.3875457104	12181.341905	2	85	3	2	4	3.59	NA	2	NA	NA	NA	NA	1	1	1	NA	1	1	1	2	NA	NA	NA	NA	NA	NA	2	2	1	2	2	NA	12.6	12.5	3.65	288	1.7	93.1	10	11.4	1.87	8.6	NA
2210	2	6	3142.38968566047	1859.876707	3320.91332516923	1786.164353	2	64	1	1	3	4	NA	2	NA	NA	NA	NA	1	2	1	NA	1	2	2	NA	NA	12	NA	NA	NA	NA	2	2	2	2	2	10	12.2	5.5	4.3	207	1.6	90.6	3.4	13.5	0.71	6.1	121
2225	1	6	3203.28188065562	2129.533962	3330.17022713591	2045.134302	2	62	1	1	2	5	NA	2	NA	NA	NA	NA	2	NA	NA	NA	2	1	2	1	NA	NA	NA	NA	NA	NA	2	2	2	2	2	NA	11.6	6.9	4.66	302	2.5	89.4	3.7	14.2	1.77	10.5	313.6
2232	1	9	86015.6341638409	35789.52543	96782.7730739103	40149.041439	2	25	3	5	4	3.28	2	2	NA	NA	NA	NA	2	NA	NA	NA	2	2	NA	NA	NA	NA	NA	NA	NA	NA	2	2	2	2	2	NA	11.8	6.6	4.55	243	2.1	89.4	3.5	13.9	0.26	4.9	86.6
2234	1	7	17271.4511516389	7786.937719	0	0	2	85	3	3	2	0	NA	2	NA	NA	NA	NA	1	1	2	NA	2	2	2	NA	NA	NA	NA	NA	NA	NA	2	2	2	2	2	NA	NA	NA	NA	NA	NA	NA	NA	NA	NA	NA	NA
2236	1	1	87299.4361471728	41398.015106	98938.72767895	44030.292568	2	32	3	1	3	2.51	2	2	NA	NA	NA	NA	2	NA	NA	NA	2	2	2	NA	NA	NA	NA	NA	NA	NA	2	2	2	2	2	NA	12.3	5.5	4.03	249	1.6	90.1	3.4	12.5	0.13	5.3	NA
2237	2	11	91420.7199134799	38038.482329	102864.448720874	41769.884507	2	28	3	6	3	1.09	2	1	15	NA	NA	NA	2	NA	NA	NA	NA	2	NA	NA	NA	NA	NA	NA	NA	NA	2	2	2	2	2	NA	12.9	12.2	4.47	422	2.4	92.9	9.1	13.8	0.41	4.5	NA
2239	2	12	130615.770156179	59729.087664	135944.303048273	60847.688735	2	35	3	3	4	1.17	2	2	NA	NA	NA	NA	1	1	1	NA	NA	2	2	NA	NA	NA	NA	NA	NA	NA	2	2	2	2	2	NA	12.3	6.1	4.74	359	2.7	91.9	2.8	14.6	0.19	5	88.6
2242	2	1	97599.5685151635	44631.158832	109816.744171439	48199.409811	2	33	3	1	4	4.98	2	2	NA	NA	NA	NA	2	NA	NA	NA	NA	2	2	NA	NA	NA	NA	NA	NA	NA	2	2	2	2	2	NA	11.6	9.6	4.58	353	3	90.3	5.5	13.9	1.44	5.5	NA
2244	3	1	31536.8003889061	18133.211275	0	0	2	72	3	1	1	3.16	NA	2	NA	NA	NA	NA	2	NA	NA	1	1	2	NA	NA	NA	NA	NA	NA	NA	NA	2	2	2	2	2	NA	NA	NA	NA	NA	NA	NA	NA	NA	NA	NA	NA
2245	1	10	84824.6440720049	40224.451057	85335.928580921	43634.38498	2	32	3	1	2	2.54	2	2	NA	NA	NA	NA	2	NA	NA	NA	NA	2	2	NA	NA	NA	NA	NA	NA	NA	2	2	2	2	2	NA	12.8	8	4.63	281	1.9	88	5.5	14	0.38	4.6	NA
2247	2	2	79173.2810958483	41764.516746	95778.0313511106	42669.248588	2	54	3	1	3	2.26	2	2	NA	NA	NA	NA	2	NA	NA	NA	1	2	NA	NA	NA	NA	NA	NA	NA	NA	2	2	2	2	2	NA	11.8	6.3	4.47	340	1.7	93.5	3.9	14.1	0.02	5.2	NA
2248	2	6	1990.18013445692	1177.921915	2219.6172019998	1499.180957	2	73	1	5	1	5	NA	2	NA	NA	NA	NA	2	NA	NA	NA	2	2	2	NA	NA	NA	13	NA	NA	NA	2	2	2	2	2	NA	12.4	5.1	4.54	248	1.2	91.9	3.3	14.3	0.35	5.1	NA
2255	2	8	124119.701098835	51643.927781	139656.575019474	56709.962302	2	27	3	5	4	2.08	2	2	NA	NA	NA	NA	1	1	2	NA	2	2	NA	NA	NA	NA	NA	NA	NA	NA	2	2	2	2	2	NA	15	6.9	3.87	342	2.3	88.2	4	11.4	0.22	4.8	NA
2258	1	1	82310.7058050382	34247.972792	88026.31159582	36595.016417	2	26	3	5	4	4.38	2	2	NA	NA	NA	NA	2	NA	NA	NA	2	2	2	NA	NA	NA	NA	NA	NA	NA	2	2	2	2	2	NA	11.3	5.3	4.61	395	1.7	89	3.2	13.7	0.68	5.2	91.4
2265	2	12	11835.7238468916	6812.51589	13221.4171589518	6646.815697	2	85	4	2	2	NA	NA	2	NA	NA	NA	NA	1	1	1	NA	1	2	2	NA	NA	NA	NA	NA	NA	NA	2	2	2	2	2	NA	12.2	4.2	3.97	349	1.8	88.9	1.8	11.8	0.41	5.7	NA
2275	2	7	10414.6337739431	5994.551663	11633.94985083	7751.095875	2	79	4	3	5	4.13	NA	2	NA	NA	NA	NA	1	1	1	NA	2	3	2	NA	NA	NA	NA	NA	NA	NA	2	2	2	2	1	NA	12.6	9.6	3.53	266	2.3	104	5.7	12.7	0.57	7.8	NA
2280	2	7	17882.3548442874	9530.345045	20421.1197759648	9928.334253	2	47	2	4	1	1.33	2	2	NA	NA	NA	NA	2	NA	NA	NA	2	1	2	1	NA	NA	NA	NA	NA	NA	2	2	2	2	2	NA	13.3	7.1	4.32	399	2.3	81.4	4.1	11.6	0.28	6.6	NA
2297	2	6	71859.6483623758	37906.519041	81605.7954055729	40321.69624	2	53	3	3	4	5	2	2	NA	NA	NA	NA	2	NA	NA	NA	2	2	2	NA	NA	NA	NA	NA	NA	NA	2	2	2	2	2	NA	11.9	7.4	4.36	229	2.2	97.6	4.5	14.9	0.04	5.1	NA
2303	2	1	106280.572912766	52060.667295	110616.339779808	54050.587558	2	45	3	1	4	3.53	2	2	NA	NA	NA	NA	2	NA	NA	NA	2	2	2	NA	NA	NA	NA	NA	NA	NA	2	2	2	2	2	NA	12.8	7.1	4.48	339	2.3	96.8	4.2	14.5	0.09	5.7	88.1
2312	2	1	46701.4842123077	23684.416709	52461.7158891817	23757.765027	2	64	3	1	3	1.77	NA	2	NA	NA	NA	NA	2	NA	NA	NA	9	2	2	NA	NA	NA	NA	NA	NA	NA	2	2	2	2	2	NA	12.5	12	5.16	325	3.1	83.1	8	14.3	1.04	5.9	NA
2318	1	7	17271.4511516389	7786.937719	20836.9542139827	10279.926314	2	80	3	1	3	3.11	NA	2	NA	NA	NA	NA	1	1	1	NA	2	2	2	NA	NA	12	NA	NA	NA	NA	2	2	2	2	2	NA	13.3	8.6	4.44	181	1.5	85.1	6.2	12.9	1.1	5.4	NA
2326	2	1	72822.620485558	38414.494267	76854.4874596466	39246.655605	2	56	3	1	3	4.44	2	2	NA	NA	NA	NA	1	1	2	NA	1	3	2	NA	NA	NA	NA	NA	NA	NA	2	2	2	2	2	NA	12.5	3.8	3.59	232	1	102.1	2.3	12.7	0.08	5.5	96
2328	2	9	24446.5344629417	11175.852156	30446.1684095716	11304.571074	2	20	2	5	4	4.69	2	2	NA	NA	NA	NA	2	NA	NA	NA	NA	2	2	NA	NA	NA	NA	NA	NA	NA	2	2	2	2	2	NA	12.7	3.4	4.95	378	1.4	81.4	1.5	13.5	0.01	5.2	84.2
2329	2	4	30556.9993168875	13969.28089	34087.4774840738	15573.831139	2	31	4	3	2	1.44	2	2	NA	NA	NA	NA	2	NA	NA	NA	NA	2	2	NA	NA	NA	NA	NA	NA	NA	2	2	2	2	2	NA	12.4	7.9	4.8	229	2.1	86.4	5.2	14.4	0.15	5	90
2335	1	10	8686.43153011026	4987.077043	9629.25890366657	4985.701798	2	40	1	1	3	5	2	2	NA	NA	NA	NA	2	NA	NA	NA	2	2	2	NA	NA	12	NA	NA	NA	NA	2	2	2	2	2	NA	12.1	5.6	4.62	232	2.1	85.7	3	13.3	0.07	5.1	NA
2336	1	8	46083.925724192	23371.225109	51767.9868033737	27091.728395	2	63	3	1	3	5	NA	2	NA	NA	NA	NA	1	1	1	NA	1	2	2	NA	NA	NA	NA	NA	NA	NA	2	2	2	2	2	10	11.8	7.6	4.6	206	2.5	86	4.4	13.6	1.76	5.1	93.3
2347	2	1	72822.620485558	38414.494267	82360.5573086333	39761.887454	2	52	3	1	4	3.52	2	2	NA	NA	NA	NA	2	NA	NA	NA	2	2	2	NA	NA	NA	NA	NA	NA	NA	2	2	2	2	2	NA	12.4	7.8	4.47	301	1.7	92.1	5.5	13.9	0.07	5.6	NA
2351	2	10	25101.8628179593	11317.325954	31159.1376676947	15323.694376	2	84	3	NA	1	1.82	NA	2	NA	NA	NA	NA	1	1	1	NA	2	2	NA	NA	NA	12	NA	NA	NA	NA	1	9	1	2	2	NA	14.8	7.6	4.6	351	1.5	84.7	5	12.9	1.18	5.3	82.5
2353	1	5	84733.6022340052	44697.629055	95374.7148512688	46380.978095	2	57	3	NA	4	0.76	3	1	32	NA	NA	NA	1	1	1	1	1	1	2	1	NA	NA	NA	NA	NA	NA	2	2	2	2	2	10	14.2	7.6	4.22	212	0.9	91.4	5.9	13.1	0.09	7.3	NA
2356	2	5	12354.7370231649	7111.254316	13801.1949404606	9195.018592	2	78	4	2	1	3.89	NA	2	NA	NA	NA	NA	2	NA	NA	NA	NA	1	2	1	NA	NA	NA	NA	NA	NA	2	2	2	2	2	NA	14.8	4.8	4.07	190	1.8	86.3	2.6	11.5	0.49	5.9	110.6
2358	1	1	21554.7835639611	9718.103921	24319.3887801184	14014.336832	2	81	3	3	4	1.44	NA	2	NA	NA	NA	NA	1	1	2	NA	1	2	2	NA	NA	NA	NA	NA	NA	NA	1	1	2	1	2	NA	13.8	6.7	5.02	222	2	84.8	3.8	14.4	0.29	5.7	NA
2360	2	3	1890.92571655711	1158.39503	1965.82903335228	1474.328432	2	64	1	2	1	0.96	NA	2	NA	NA	NA	NA	2	NA	NA	NA	NA	1	2	1	NA	NA	13	NA	NA	NA	2	2	2	2	2	NA	12.2	7.4	4.93	345	2.5	85.9	4	14.3	0.23	7.9	NA
2361	1	6	3161.74764009569	1871.334041	3386.63755052821	2381.709962	2	70	1	2	5	1.03	NA	2	NA	NA	NA	NA	2	NA	NA	1	1	2	2	NA	NA	NA	NA	NA	NA	NA	2	2	2	2	2	NA	12.2	6.4	4.4	230	1.7	90.7	3.9	13.4	0.35	5.7	94.2
2363	2	12	49389.5079086887	25047.634055	61307.5805340427	28960.599982	2	63	3	1	3	4.09	NA	2	NA	NA	NA	NA	1	1	1	NA	1	2	2	NA	NA	NA	NA	NA	15	NA	2	2	2	2	2	NA	12.9	6.8	4.64	219	2.4	87.7	3.9	14.1	0.07	5.6	NA
2372	1	8	103916.724850292	43237.840455	116924.660238076	47479.276026	2	26	3	5	5	1.95	3	2	NA	NA	NA	NA	2	NA	NA	NA	NA	2	2	NA	NA	NA	NA	NA	NA	NA	2	2	2	2	2	NA	NA	NA	NA	NA	NA	NA	NA	NA	NA	NA	NA
2373	2	6	42294.8256889421	22310.846934	47606.3430966483	23151.091563	2	59	3	1	4	2.13	2	2	NA	NA	NA	NA	2	NA	NA	NA	2	1	2	2	NA	NA	NA	NA	NA	NA	2	2	2	2	2	NA	12.3	7.1	4.79	296	2.1	86.4	4.3	14	2.01	8.6	NA
2375	2	8	91171.3972255192	44659.561458	102583.916683115	49153.052649	2	44	3	4	5	2.4	2	2	NA	NA	NA	NA	2	NA	NA	NA	2	2	2	NA	NA	NA	NA	NA	15	NA	2	2	2	2	2	NA	12.2	6.6	3.97	291	1.6	98.5	4.2	13.5	0.11	4.7	NA
2377	2	8	31865.4216267717	18322.163809	0	0	2	78	3	2	1	NA	NA	2	NA	NA	NA	NA	1	1	1	NA	9	1	1	1	NA	NA	NA	NA	NA	NA	2	2	2	2	2	NA	NA	NA	NA	NA	NA	NA	NA	NA	NA	NA	NA
2388	2	5	79846.9266655945	33222.839547	90304.8714219797	35499.629892	2	21	3	1	3	3.39	2	2	NA	NA	NA	NA	2	NA	NA	NA	NA	2	2	NA	NA	NA	NA	NA	NA	NA	2	2	2	2	2	NA	11.8	6.8	4.41	246	2	90.6	4.1	13.9	0.17	4.7	83.6
2390	1	1	21554.7835639611	9718.103921	0	0	2	85	3	1	5	NA	NA	2	NA	NA	NA	NA	1	1	1	NA	2	1	2	1	NA	NA	NA	NA	NA	NA	2	2	2	2	1	NA	NA	NA	NA	NA	NA	NA	NA	NA	NA	NA	NA
2391	2	11	14251.7764720729	8203.169906	15920.3344409642	10606.891056	2	69	4	NA	3	NA	NA	2	NA	NA	NA	NA	1	1	1	NA	1	2	NA	NA	NA	NA	NA	NA	NA	NA	2	2	2	2	1	NA	14.5	5.7	4.96	250	2.8	79.8	2.3	12.9	0.8	5.5	NA
2392	2	8	81238.0300757695	42853.687766	90595.0467562221	44408.217477	2	50	3	1	2	2.17	2	2	NA	NA	NA	NA	1	1	1	NA	2	2	NA	NA	NA	NA	NA	NA	NA	NA	1	2	2	2	2	NA	12.1	7.3	4.26	185	1.8	87.4	4.7	12.4	1.09	5.5	NA
2395	2	7	38189.4196902459	19367.567114	40741.7526930948	19362.736237	2	65	2	1	3	3.29	NA	2	NA	NA	NA	NA	1	1	1	NA	1	2	2	NA	NA	NA	NA	NA	NA	NA	2	2	2	2	2	NA	12.8	5.6	4.79	278	1.6	90.9	3.3	14.9	0.49	5.3	NA
2396	2	1	40680.7671029222	23390.861965	43399.6056006049	28828.212811	2	72	5	5	2	NA	NA	2	NA	NA	NA	NA	2	NA	NA	NA	NA	2	NA	NA	NA	NA	NA	NA	NA	NA	2	2	2	2	1	NA	13.7	8.2	4.45	198	2.1	91.1	5.2	13.6	3.57	5.2	NA
2399	2	6	65014.2526581444	31846.698642	68613.8047806805	33665.347735	2	41	2	6	3	0.89	2	2	NA	NA	NA	NA	2	NA	NA	NA	2	2	2	NA	NA	NA	NA	NA	NA	NA	2	2	2	2	2	NA	11.9	8.1	5.05	322	2.4	89.8	4.7	15	0.05	4.9	94
2400	3	1	38146.93450088	19346.02097	40696.428069356	22425.745471	2	60	3	5	2	NA	NA	2	NA	NA	NA	NA	2	NA	NA	NA	NA	2	NA	NA	NA	NA	NA	NA	NA	NA	2	2	2	2	2	10	12.6	6.2	4.69	360	2.1	86.5	3.5	13.8	0.67	5.3	87
2405	2	8	91171.3972255192	44659.561458	97502.2840869455	47829.680292	2	47	5	1	5	5	2	2	NA	NA	NA	NA	2	NA	NA	NA	2	2	2	NA	NA	NA	NA	NA	NA	NA	2	2	2	2	2	NA	11.5	4.6	4.19	246	1.6	96	2.7	13.9	0.03	5.5	86.2
2412	1	4	10218.9889067954	5965.343132	10055.7479919359	5933.058296	2	48	1	1	2	1.41	2	2	NA	NA	NA	NA	1	1	2	NA	NA	2	2	NA	NA	NA	NA	NA	NA	NA	2	2	2	2	2	NA	13.7	9.7	5.01	221	2.8	89.4	6.2	15.2	0.74	5.5	109.4
2413	2	10	32972.1068923038	17572.38117	0	0	2	48	4	2	4	1.8	3	2	NA	NA	NA	NA	1	1	1	NA	NA	2	NA	NA	NA	NA	NA	NA	NA	NA	2	2	2	2	2	NA	NA	NA	NA	NA	NA	NA	NA	NA	NA	NA	NA
2418	2	6	71859.6483623758	37906.519041	74791.1971290783	38035.87765	2	50	5	1	4	5	2	2	NA	NA	NA	NA	1	1	1	NA	1	1	2	1	NA	NA	NA	NA	NA	NA	2	2	2	2	2	10	12.6	6.2	4.97	339	2.2	85.8	3.3	14.9	0.23	7.1	106.5
2426	1	12	2268.34040101533	1342.555793	2529.84505619068	1708.716047	2	82	1	1	1	NA	NA	2	NA	NA	NA	NA	1	1	1	NA	2	2	2	NA	NA	12	NA	NA	NA	NA	1	1	1	1	2	NA	21.8	8.7	3.61	224	2.1	93.4	5.3	11.3	0.4	5.1	NA
2432	1	4	4476.1797738267	2875.093858	4653.49012964626	2949.936477	2	60	1	1	3	1.41	NA	2	NA	NA	NA	NA	1	1	1	NA	NA	2	2	NA	NA	12	NA	NA	NA	NA	2	2	2	2	2	NA	11.9	7	4.82	331	1.9	88	4.4	14.6	1.77	5.8	NA
2439	1	6	8688.89939764118	4988.493901	8550.10054975813	5481.391656	2	42	1	1	2	NA	2	2	NA	NA	NA	NA	2	NA	NA	NA	NA	2	NA	NA	NA	NA	NA	NA	NA	NA	2	2	2	2	2	NA	12.3	11.3	4.11	337	3.1	94.3	7.5	13.1	0.67	4.8	NA
2443	2	8	86584.4028079476	39594.050393	97457.9447899517	41712.288342	2	36	3	1	5	5	2	2	NA	NA	NA	NA	2	NA	NA	NA	2	2	2	NA	NA	NA	NA	NA	NA	NA	2	2	2	2	2	NA	11.4	5.7	4.53	363	1.5	92.6	3.4	14.2	0.07	5.1	86
2449	2	2	15725.599472997	8529.704023	16520.6471553674	8666.062976	2	24	1	1	4	0.87	2	2	NA	NA	NA	NA	2	NA	NA	NA	NA	2	NA	NA	NA	NA	NA	NA	NA	NA	2	2	2	2	2	NA	12.4	7.4	4.49	241	1.8	90.2	4.9	13.8	0.06	4.6	NA
2451	1	13	7000.33125995875	4086.449098	7163.31531319523	4193.346091	2	59	1	3	1	1.06	2	2	NA	NA	NA	NA	2	NA	NA	NA	NA	2	2	NA	NA	NA	NA	NA	NA	NA	2	2	2	2	2	NA	12.8	8.8	4.78	222	3.6	94.7	4.3	14.8	0.37	5.2	NA
2456	2	13	7327.06446756273	4206.63363	7210.01994213773	4227.376945	2	40	1	1	4	2.18	2	2	NA	NA	NA	NA	2	NA	NA	NA	1	2	2	NA	NA	NA	NA	NA	NA	NA	2	2	2	2	2	NA	11.6	9.5	4.49	323	2.1	87.2	6.6	13.5	0.3	5.2	NA
2458	1	6	3724.05572661914	2391.997258	4545.78476602731	2836.17915	2	62	1	1	2	1.37	NA	2	NA	NA	NA	NA	2	NA	NA	NA	1	2	2	NA	NA	NA	NA	NA	NA	NA	2	2	2	2	2	NA	13.1	7	4.89	279	2.5	91.1	3.7	15	0.84	5.4	NA
2467	2	12	35618.6747987583	16283.25046	0	0	2	21	4	5	2	0.6	3	2	NA	NA	NA	NA	2	NA	NA	NA	NA	2	2	NA	NA	NA	NA	NA	NA	NA	2	2	2	2	2	NA	NA	NA	NA	NA	NA	NA	NA	NA	NA	NA	NA
2471	2	11	31155.968560082	16604.47593	35579.1936376253	18672.766698	2	51	4	NA	2	0.26	2	2	NA	NA	NA	NA	1	2	1	NA	2	2	NA	NA	NA	NA	NA	NA	NA	NA	2	2	2	2	2	NA	13.5	4.9	3.99	169	1.3	89.1	3.1	11.3	0.07	5.8	NA
2473	2	1	101430.533658682	44084.895327	119865.113009789	61425.861162	2	82	3	1	3	1.24	NA	2	NA	NA	NA	NA	1	1	1	2	1	2	2	NA	NA	NA	NA	NA	NA	NA	2	2	2	1	2	NA	13	5.1	4.48	155	2.2	91.1	2.2	13.8	0.09	5.7	NA
2477	2	5	27197.1781243579	14494.650958	29114.901220897	15176.273986	2	49	4	5	5	3.65	2	2	NA	NA	NA	NA	2	NA	NA	NA	2	1	2	1	NA	NA	NA	NA	NA	NA	2	2	2	2	2	NA	13.1	4.7	4.34	192	1.7	89.5	2.4	13.3	0.18	11	NA
2478	2	11	126646.437574855	62036.71913	133658.291661393	65440.017832	2	48	3	NA	1	5	2	1	38	NA	NA	NA	2	NA	NA	NA	NA	2	NA	NA	NA	NA	NA	NA	NA	NA	2	2	2	2	2	NA	12.1	8.1	4.05	277	3.4	94.7	4.1	12.9	0.05	4.9	NA
2479	2	5	55280.0166473917	28080.30516	55613.2195328696	28454.00248	2	47	5	6	4	NA	2	2	NA	NA	NA	NA	1	1	1	2	1	2	2	NA	NA	NA	NA	NA	NA	NA	2	2	2	2	2	NA	12.3	9.6	4.69	378	3.7	94.6	4.7	15	0.43	5.5	NA
2483	2	9	15024.7576980106	8201.110707	15237.7843512773	8451.834695	2	50	4	5	3	2.99	2	2	NA	NA	NA	NA	1	1	1	NA	NA	2	2	NA	NA	12	NA	NA	NA	NA	2	2	2	2	2	NA	13	9.1	4.72	199	4.1	96.2	4.1	15.6	0.27	5	NA
2484	2	6	95111.2754753415	39574.054709	108010.983411208	43456.089556	2	28	5	5	3	5	2	2	NA	NA	NA	NA	2	NA	NA	NA	NA	2	2	NA	NA	NA	NA	NA	NA	NA	2	2	2	2	2	NA	11.7	13	4.4	561	2.2	87.3	9.9	13.4	0.25	5	NA
2496	1	12	2268.34040101533	1342.555793	0	0	2	64	1	3	4	1.46	NA	2	NA	NA	NA	NA	2	NA	NA	NA	2	1	2	1	NA	NA	NA	NA	NA	NA	2	2	2	2	1	NA	NA	NA	NA	NA	NA	NA	NA	NA	NA	NA	NA
2500	1	11	46803.0414116101	25602.401707	47085.1489324338	25552.764504	2	50	3	3	2	1.42	3	1	15	NA	NA	NA	1	1	1	NA	2	2	2	NA	NA	12	NA	NA	NA	NA	2	2	2	2	2	10	14.2	9.3	4.24	401	1.7	82	6.7	11.9	4.63	6.5	NA
2504	2	3	15850.6363022595	8741.707642	16652.005539588	9116.298756	2	36	1	1	1	1	2	2	NA	NA	NA	NA	2	NA	NA	NA	NA	2	2	NA	NA	NA	NA	NA	NA	NA	2	2	2	2	2	NA	13.5	5.5	4.59	283	1.9	84.4	2.9	13.1	1.24	5.2	102
2508	2	8	34002.1460729377	15544.246489	36399.699986723	16079.938954	2	33	4	5	4	3.47	2	2	NA	NA	NA	NA	2	NA	NA	NA	2	2	2	NA	NA	NA	NA	NA	NA	NA	2	2	2	2	2	NA	17.8	7	5.43	302	1.8	73.8	4.4	12.8	0.43	5.7	100.9
2510	1	8	103916.724850292	43237.840455	0	0	2	29	3	4	4	1.69	3	2	NA	NA	NA	NA	2	NA	NA	NA	NA	2	2	NA	NA	NA	NA	NA	NA	NA	2	2	2	2	2	NA	NA	NA	NA	NA	NA	NA	NA	NA	NA	NA	NA
2517	2	10	5194.19003192534	3074.269591	5793.00001326935	3912.726615	2	69	1	1	1	0.89	NA	2	NA	NA	NA	NA	2	NA	NA	NA	1	1	2	1	NA	NA	NA	NA	NA	NA	2	2	2	2	2	NA	12.1	7.3	4.44	304	2.5	91.7	4.3	13.5	0.19	12.8	NA
2520	1	4	18362.0225414898	9959.723177	18068.7025872672	10118.942936	2	37	1	1	3	1.06	2	2	NA	NA	NA	NA	2	NA	NA	NA	2	2	2	NA	NA	NA	NA	NA	NA	NA	2	2	2	2	2	NA	12.7	6.4	4.57	297	2.3	90.2	3.5	14	0.1	5	89.8
2524	2	10	32972.1068923038	17572.38117	41064.0747785025	19728.999905	2	54	4	2	2	2.37	2	2	NA	NA	NA	NA	1	1	1	NA	2	2	NA	NA	NA	NA	NA	NA	NA	NA	2	2	2	2	2	NA	13.7	5.2	4.49	245	1.8	83.1	2.7	12.7	0.64	5.7	NA
2527	1	2	57649.4982464394	26354.748574	58857.8158448083	26658.291844	2	29	2	NA	4	1.32	2	2	NA	NA	NA	NA	2	NA	NA	NA	NA	2	NA	NA	NA	NA	NA	NA	NA	NA	2	2	2	2	2	NA	13.8	6.5	3.94	282	2.3	86.9	3.4	11.4	0.45	4.7	79.5
2536	1	6	17587.2258685783	9539.46662	18401.0419083606	9742.446625	2	20	1	5	2	NA	2	2	NA	NA	NA	NA	2	NA	NA	NA	NA	2	2	NA	NA	NA	NA	NA	NA	NA	2	2	2	2	2	NA	12.3	7.9	4.69	304	2.7	87.8	4.5	13.9	0.06	5.2	86.6
2544	1	13	1536.41863440252	833.367035	1703.18188358436	846.689544	2	37	1	1	3	NA	2	2	NA	NA	NA	NA	2	NA	NA	NA	NA	2	2	NA	NA	NA	NA	NA	NA	NA	2	2	2	2	2	NA	12.7	6.2	4.64	228	1.8	89.1	3.8	13.7	0.26	5.3	96.7
2546	1	10	53403.4302784784	27083.27407	64427.9870760412	28291.530345	2	67	3	1	3	0.85	NA	2	NA	NA	NA	NA	1	2	1	NA	2	2	2	NA	NA	NA	NA	NA	NA	NA	2	2	1	2	2	10	12.6	7.6	4.37	322	2.4	91.9	4.4	13.2	0.41	5.6	NA
2548	1	9	34114.5172991669	19615.361803	45031.8335001775	25949.702848	2	77	3	1	2	0.89	NA	1	25	NA	NA	NA	2	NA	NA	NA	2	2	2	NA	NA	NA	NA	NA	NA	NA	1	1	1	2	2	NA	13.1	7.9	4.01	264	1.9	92.6	5.1	12.6	1.04	5	NA
2551	2	8	11298.567770831	6503.334605	11169.5181685922	7415.458359	2	72	4	3	1	5	NA	2	NA	NA	NA	NA	2	NA	NA	1	1	2	2	NA	NA	NA	NA	NA	NA	NA	2	2	2	2	2	NA	16	6.4	5.55	276	2.7	81	3.2	14.3	0.4	5.4	107.4
2552	1	8	130615.770156179	59729.087664	135944.303048273	59944.726608	2	35	5	1	4	0.92	2	2	NA	NA	NA	NA	1	1	1	NA	NA	2	2	NA	NA	NA	NA	NA	NA	NA	2	2	2	2	2	NA	12.9	7.8	4.71	344	4.1	89.9	3.2	14.1	0.43	5.7	NA
2556	2	10	79104.521604223	41576.073159	79581.3278074665	40716.820538	2	52	2	1	1	NA	2	2	NA	NA	NA	NA	1	1	1	1	1	2	NA	NA	NA	NA	NA	NA	NA	NA	2	2	2	2	2	NA	12.7	4.4	4.01	260	1.7	88.7	2.3	12.1	0.13	5.3	NA
2569	2	13	1965.79349550897	1163.488268	2077.47302747229	1117.375825	2	65	1	1	3	NA	NA	2	NA	NA	NA	NA	1	1	1	NA	2	2	2	NA	NA	NA	NA	NA	NA	NA	2	2	2	2	2	NA	12.5	6.1	4.3	433	1.9	89.1	3.5	13.1	0.97	5.4	NA
2571	1	13	1825.0893323099	1118.063176	1954.90493532307	1123.158296	2	85	1	2	9	NA	NA	2	NA	NA	NA	NA	2	NA	NA	NA	NA	2	2	NA	NA	NA	NA	NA	NA	NA	2	2	2	2	2	NA	11.9	6.6	3.39	297	1.1	97.8	4.8	11.1	4.17	4.9	NA
2572	1	7	20842.8269066584	9397.113976	0	0	2	81	3	2	3	1.02	NA	2	NA	NA	NA	NA	2	NA	NA	NA	NA	2	2	NA	NA	NA	NA	NA	NA	NA	2	2	2	2	2	NA	NA	NA	NA	NA	NA	NA	NA	NA	NA	NA	NA
2574	2	9	24446.5344629417	11175.852156	25505.6401029242	12459.541452	2	31	2	1	4	1.82	3	2	NA	NA	NA	NA	1	2	2	NA	2	2	2	NA	NA	NA	NA	NA	NA	NA	2	2	2	2	2	NA	12.3	12.2	4.55	310	4	91.6	7.3	14.3	1.27	5.3	78.7
2581	1	13	14192.1920795784	7697.970312	0	0	2	36	1	1	2	3.46	3	2	NA	NA	NA	NA	2	NA	NA	NA	2	2	2	NA	NA	NA	NA	NA	NA	NA	2	2	2	2	2	NA	NA	NA	NA	NA	NA	NA	NA	NA	NA	NA	NA
2583	2	11	43237.0818553492	24860.706557	57073.7980569692	30161.484542	2	70	3	NA	1	NA	NA	2	NA	NA	NA	NA	2	NA	NA	NA	2	1	2	1	NA	NA	NA	NA	NA	NA	2	2	2	2	2	NA	13.5	10.9	4.61	278	4.8	89.8	5.2	12.9	0.38	8.1	222.9
2591	2	13	14192.1920795784	7697.970312	18540.7219116814	8383.068934	2	29	1	1	1	1.23	2	2	NA	NA	NA	NA	2	NA	NA	NA	2	2	2	NA	NA	NA	NA	NA	NA	NA	2	2	2	2	2	NA	11.5	7	4.4	317	2.2	88.8	4.4	13.3	0.69	5.2	89.8
2597	2	5	37180.6039026385	16997.293949	42014.5085521502	18980.613206	2	37	4	3	4	3.56	2	2	NA	NA	NA	NA	2	NA	NA	NA	NA	2	2	NA	NA	NA	NA	NA	NA	NA	2	2	2	2	2	NA	11.6	6.5	4.27	199	1.4	88.7	4.4	12.8	0.07	4.9	72.5
2598	2	5	12354.7370231649	7111.254316	13801.1949404606	9195.018592	2	65	4	2	2	1.44	NA	2	NA	NA	NA	NA	1	2	2	NA	2	1	2	1	NA	NA	NA	NA	NA	NA	2	9	2	2	1	NA	13.1	5.6	3.55	277	1.9	89.1	3	10.7	0.93	9.5	NA
2599	2	3	1890.92571655711	1158.39503	2025.42415331982	1474.328432	2	85	1	2	1	1.53	NA	2	NA	NA	NA	NA	2	NA	NA	NA	2	2	2	NA	NA	NA	NA	NA	NA	NA	2	2	2	2	2	NA	13.7	5.5	4.63	178	2	91	2.8	13.9	0.33	5.7	NA
2605	1	13	11002.1514362647	6332.720538	11917.6747342753	8188.35616	2	64	4	3	2	1.56	NA	1	38	NA	NA	NA	1	1	1	NA	2	2	2	NA	NA	NA	NA	NA	NA	NA	2	2	9	2	2	NA	12.8	6.4	3.87	361	2.2	93	3.8	11.9	1.11	5	91.3
2608	2	13	100543.487552178	49250.403067	113129.172788365	54205.808922	2	47	3	1	3	NA	2	2	NA	NA	NA	NA	2	NA	NA	NA	2	2	2	NA	NA	NA	NA	NA	NA	NA	2	2	2	2	2	10	12.5	6.1	4.59	247	0.9	91.8	4.4	14.2	0.08	5.1	NA
2609	2	11	38833.103104806	22328.481469	43813.8165081462	24798.803218	2	74	3	1	2	2.13	NA	1	14	38	NA	NA	1	1	1	NA	NA	2	2	NA	NA	12	NA	NA	NA	NA	2	2	2	2	2	NA	13.7	5.2	4.48	336	1.7	83.2	2.7	12.9	0.19	5.7	110.7
2613	3	1	70489.3908224629	33426.57175	79887.464921096	35551.987938	2	32	3	1	5	5	2	2	NA	NA	NA	NA	2	NA	NA	NA	2	2	NA	NA	NA	NA	NA	NA	NA	NA	2	2	2	2	2	NA	11.6	4.9	4.32	203	1.8	91.9	2.6	12.9	0.02	4.8	81.2
2617	2	13	40343.7881556994	20460.143963	45518.2612300323	21372.92494	2	66	5	1	1	0.62	NA	2	NA	NA	NA	NA	2	NA	NA	NA	1	1	2	1	NA	NA	NA	NA	NA	NA	2	2	2	2	2	NA	12.3	5	4.04	338	2	92.8	2.5	12.9	0.09	7.4	168.6
2625	1	7	60344.6134290381	31832.249254	67898.3429525255	33860.410228	2	56	3	3	5	5	2	2	NA	NA	NA	NA	1	1	1	NA	2	2	2	NA	NA	NA	NA	NA	NA	16	2	2	2	2	2	10	12	5.7	4.36	249	1.5	90.6	3.5	13.4	0.08	5.4	92.2
2634	1	3	2709.61347181195	1603.730755	3021.9901046522	1556.677625	2	74	1	1	1	NA	NA	2	NA	NA	NA	NA	2	NA	NA	NA	NA	2	NA	NA	NA	NA	NA	NA	NA	NA	2	2	2	2	2	NA	12.9	3.8	4.47	288	0.8	97.1	2.4	14.4	0.09	5	84.7
2643	1	7	10553.6778562297	6074.583948	10703.022379121	7854.579496	2	62	4	1	3	NA	NA	2	NA	NA	NA	NA	1	1	1	NA	NA	1	2	1	NA	NA	NA	NA	NA	NA	2	2	2	2	2	NA	16	8	3.33	308	1.9	93.9	4.9	10.6	0.3	4.9	NA
2644	2	2	77062.0207386224	33250.390602	77526.5156723822	36675.160304	2	26	3	1	4	2.22	2	2	NA	NA	NA	NA	2	NA	NA	NA	2	2	NA	NA	NA	NA	NA	NA	NA	NA	2	2	2	2	2	NA	11.8	6.1	5.18	304	1.5	86.2	3.7	15.2	0.42	4.7	NA
2650	2	9	17882.3548442874	9530.345045	17678.1067637736	9718.829843	2	42	4	1	2	1.8	3	2	NA	NA	NA	NA	1	1	1	NA	2	2	2	NA	NA	NA	NA	NA	NA	NA	2	2	2	2	2	NA	16	10.2	4.56	417	2.3	82.3	6.7	12.8	0.72	6	132
2653	1	2	99337.9350612628	52401.52732	123187.788258246	53536.685441	2	56	3	1	4	5	2	2	NA	NA	NA	NA	1	1	1	NA	1	2	NA	NA	NA	12	NA	NA	NA	NA	2	2	2	2	2	NA	13	8.1	3.67	298	3.7	89.9	3.6	10.9	0.69	5.1	NA
2654	2	12	35618.6747987583	16283.25046	37161.794925877	16593.569963	2	32	4	1	5	5	2	2	NA	NA	NA	NA	2	NA	NA	NA	2	2	2	NA	NA	NA	NA	NA	NA	NA	2	2	2	2	2	NA	13.3	6.9	4.11	213	3.6	88	2.6	12.2	0.41	5.3	NA
2658	1	1	75310.121326452	39726.670156	85173.8583707992	44535.87481	2	51	3	3	4	0.09	2	2	NA	NA	NA	NA	1	2	1	NA	NA	2	2	NA	NA	NA	NA	NA	NA	NA	2	2	2	2	2	NA	11.9	11.4	4.99	349	3.2	85.7	6.9	14.9	0.35	5.2	NA
2673	1	9	46701.4842123077	23684.416709	49822.7083734475	23678.509075	2	67	3	1	3	1.96	NA	2	NA	NA	NA	NA	2	NA	NA	NA	1	2	2	NA	NA	12	NA	NA	NA	NA	2	2	2	2	2	NA	11.9	3.9	4.24	264	1.8	96.7	1.4	14.1	0.34	5.3	100.8
2678	2	9	8123.33509182051	4675.704681	8799.30311291089	6045.795799	2	78	4	1	2	2.67	NA	2	NA	NA	NA	NA	1	1	1	NA	2	2	2	NA	NA	NA	NA	NA	NA	NA	2	2	2	2	1	NA	12.3	5.3	4.15	193	1.6	93.9	2.9	13.1	1.55	6.6	109.3
2679	1	3	10225.4180332178	6031.35544	10062.0744177401	5923.854686	2	43	1	5	2	3.4	2	1	15	NA	NA	NA	2	NA	NA	NA	2	2	NA	NA	NA	NA	NA	NA	NA	NA	2	2	2	2	2	NA	12.9	6.3	4.36	312	3	96.1	2.7	14	0.05	5.2	NA
2682	1	11	91938.0795227218	48498.04642	114011.315678449	50696.73997	2	52	3	1	2	3.95	2	2	NA	NA	NA	NA	1	1	1	1	1	1	1	1	NA	12	NA	NA	NA	NA	2	2	1	2	2	NA	12.4	6.6	4.17	234	2.2	97.3	3.7	13.5	1.12	7	NA
2684	2	5	12354.7370231649	7111.254316	13382.8131818168	7488.254763	2	70	4	2	2	1.96	NA	2	NA	NA	NA	NA	2	NA	NA	NA	2	1	1	2	NA	12	NA	NA	NA	NA	2	2	2	2	2	10	12.7	10.7	3.81	218	3.3	95	6.5	12.4	0.16	6.4	NA
2686	1	8	19212.6137471254	8662.12256	0	0	2	84	3	2	2	5	NA	1	14	NA	NA	NA	2	NA	NA	NA	2	2	NA	NA	NA	NA	NA	NA	NA	NA	2	2	2	2	2	NA	NA	NA	NA	NA	NA	NA	NA	NA	NA	NA	NA
2692	2	11	31155.968560082	16604.47593	33848.2826654357	17317.006032	2	40	4	5	3	NA	2	2	NA	NA	NA	NA	2	NA	NA	NA	NA	2	NA	NA	NA	NA	NA	NA	NA	NA	2	2	2	2	2	NA	15.4	4.4	5.03	222	1.5	71.3	2.5	11	0.32	5.3	91.7
2696	2	5	12354.7370231649	7111.254316	13382.8131818168	7488.254763	2	84	4	2	4	3.08	NA	1	14	NA	NA	NA	1	1	1	NA	2	2	2	NA	NA	NA	NA	NA	NA	NA	1	2	1	2	2	NA	15.6	9.1	4.53	260	1.3	90.9	6.7	13.7	0.15	6	96.1
2697	1	11	130615.770156179	59729.087664	135944.303048273	60847.688735	2	39	3	1	4	0.91	2	1	25	NA	NA	NA	2	NA	NA	NA	1	2	2	NA	NA	12	NA	NA	NA	NA	2	2	2	2	2	NA	14.5	5.1	4.72	272	2	86.9	2.5	13.7	0.18	4.8	75.9
2699	1	11	83179.9997246353	40745.04091	87785.3090578935	43071.841955	2	45	3	3	3	1.07	2	2	NA	NA	NA	NA	2	NA	NA	NA	1	2	2	NA	NA	12	NA	NA	NA	NA	2	2	2	2	2	NA	12.4	4.7	4.24	213	2	95.4	2.3	13.2	0.03	5.1	88.2
2700	3	1	43882.1845024349	25231.631395	46814.9849652625	31096.880505	2	75	3	2	3	2.43	NA	2	NA	NA	NA	NA	1	2	2	1	1	2	2	NA	NA	NA	NA	NA	NA	NA	2	2	2	2	2	NA	13	6.3	4.89	228	1.4	88.1	4.1	14.8	0.21	5	NA
2704	1	5	44288.9856338031	20246.925237	0	0	2	22	4	5	4	0.59	3	2	NA	NA	NA	NA	2	NA	NA	NA	NA	2	NA	NA	NA	NA	NA	NA	NA	NA	2	2	2	2	2	NA	NA	NA	NA	NA	NA	NA	NA	NA	NA	NA	NA
2711	1	4	4623.22210229225	2736.332524	4549.36949197433	2656.049092	2	72	1	1	4	5	NA	2	NA	NA	NA	NA	1	2	1	2	1	1	2	1	NA	NA	NA	NA	NA	NA	2	2	1	2	2	NA	12.2	11.9	4.43	207	3.7	90.7	7.2	13.5	0.56	5.9	NA
2713	3	1	38146.93450088	19346.02097	40696.428069356	19341.195467	2	68	3	1	5	5	NA	2	NA	NA	NA	NA	2	NA	NA	1	1	2	NA	NA	NA	NA	NA	NA	NA	NA	2	2	2	2	2	NA	11.4	5.9	4.26	168	1.5	95.8	3.4	14	0.1	5	NA
2721	2	1	38454.5259945611	22110.80502	43386.6832966259	29250.993469	2	77	3	2	3	1.68	NA	1	14	NA	NA	NA	1	1	1	NA	2	2	2	NA	NA	NA	NA	NA	15	NA	2	2	2	2	2	NA	12.8	7.9	4.67	350	2.6	90.2	4.7	14.8	0.23	6.1	107.9
2725	3	1	83378.4217033937	40842.23629	94686.8315922521	44951.641375	2	49	3	NA	5	5	2	2	NA	NA	NA	NA	2	NA	NA	NA	2	2	NA	NA	NA	NA	NA	NA	NA	NA	2	2	2	2	2	NA	12.4	5.8	3.88	241	2.1	95.7	3.2	12.5	0.01	4.7	NA
2726	2	13	10673.7912259195	6332.720538	10824.83546659	6462.994622	2	60	4	3	3	NA	NA	2	NA	NA	NA	NA	2	NA	NA	NA	2	2	2	NA	NA	NA	NA	NA	NA	NA	2	2	2	2	2	NA	NA	NA	NA	NA	NA	NA	NA	NA	NA	NA	NA
2729	2	1	97599.5685151635	44631.158832	101581.189650693	47565.219002	2	35	3	5	3	NA	2	2	NA	NA	NA	NA	1	1	1	NA	NA	2	2	NA	NA	12	NA	NA	NA	NA	2	2	2	2	2	NA	12.6	14.5	5.43	569	2.3	83.9	11.1	15	2.67	5.5	NA
2734	1	11	123218.813490926	56346.544556	128245.583993647	57401.79766	2	37	3	1	3	3.53	2	2	NA	NA	NA	NA	2	NA	NA	NA	2	2	2	NA	NA	NA	NA	NA	NA	NA	2	2	2	2	2	NA	12.5	10	4.51	263	2.4	97.9	6.9	14.7	0.03	5.4	96.7
2759	2	12	90700.7951687953	41476.42922	102054.40629228	44792.460285	2	33	3	1	5	5	2	2	NA	NA	NA	NA	2	NA	NA	NA	2	2	2	NA	NA	NA	NA	NA	NA	NA	2	2	2	2	2	NA	11.4	6.4	4.66	307	2.9	89.8	3.1	13.8	0.01	5.2	91.9
2761	2	10	45757.4503548706	26309.882565	52868.2048881071	32048.335384	2	77	2	1	1	2.17	NA	2	NA	NA	NA	NA	2	NA	NA	NA	2	2	NA	NA	NA	NA	NA	NA	NA	NA	2	2	2	2	2	NA	12.3	6.6	4.22	257	2.2	91.6	3.8	13.3	0.59	5	NA
2762	1	2	38097.5459240646	20303.96786	41389.7099944231	20682.708076	2	51	4	NA	4	0.69	2	2	NA	NA	NA	NA	1	1	1	NA	2	1	2	1	NA	NA	NA	NA	NA	NA	2	2	2	2	1	NA	11.8	12.5	5.19	438	2.6	83.1	8.6	13.9	1.52	14.6	NA
2766	1	12	17653.3322002882	9735.903724	17371.3330587903	10321.594828	2	32	1	1	4	3.29	2	2	NA	NA	NA	NA	2	NA	NA	NA	2	2	2	NA	NA	NA	NA	NA	NA	NA	2	2	2	2	2	NA	12	8.4	4.29	355	2.5	91.6	4.7	13.3	0.46	5.4	90
2777	1	5	84733.6022340052	44697.629055	95831.5789273845	46265.403979	2	52	3	1	5	2.99	2	2	NA	NA	NA	NA	1	1	1	NA	2	2	NA	NA	NA	NA	NA	NA	NA	NA	2	2	2	2	2	10	11.6	4.1	4.54	276	1.4	91.1	2.3	13.8	0.38	5	90.4
2784	1	2	21269.1715464553	11730.057765	23617.2943792354	12435.712903	2	22	1	NA	2	NA	2	2	NA	NA	NA	NA	2	NA	NA	NA	2	2	NA	NA	NA	NA	NA	NA	NA	NA	2	2	2	2	2	NA	12.9	7.6	4.53	240	2	79	4.7	12	0.57	4.7	NA
2789	1	1	21554.7835639611	9718.103921	0	0	2	85	3	2	1	NA	NA	2	NA	NA	NA	NA	2	NA	NA	NA	NA	2	2	NA	NA	NA	NA	NA	NA	NA	2	2	2	2	2	NA	NA	NA	NA	NA	NA	NA	NA	NA	NA	NA	NA
2790	2	7	19262.6977957086	10520.827682	20604.0102858971	11264.245046	2	50	4	6	5	0.79	2	2	NA	NA	NA	NA	2	NA	NA	NA	NA	2	2	NA	NA	NA	NA	NA	NA	NA	2	2	2	2	2	NA	12.2	5.3	4.01	273	2.1	90.5	2.5	12.4	0.1	5.5	NA
2791	1	2	17427.0848809353	10030.84342	18502.3476731255	11437.717141	2	67	4	1	2	2.53	NA	2	NA	NA	NA	NA	1	1	1	NA	2	1	2	1	NA	NA	NA	NA	NA	NA	2	2	2	2	2	NA	14.8	6.9	4.43	293	3	85.1	3.4	12.3	1.92	6.6	NA
2799	2	1	72822.620485558	38414.494267	82360.5573086333	39761.887454	2	54	3	1	3	5	2	2	NA	NA	NA	NA	1	1	1	NA	2	2	2	NA	NA	NA	NA	NA	NA	NA	2	2	2	2	2	10	11.6	12.3	4.65	335	3.3	96.6	7.8	15.7	0.12	5.4	NA
2801	2	5	99693.9310895464	48834.254799	0	0	2	44	3	1	3	5	3	2	NA	NA	NA	NA	1	1	1	1	1	2	2	NA	NA	NA	NA	NA	NA	NA	2	2	2	2	2	NA	NA	NA	NA	NA	NA	NA	NA	NA	NA	NA	NA
2803	3	1	113180.492609219	51756.136008	117797.745004474	52725.420345	2	36	3	NA	4	4.5	2	2	NA	NA	NA	NA	1	1	1	2	1	2	NA	NA	NA	NA	NA	NA	NA	NA	2	2	2	2	2	NA	12.5	5.9	4.7	279	2.4	87.5	2.8	14	2.29	4.9	97.8
2810	2	6	87712.6280942829	44554.931649	99407.0088882964	48294.793992	2	45	3	1	5	3.88	2	2	NA	NA	NA	NA	2	NA	NA	NA	NA	2	2	NA	NA	NA	NA	NA	NA	NA	2	2	2	2	2	NA	11.8	6.7	4.44	325	2.1	92.7	4	14	1.2	4.8	86.6
2814	2	6	14368.2532252497	7793.467432	14138.7308309292	8702.815388	2	23	1	5	4	5	2	2	NA	NA	NA	NA	2	NA	NA	NA	NA	2	2	NA	NA	NA	NA	NA	NA	NA	2	2	2	2	2	NA	14	10.2	4.63	378	3.6	76.8	6	11.6	0.77	5.3	NA
2815	2	6	96308.9576707852	44040.977354	101819.879357257	46281.506642	2	33	3	1	2	4.55	2	2	NA	NA	NA	NA	2	NA	NA	NA	2	2	2	NA	NA	NA	NA	NA	NA	NA	2	2	2	2	2	NA	12	8.1	4.18	240	2.3	96.6	5.3	13.8	0.06	5	83.4
2819	2	1	53146.1124689531	26952.776671	56698.0537638944	26946.053806	2	68	3	1	3	0.92	NA	2	NA	NA	NA	NA	1	2	1	NA	2	2	2	NA	NA	NA	NA	NA	NA	NA	2	2	2	2	2	NA	13.4	7.8	4.63	324	2.4	87.9	4	13.9	0.29	5.7	106.7
2825	1	11	80744.5490438898	46426.966245	91100.8024852943	51563.434869	2	70	3	2	3	0.73	NA	1	33	NA	NA	NA	2	NA	NA	NA	NA	2	2	NA	NA	NA	NA	NA	NA	NA	2	2	2	2	2	NA	13.1	8	4.72	246	2.2	82.9	4.9	13.2	1.12	5.8	NA
2827	1	10	98072.1168543409	44847.249746	110917.104420361	47128.797127	2	37	3	3	4	4.62	2	2	NA	NA	NA	NA	2	NA	NA	NA	2	2	2	NA	NA	NA	NA	NA	NA	NA	2	2	2	2	2	NA	14.1	6.2	4.18	242	1.3	96.9	4.6	13.6	0.53	5.1	94.5
2830	2	7	10414.6337739431	5994.551663	11281.2678968715	6312.350544	2	66	4	2	3	1.92	NA	2	NA	NA	NA	NA	2	NA	NA	NA	NA	1	1	2	NA	NA	NA	NA	NA	NA	2	2	2	2	2	NA	12.2	5.6	2.92	256	2	97.1	2.9	9.6	0.31	6.1	136.6
2834	2	3	73539.5446059536	38792.677273	82774.872213213	40551.370985	2	52	3	3	5	0.89	2	2	NA	NA	NA	NA	2	NA	NA	NA	NA	2	2	NA	NA	NA	NA	NA	NA	NA	2	2	2	2	2	NA	13.7	9.5	4.65	280	1.8	96.1	7	15.4	0.43	5.1	NA
2843	2	11	108511.38179144	49621.005395	122094.460407666	53588.193469	2	30	3	1	5	5	2	2	NA	NA	NA	NA	2	NA	NA	NA	2	2	NA	NA	NA	NA	NA	NA	NA	NA	2	2	2	2	2	NA	12.4	9.6	4.63	233	2.6	93.6	5.9	14.3	0.05	4.6	NA
2844	1	7	10553.6778562297	6074.583948	11431.8822704345	7203.210721	2	63	4	1	5	5	NA	2	NA	NA	NA	NA	1	1	1	NA	2	2	2	NA	NA	12	NA	NA	NA	NA	2	2	2	2	2	NA	12.3	8.8	3.93	206	2.4	95.6	5.8	12.9	0.13	5.8	93.8
2850	1	7	23232.4051887787	12381.637631	22967.0500827624	13901.20811	2	56	4	5	2	NA	2	2	NA	NA	NA	NA	1	2	2	NA	2	1	2	1	NA	NA	NA	NA	NA	NA	2	2	2	2	2	NA	14.6	9.9	3.99	228	2.8	89.8	5.7	12	1.99	7.1	NA
2855	2	12	43400.4147565586	22010.29637	53873.2725950177	25115.907666	2	66	3	3	5	3.15	NA	2	NA	NA	NA	NA	2	NA	NA	2	1	2	2	NA	NA	NA	NA	NA	NA	NA	2	1	1	1	2	NA	14.7	4.7	4.4	214	1.2	90.1	2.7	13.8	0.08	5.3	NA
2858	2	5	20218.9454608925	9115.833271	0	0	2	80	3	2	3	4.89	NA	2	NA	NA	NA	NA	2	NA	NA	NA	1	2	2	NA	NA	NA	NA	NA	NA	NA	2	2	2	2	1	NA	NA	NA	NA	NA	NA	NA	NA	NA	NA	NA	NA
2859	3	1	66681.5814482359	27744.981225	69401.8884955315	28739.497929	2	28	3	5	4	4.86	2	2	NA	NA	NA	NA	2	NA	NA	NA	1	2	NA	NA	NA	NA	NA	NA	NA	NA	2	2	2	2	2	NA	11.6	6.9	4.57	257	2.7	88.9	3.5	13.6	0.13	5.3	NA
2860	3	1	83378.4217033937	40842.23629	93849.3464817982	43850.654674	2	48	3	1	2	1.08	2	2	NA	NA	NA	NA	2	NA	NA	1	1	2	NA	NA	NA	NA	NA	NA	NA	NA	2	2	2	2	2	10	12.6	13.1	3.74	250	1.6	95.6	10.4	12.7	0.9	5.7	101.5
2862	1	10	43069.1307186493	22719.298812	52101.8769860251	23162.122746	2	50	3	3	2	0.96	2	2	NA	NA	NA	NA	2	NA	NA	1	1	2	2	NA	NA	NA	NA	NA	NA	NA	2	2	2	2	2	10	14.8	10.3	4.84	372	3.4	86.2	5.8	13.8	2.35	5.6	90.9
2864	1	3	1971.9277476704	1266.588395	2050.03971552173	1216.389792	2	71	1	3	1	0.64	NA	2	NA	NA	NA	NA	2	NA	NA	NA	2	1	2	1	NA	NA	NA	NA	NA	NA	2	2	2	2	2	10	12.3	7.3	4.86	260	2.5	91.4	3.6	14.7	0.65	6	114.7
2890	2	3	98560.4167288392	45070.543656	110897.868033707	48673.923351	2	35	3	5	5	2.4	2	2	NA	NA	NA	NA	2	NA	NA	NA	NA	2	2	NA	NA	NA	NA	NA	NA	NA	2	2	2	2	2	NA	12.5	10.6	4.8	267	2.6	86.8	6.9	13.7	0.14	5	NA
2892	1	5	113180.492609219	51756.136008	128004.298466705	54389.16428	2	34	3	1	4	4.49	3	2	NA	NA	NA	NA	2	NA	NA	NA	2	2	NA	NA	NA	NA	NA	NA	NA	NA	2	2	2	2	2	NA	13.1	13.1	4.43	330	3.3	93.1	8.8	13.9	0.34	5	NA
2895	1	13	1965.79349550897	1163.488268	2192.4191597871	1129.351762	2	76	1	1	3	1.45	NA	2	NA	NA	NA	NA	1	1	1	1	1	1	2	1	NA	NA	NA	NA	NA	NA	2	1	2	2	1	NA	12.7	6.4	3.59	307	1.6	89	4.1	10.6	0.06	6.9	NA
2898	1	2	147323.279520458	67369.239311	166618.934129771	76677.53363	2	32	2	4	4	0.86	2	2	NA	NA	NA	NA	2	NA	NA	NA	2	2	NA	NA	NA	NA	NA	NA	NA	NA	2	2	2	2	2	NA	12.1	8.5	4.6	314	2.4	91.6	4.9	14	0.21	4.9	92
2899	2	1	72822.620485558	38414.494267	88095.4677057276	39163.234694	2	56	3	1	2	2.49	2	1	23	24	NA	NA	2	NA	NA	1	1	1	2	1	NA	NA	NA	NA	NA	NA	2	2	2	2	2	NA	12.6	10.4	4.42	255	3.5	88.5	6	13.4	1.42	8.9	179.4
2906	2	12	11835.7238468916	6812.51589	12003.210533056	6646.815697	2	66	4	1	3	NA	NA	2	NA	NA	NA	NA	2	NA	NA	NA	2	2	2	NA	NA	NA	NA	NA	NA	NA	2	2	2	2	2	NA	12.7	4	5.14	242	1.6	85.9	1.9	14.4	0.23	5.4	NA
2907	1	12	9113.96226696614	5320.282927	11906.5073920841	5459.455649	2	45	1	1	1	1.95	2	2	NA	NA	NA	NA	2	NA	NA	NA	2	2	2	NA	NA	NA	NA	NA	NA	NA	2	2	2	2	2	NA	NA	NA	NA	NA	NA	NA	NA	NA	NA	NA	NA
2917	2	11	81238.0300757695	42853.687766	85735.8211236414	43782.013984	2	51	3	NA	4	4.55	2	2	NA	NA	NA	NA	1	1	1	NA	2	2	NA	NA	NA	NA	NA	NA	NA	NA	2	2	2	2	2	10	12.2	3.6	4.47	246	1.2	94.4	2	13.9	0.27	4.8	89.3
2921	2	9	52499.9714798046	21844.273807	55406.6631058221	23572.660675	2	24	5	5	5	5	2	2	NA	NA	NA	NA	2	NA	NA	NA	NA	2	2	NA	NA	NA	NA	NA	NA	NA	2	2	2	2	2	NA	11.8	4.9	3.88	232	1.1	91.1	3.4	12	0.01	5.1	NA
2922	2	13	2537.69481981613	1629.986095	0	0	2	61	1	1	1	1.26	NA	1	14	NA	NA	NA	1	1	2	NA	2	2	2	NA	NA	NA	NA	NA	NA	NA	1	2	2	2	2	NA	NA	NA	NA	NA	NA	NA	NA	NA	NA	NA	NA
2923	2	4	17076.2849304255	9262.327743	16803.5036993401	10343.063484	2	32	1	1	4	2.82	3	2	NA	NA	NA	NA	2	NA	NA	NA	NA	2	NA	NA	NA	NA	NA	NA	NA	NA	2	2	2	2	2	NA	13	7.5	4.41	309	2.2	82.9	4.5	12.7	0.11	5.2	NA
2924	2	1	72822.620485558	38414.494267	76854.4874596466	39246.655605	2	57	3	1	3	NA	2	2	NA	NA	NA	NA	2	NA	NA	NA	NA	2	2	NA	NA	NA	NA	NA	NA	NA	2	2	2	2	2	10	13.4	10.4	4.14	296	3.5	91.3	6.2	13.1	0.76	5.9	NA
2927	1	11	48548.5862129566	27914.745949	64085.0882291178	36929.186917	2	77	3	2	1	1.15	NA	2	NA	NA	NA	NA	1	1	1	NA	1	2	2	NA	NA	NA	NA	NA	NA	NA	1	2	2	2	2	NA	13.2	8.2	4.52	328	3.4	94.3	4	13.6	0.05	5.4	NA
2929	1	5	3161.74764009569	1871.334041	3111.24102128718	1816.429486	2	61	1	1	1	4.52	NA	2	NA	NA	NA	NA	1	1	1	1	1	1	2	1	NA	NA	NA	NA	NA	NA	2	2	2	2	2	NA	12.5	9.5	4.62	287	2.7	91.6	6	14	0.48	7.3	210.1
2932	2	3	2715.60732821337	1607.27832	2869.88485334706	2045.637338	2	70	1	1	1	NA	NA	2	NA	NA	NA	NA	2	NA	NA	NA	2	2	2	NA	NA	NA	NA	NA	NA	NA	2	2	2	2	2	10	12.5	6.9	4.79	214	2.1	93.8	4.3	14.5	0.09	5.6	NA
2934	1	12	7743.73557908726	4603.29297	7817.36284480548	4628.57765	2	55	1	3	5	1.62	2	2	NA	NA	NA	NA	2	NA	NA	1	1	2	2	NA	NA	NA	NA	NA	NA	NA	2	2	2	2	2	NA	12.3	7.4	4.35	244	2.7	90.3	3.4	13.5	0.4	5.3	NA
2939	2	5	37180.6039026385	16997.293949	38791.3920227678	17321.221399	2	21	4	5	4	0.67	2	2	NA	NA	NA	NA	2	NA	NA	NA	NA	2	2	NA	NA	NA	NA	NA	NA	NA	2	2	2	2	2	NA	12.7	4.1	4.6	250	1.6	82	2	12.6	0.06	4.9	NA
2940	2	7	43459.4152244731	22040.218153	53946.510335003	25483.362622	2	65	2	1	4	0.89	NA	2	NA	NA	NA	NA	1	1	1	NA	2	2	2	NA	NA	NA	NA	NA	NA	NA	2	2	2	2	2	NA	13.7	6.6	4.2	246	1.7	84.4	4.2	11.9	1.01	5.5	113.7
2941	2	2	41382.6889992393	18918.297593	42434.4722714509	19591.903993	2	23	4	4	3	1.5	2	2	NA	NA	NA	NA	2	NA	NA	NA	NA	2	NA	NA	NA	NA	NA	NA	NA	NA	2	2	2	2	2	NA	12.6	8.1	5.21	304	3.3	81.2	3.6	14.2	0.06	5.1	84.9
2942	1	10	46927.5990316393	23799.089673	50063.9352400553	27266.579074	2	65	3	1	4	NA	NA	2	NA	NA	NA	NA	1	1	2	NA	1	2	2	NA	NA	NA	NA	NA	NA	NA	2	2	2	2	2	NA	13.9	7.8	5.17	405	1.7	85.6	5.3	14.4	1.36	5.9	98.9
2944	2	1	82310.7058050382	34247.972792	0	0	2	22	5	1	5	NA	3	2	NA	NA	NA	NA	2	NA	NA	NA	2	2	2	NA	NA	NA	NA	NA	NA	NA	2	2	2	2	2	NA	NA	NA	NA	NA	NA	NA	NA	NA	NA	NA	NA
2956	2	1	97599.5685151635	44631.158832	108841.111296908	46956.094935	2	31	3	1	3	0.85	2	2	NA	NA	NA	NA	2	NA	NA	NA	NA	2	2	NA	NA	NA	NA	NA	NA	NA	2	2	2	2	2	NA	12.6	8.9	4.24	333	3	92.9	5.2	13.4	0.08	5.4	90.2
2968	1	11	48548.5862129566	27914.745949	60263.737888774	36929.186917	2	74	3	2	3	3.46	NA	2	NA	NA	NA	NA	1	1	1	NA	2	2	2	NA	NA	NA	NA	NA	NA	NA	2	1	2	1	1	NA	14	7.1	4.84	276	1.4	93	5	14.9	0.22	5	NA
2977	2	5	2608.64040940954	1543.968133	2756.84099133691	1682.624704	2	69	1	1	2	2.84	NA	2	NA	NA	NA	NA	2	NA	NA	NA	2	1	2	1	NA	NA	NA	NA	NA	NA	2	2	2	2	2	NA	13.9	8.6	3.86	193	3.4	99.4	4.1	12.9	1.16	9.1	NA
3008	1	12	2928.26062268858	1880.850313	3574.39402273927	1929.811415	2	62	1	2	4	1.09	NA	2	NA	NA	NA	NA	1	2	1	NA	1	2	2	NA	NA	NA	NA	NA	15	NA	2	2	2	2	2	NA	14	4.6	5.16	220	1.6	89.6	2.6	15.9	NA	5.2	NA
3013	2	6	1926.88213263881	1237.655158	2003.20975436622	1575.20547	2	73	1	3	2	1.26	NA	2	NA	NA	NA	NA	2	NA	NA	1	1	1	2	2	NA	12	NA	NA	NA	NA	2	2	2	2	2	NA	12.1	5.3	4.53	217	1.5	88.9	3.1	13.8	0.29	6	NA
3021	2	10	55348.2420565576	28069.575327	68704.2036048135	34926.546832	2	65	3	1	3	4.52	NA	2	NA	NA	NA	NA	2	NA	NA	NA	2	2	NA	NA	NA	NA	NA	NA	NA	NA	2	2	2	2	2	NA	NA	NA	NA	NA	NA	NA	NA	NA	NA	NA	NA
3024	1	4	16817.8581133544	9445.193505	16977.761934382	9651.558677	2	25	1	5	3	NA	2	2	NA	NA	NA	NA	2	NA	NA	NA	NA	2	2	NA	NA	NA	NA	NA	NA	NA	2	2	2	2	2	NA	13.1	8.4	4.5	242	2	89.8	6.1	13.3	0.05	4.7	NA
3026	1	11	236864.13597359	95264.063419	261361.338341872	103831.171049	2	28	2	4	4	0.69	2	2	NA	NA	NA	NA	2	NA	NA	NA	NA	2	2	NA	NA	NA	NA	NA	NA	NA	2	2	2	2	2	NA	12.7	9.8	4.53	349	2.2	86.9	7	13.4	0.1	5.2	103.5
3033	3	1	17300.6238533879	7800.090407	19519.5927799801	10297.289836	2	84	3	NA	3	2.43	NA	1	38	NA	NA	NA	1	1	1	1	1	2	NA	NA	NA	NA	NA	NA	NA	NA	2	2	1	2	2	NA	13.6	7.1	4.54	157	2.9	92.4	3	13.9	0.27	5.4	NA
3035	2	13	46000.2211098086	23328.774745	49074.5773956387	23322.955819	2	69	3	1	3	3.16	NA	2	NA	NA	NA	NA	1	2	2	NA	2	2	2	NA	NA	NA	NA	NA	NA	NA	2	2	2	2	2	10	12.5	6.6	4.68	234	1.3	88.9	4.3	14	1.26	4.5	82.3
3039	1	4	10218.9889067954	5965.343132	10735.6358848942	6121.389916	2	56	1	1	1	0.35	2	2	NA	NA	NA	NA	NA	NA	NA	NA	NA	2	2	NA	NA	NA	NA	NA	NA	NA	2	2	2	2	2	NA	12.6	4.8	5.03	280	1.1	91.3	3.2	15.4	0.22	5.8	NA
3040	2	6	81222.2676988399	33795.093689	84535.7690048939	35006.476206	2	20	3	5	3	5	2	2	NA	NA	NA	NA	2	NA	NA	NA	NA	2	2	NA	NA	NA	NA	NA	NA	NA	2	2	2	2	2	NA	12.3	7.9	4.43	314	2.2	89.1	4.9	13.6	0.38	4.8	78.3
3043	2	2	8219.95334106246	4848.453153	8440.87685956933	4762.036032	2	53	1	5	2	1.81	3	2	NA	NA	NA	NA	NA	NA	NA	NA	NA	2	NA	NA	NA	NA	NA	NA	NA	NA	2	2	2	2	2	NA	11.6	6.4	4.08	217	2.5	92.9	3.2	13.1	0.23	5.3	88.3
3045	1	7	12354.7370231649	7111.254316	13117.032560202	8432.489166	2	73	4	2	1	0.75	NA	2	NA	NA	NA	NA	1	1	1	NA	2	2	2	NA	NA	NA	NA	NA	NA	NA	2	2	2	2	2	NA	15.6	8.9	4.86	251	2.2	92.8	5.9	14.8	1.36	5.4	122.1
3053	1	9	39951.418727202	18263.985425	43780.2711858617	18895.446444	2	31	4	1	4	4.97	2	2	NA	NA	NA	NA	2	NA	NA	NA	2	2	NA	NA	NA	NA	NA	NA	NA	NA	2	2	2	2	2	NA	12.2	5.5	4.19	262	2.3	91	2.6	13.1	0.01	5.4	87.8
3054	1	5	57255.6695122332	29036.917317	64599.2516047368	33133.971574	2	68	3	NA	3	1.85	NA	2	NA	NA	NA	NA	1	2	1	NA	2	2	NA	NA	NA	NA	NA	NA	NA	NA	2	2	2	2	2	NA	11.9	6.6	4.18	278	1.4	100.7	4.3	14.4	0.77	5	95.6
3055	2	11	34517.6975677148	18396.098883	36013.1196787136	18878.935698	2	47	4	1	5	0	2	2	NA	NA	NA	NA	2	NA	NA	NA	2	2	NA	NA	NA	NA	NA	NA	NA	NA	2	2	2	2	2	NA	12.9	5.4	4.27	316	2.1	85.1	2.8	12	0.04	4.9	NA
3058	1	6	17300.6238533879	7800.090407	0	0	2	81	3	1	5	5	NA	2	NA	NA	NA	NA	1	2	1	NA	2	2	NA	NA	NA	NA	NA	NA	NA	NA	2	2	2	2	2	NA	NA	NA	NA	NA	NA	NA	NA	NA	NA	NA	NA
3062	2	12	35618.6747987583	16283.25046	38130.2131288514	16929.55161	2	25	4	5	4	5	2	2	NA	NA	NA	NA	2	NA	NA	NA	2	2	2	NA	NA	NA	NA	NA	NA	NA	2	2	2	2	2	NA	12.7	7.6	4.44	216	2.8	84.3	4.3	12.1	0.55	5.2	100.2
3066	1	1	100933.409114878	46155.68575	125166.31659958	49845.822308	2	38	3	1	4	NA	2	2	NA	NA	NA	NA	2	NA	NA	NA	NA	2	2	NA	NA	NA	NA	NA	NA	NA	2	2	2	2	2	NA	12.9	8.6	4.52	271	2.2	88.8	5.3	14.1	0.35	NA	78.4
3075	1	11	26313.9319190348	11863.794605	32663.6884756193	17108.606273	2	85	3	2	1	0.9	NA	2	NA	NA	NA	NA	1	1	1	NA	1	2	2	NA	NA	12	13	NA	NA	NA	2	2	2	2	2	NA	12.3	4.4	5.23	190	0.7	90.4	2.9	15.9	0.15	5.4	95.9
3087	2	8	34002.1460729377	15544.246489	33613.781501872	15896.882113	2	33	4	5	4	2.34	2	2	NA	NA	NA	NA	1	1	1	NA	2	2	2	NA	NA	NA	NA	NA	NA	NA	2	2	2	2	2	NA	13.9	8.4	3.82	362	3.4	90.6	4.2	12	2.22	5	NA
3089	2	1	46701.4842123077	23684.416709	52607.8890750014	23757.765027	2	67	3	2	2	NA	NA	2	NA	NA	NA	NA	1	1	1	NA	NA	1	2	1	NA	12	NA	NA	NA	NA	2	2	2	2	2	NA	13	10.4	4.93	296	2.4	89.7	7.2	14.8	1.69	6	NA
3093	2	9	8123.33509182051	4675.704681	8624.55029978011	5331.494605	2	75	4	3	4	NA	NA	2	NA	NA	NA	NA	1	1	1	NA	NA	2	2	NA	NA	NA	NA	NA	NA	NA	2	2	2	2	2	NA	12.4	4.3	3.88	256	1.4	87.2	2.3	11.4	0.02	5.6	103.7
3097	2	1	82310.7058050382	34247.972792	93091.3438347681	36595.016417	2	24	3	5	4	0.89	2	2	NA	NA	NA	NA	2	NA	NA	NA	NA	2	2	NA	NA	NA	NA	NA	NA	NA	2	2	2	2	2	NA	11	7.6	4.46	204	1.7	92.6	5.3	14.1	0.14	5.1	NA
3098	2	5	45303.5841280115	22975.478895	52343.8073859017	22969.748092	2	68	3	1	4	4.44	NA	2	NA	NA	NA	NA	2	NA	NA	NA	1	2	2	NA	NA	12	NA	NA	NA	NA	2	2	2	2	2	NA	11.6	4.9	4.86	246	1.2	94.6	2.8	15.1	0.05	5.6	96.2
3106	2	12	76492.61754945	31827.173136	86511.2319408808	36833.339369	2	20	3	5	4	NA	2	2	NA	NA	NA	NA	2	NA	NA	NA	2	2	2	NA	NA	NA	NA	NA	NA	NA	2	2	2	2	2	NA	11.5	10.6	4.64	287	2.7	87.6	6.6	14.1	0.07	4.6	NA
3110	1	6	25165.9084375882	11346.201307	0	0	2	83	3	1	3	2.71	NA	2	NA	NA	NA	NA	1	1	1	NA	2	2	2	NA	NA	NA	NA	NA	NA	NA	2	2	2	2	1	NA	NA	NA	NA	NA	NA	NA	NA	NA	NA	NA	NA
3112	2	5	30657.9849274944	17627.904896	35422.267106951	18737.369341	2	70	3	2	4	NA	NA	2	NA	NA	NA	NA	2	NA	NA	NA	1	2	2	NA	NA	NA	NA	NA	NA	NA	2	2	2	2	2	NA	13	4.9	4.36	238	1.6	94.2	2.9	13.7	0.01	5.4	79.1
3120	1	1	106280.572912766	52060.667295	119584.406606695	57298.832254	2	48	3	1	3	0	2	2	NA	NA	NA	NA	2	NA	NA	NA	2	2	2	NA	NA	NA	NA	NA	NA	16	2	2	2	2	2	NA	12.2	5.1	4.43	317	1.5	87.8	2.8	13.5	0.04	5.2	90.3
3122	1	6	31536.8003889061	18133.211275	35581.6938390011	20139.38739	2	78	3	1	3	4.07	NA	2	NA	NA	NA	NA	1	1	1	NA	1	2	NA	NA	NA	NA	NA	NA	NA	NA	2	2	2	2	2	NA	12.5	10.8	5.28	287	2.2	86.1	7.5	15	0.94	5.9	NA
3130	1	8	34394.2140488728	15723.482272	39277.1741086761	17558.167562	2	35	4	NA	2	3.62	2	2	NA	NA	NA	NA	2	NA	NA	NA	1	2	NA	NA	NA	NA	NA	NA	NA	NA	2	2	2	2	2	NA	11.8	5.7	4.19	258	2.6	97.1	2.6	14.1	0.15	4.7	NA
3133	2	11	26177.2502860051	14297.3919	25878.2598470723	14345.301087	2	47	4	NA	1	0.77	2	2	NA	NA	NA	NA	1	1	1	NA	1	1	1	2	NA	NA	NA	NA	NA	NA	2	2	2	2	2	NA	12.4	6.9	4.43	305	1.9	82.1	4.4	11.8	0.88	7.9	NA
3143	1	6	32496.5714299437	17318.946034	33177.6906129347	18062.135426	2	40	4	3	2	2.31	2	2	NA	NA	NA	NA	1	1	1	NA	1	2	NA	NA	NA	NA	NA	NA	NA	NA	2	2	2	2	2	NA	13.8	10	4.78	300	1.8	84.4	7.2	13.1	0.58	5.3	NA
3144	1	10	38513.4312280252	17606.602444	41841.5336409167	18233.504523	2	24	4	6	3	1.41	2	2	NA	NA	NA	NA	2	NA	NA	NA	NA	2	2	NA	NA	NA	NA	NA	NA	NA	2	2	2	2	2	NA	13.7	6.6	4.41	248	3.8	79.9	2.1	12.1	0.26	5.6	NA
3148	2	11	108511.38179144	49621.005395	121009.749963274	52205.873678	2	35	3	NA	3	2.51	2	2	NA	NA	NA	NA	1	1	2	NA	1	1	2	2	NA	NA	NA	NA	NA	NA	2	2	2	2	2	NA	11.7	6.5	4.64	287	2.5	84.4	3.4	13.1	1.73	5.6	110
3152	1	9	39951.418727202	18263.985425	48683.9611791224	18988.904249	2	31	4	NA	2	0.73	2	2	NA	NA	NA	NA	2	NA	NA	NA	NA	2	NA	NA	NA	NA	NA	NA	NA	NA	2	2	2	2	2	NA	12.5	6.4	3.95	260	1.8	91.9	3.9	12.3	0.39	5	84.7
3153	1	2	38097.5459240646	20303.96786	43050.6635458107	22833.075642	2	49	4	5	4	1.63	2	2	NA	NA	NA	NA	2	NA	NA	NA	2	2	NA	NA	NA	NA	NA	NA	NA	NA	2	2	2	2	2	NA	11.6	6.6	4.01	321	3.3	89.4	2.6	12	1.05	4.9	NA
3155	1	9	13409.1658036255	7718.172229	0	0	2	61	4	NA	2	NA	NA	2	NA	NA	NA	NA	1	1	1	NA	2	2	NA	NA	NA	NA	NA	NA	NA	NA	2	2	2	2	2	NA	NA	NA	NA	NA	NA	NA	NA	NA	NA	NA	NA
3161	2	4	30556.9993168875	13969.28089	32711.6295907703	14450.696218	2	39	4	1	2	NA	2	2	NA	NA	NA	NA	2	NA	NA	NA	NA	2	2	NA	NA	NA	NA	NA	NA	NA	2	2	2	2	2	NA	11.8	7.2	4.31	189	2.7	93.6	3.6	14.1	0.25	5.5	NA
3165	1	5	113180.492609219	51756.136008	121039.677786091	58907.194142	2	31	3	4	3	0	2	2	NA	NA	NA	NA	2	NA	NA	NA	NA	2	NA	NA	NA	NA	NA	NA	NA	NA	2	2	2	2	2	NA	12.4	7.7	4.23	230	2	97.7	4.9	14.1	0.05	4.4	NA
3176	1	5	14865.0128220276	8556.142182	0	0	2	75	4	NA	2	0.21	NA	1	23	14	NA	NA	1	1	1	NA	2	2	NA	NA	NA	NA	NA	NA	NA	NA	2	2	2	2	1	NA	NA	NA	NA	NA	NA	NA	NA	NA	NA	NA	NA
3185	2	8	114312.155948059	55994.872398	122249.923144966	59969.618091	2	47	3	1	3	1.8	2	2	NA	NA	NA	NA	2	NA	NA	NA	2	2	NA	NA	NA	NA	NA	NA	NA	NA	2	2	2	2	2	NA	12.4	8.9	4.38	261	2.9	85.2	5.3	12.3	0.7	5.1	NA
3190	2	10	55348.2420565576	28069.575327	66774.284073257	32159.267676	2	69	3	2	1	2.44	NA	2	NA	NA	NA	NA	2	NA	NA	NA	1	2	NA	NA	NA	NA	NA	NA	NA	NA	2	2	2	2	2	NA	13.6	7.3	4.57	174	1.2	90.8	4.8	14.4	1.09	4.4	92.6
3192	2	12	67675.1924706441	35699.186267	71422.0690821717	37317.634357	2	50	3	1	3	5	2	2	NA	NA	NA	NA	2	NA	NA	2	1	2	2	NA	NA	NA	NA	NA	NA	NA	2	2	2	2	2	10	12.5	11.9	4.82	448	3.7	92.6	7.3	15.1	1.72	5.4	101
3193	2	1	46701.4842123077	23684.416709	53958.9425714619	23678.509075	2	65	3	1	3	2.22	NA	2	NA	NA	NA	NA	1	1	2	1	1	2	2	NA	NA	NA	NA	NA	NA	NA	2	2	2	2	2	10	12.2	8.2	4.41	307	2.8	92.2	4.7	14.1	1.84	5.6	NA
3196	1	7	80876.0820967227	36983.701062	85503.914912308	37117.22271	2	32	3	6	1	NA	2	2	NA	NA	NA	NA	2	NA	NA	NA	NA	2	2	NA	NA	NA	NA	NA	NA	NA	2	2	2	2	2	NA	15.9	5.6	3.79	272	1.6	66.8	3	7.6	0.07	5.1	89.2
3197	3	1	83378.4217033937	40842.23629	94686.8315922521	44951.641375	2	46	3	1	5	5	2	2	NA	NA	NA	NA	1	1	2	NA	2	2	NA	NA	NA	NA	NA	NA	NA	NA	2	2	2	2	2	NA	13.2	7.5	4.66	331	2.6	88.2	4.3	13.9	0.2	5	95.6
3205	2	5	45303.5841280115	22975.478895	52343.8073859017	22969.748092	2	69	3	1	3	5	NA	2	NA	NA	NA	NA	2	NA	NA	NA	2	2	2	NA	NA	NA	NA	NA	NA	NA	2	2	2	2	2	NA	12.5	5.9	4.31	295	1.5	91.4	3.8	13.5	0.22	5.7	NA
3206	1	1	106280.572912766	52060.667295	106921.184036143	52753.49922	2	46	3	1	3	5	2	2	NA	NA	NA	NA	2	NA	NA	NA	1	2	2	NA	NA	12	NA	NA	NA	NA	2	2	2	2	2	NA	11.7	6.4	4.72	330	3	85.3	2.9	14.1	0.09	5.1	93.4
3210	2	11	57942.7297883373	29385.356391	61815.2458598948	29378.026764	2	64	3	1	4	5	NA	2	NA	NA	NA	NA	2	NA	NA	NA	2	2	NA	NA	NA	NA	NA	NA	NA	NA	2	2	2	2	2	NA	12.4	5.7	4.16	202	2.6	91.1	2.4	12.4	0.48	5.1	NA
3212	2	11	52299.6026611944	26523.47359	60427.0143466221	26516.857807	2	65	3	NA	4	5	NA	2	NA	NA	NA	NA	2	NA	NA	NA	1	2	NA	NA	NA	NA	NA	NA	NA	NA	2	2	2	2	2	10	12.5	5.1	4.6	294	1.2	89.8	3.3	13.2	0.07	5.2	62.9
3215	2	4	22352.0886197412	11912.475671	24494.2615936788	12411.282942	2	55	4	2	3	2.63	2	2	NA	NA	NA	NA	1	1	1	NA	2	2	2	NA	NA	NA	NA	NA	NA	NA	2	2	2	2	2	10	15.6	5.7	4.75	204	1.8	77.8	3	12.5	0.2	6	104.6
3216	2	10	32972.1068923038	17572.38117	37258.8586951596	19761.236386	2	41	4	1	5	5	2	2	NA	NA	NA	NA	2	NA	NA	NA	2	2	NA	NA	NA	NA	NA	NA	NA	NA	2	2	2	2	2	NA	12.8	3.8	3.98	212	1.2	89.1	1.9	11.9	0.15	4.9	81.5
3222	3	1	72115.7569666842	36632.269404	81730.6680865565	39707.117458	2	40	3	1	5	3.97	2	2	NA	NA	NA	NA	2	NA	NA	NA	2	2	NA	NA	NA	NA	NA	NA	NA	NA	2	2	2	2	2	NA	12	4.7	4.02	138	1.5	98.8	2.6	13.8	0.02	4.8	NA
3223	3	1	59254.4045192201	31257.155641	61671.7163270102	31363.822839	2	58	3	1	5	4.86	2	2	NA	NA	NA	NA	1	1	1	1	1	2	NA	NA	NA	NA	NA	NA	NA	NA	2	2	2	2	2	NA	12.9	7.6	4.51	204	2.5	85.7	4.2	13.3	0.35	5.7	NA
3229	1	3	21087.5346270171	11629.884068	20750.676599668	12505.055287	2	36	1	4	2	0.97	2	2	NA	NA	NA	NA	1	1	1	NA	NA	1	2	1	NA	NA	NA	NA	NA	NA	2	2	2	2	2	NA	12.3	12.3	4.7	304	2.2	97.5	9.1	16	0.28	8	NA
3232	2	9	24446.5344629417	11175.852156	25067.8680841605	11573.780432	2	39	4	3	3	0.49	2	2	NA	NA	NA	NA	2	NA	NA	NA	NA	2	2	NA	NA	NA	NA	NA	NA	NA	2	2	2	2	2	NA	12	11	3.66	299	3	97.4	7	12.5	0.19	4.9	NA
3233	1	6	27773.8527036298	15169.418191	27456.6262447778	15767.319703	2	40	4	5	2	0.77	2	2	NA	NA	NA	NA	1	1	1	NA	1	1	2	2	NA	NA	NA	NA	NA	NA	2	2	2	2	2	NA	12.7	8.6	4.17	324	2.5	93.8	5.4	13.7	1.28	4.9	101.5
3243	2	6	6794.14284587442	4038.80397	6858.7414049977	3966.817751	2	43	1	3	4	0.97	2	2	NA	NA	NA	NA	2	NA	NA	NA	NA	2	2	NA	NA	NA	NA	NA	NA	NA	2	2	2	2	2	NA	12	8.9	4.72	269	2	91	6	14.7	1.36	5.1	109
3244	1	13	20349.358683128	11114.33603	21766.3382390803	11151.579102	2	43	4	2	4	0.57	2	2	NA	NA	NA	NA	2	NA	NA	NA	2	2	2	NA	NA	NA	NA	NA	NA	NA	2	2	2	2	2	NA	12	5.7	3.91	277	1	89.4	4	11.8	0.21	5	85.2
3245	2	12	35395.747762338	18864.052986	38454.4384522554	20264.583263	2	49	4	5	3	1.33	2	2	NA	NA	NA	NA	1	1	1	1	1	1	1	2	NA	12	NA	NA	NA	NA	2	2	2	2	2	NA	13	5.4	4.55	196	0.7	88	4.4	12.9	0.37	8.5	NA
3247	2	3	73539.5446059536	38792.677273	0	0	2	54	3	4	3	1.18	3	2	NA	NA	NA	NA	2	NA	NA	NA	2	2	2	NA	NA	NA	NA	NA	NA	NA	2	2	2	2	2	NA	NA	NA	NA	NA	NA	NA	NA	NA	NA	NA	NA
3249	2	3	15850.6363022595	8741.707642	0	0	2	24	1	1	4	2.5	3	2	NA	NA	NA	NA	1	2	2	NA	1	2	2	NA	NA	NA	NA	NA	NA	NA	2	2	2	2	2	NA	NA	NA	NA	NA	NA	NA	NA	NA	NA	NA	NA
3256	1	13	2621.05799424058	1551.317691	2807.48953927855	1505.80235	2	65	1	1	1	NA	NA	2	NA	NA	NA	NA	1	1	1	NA	2	2	2	NA	NA	NA	NA	NA	NA	NA	2	9	2	9	1	10	13.1	6.1	4.39	250	2	89.9	3.5	13.7	NA	5.6	NA
3258	2	13	1686.87288113073	1083.494878	1806.85737525596	1379.000482	2	72	1	2	1	0.41	NA	2	NA	NA	NA	NA	2	NA	NA	NA	2	2	2	NA	NA	NA	NA	NA	NA	NA	2	2	2	2	2	10	NA	NA	NA	NA	NA	NA	NA	NA	0.56	5.9	107.1
3262	2	7	22926.3196228944	12218.510287	23919.5644712984	13718.060515	2	42	4	1	4	5	2	2	NA	NA	NA	NA	2	NA	NA	NA	2	2	2	NA	NA	NA	NA	NA	NA	NA	2	2	2	2	2	NA	12.6	4.4	4.21	264	1.6	92.1	2.5	13.4	0.06	5	94.5
3264	2	12	95505.8642992182	46782.764618	99402.0717686361	48570.947061	2	41	3	1	5	5	2	1	14	NA	NA	NA	2	NA	NA	NA	2	2	2	NA	NA	NA	NA	NA	NA	NA	2	2	2	2	2	NA	12.3	4.4	4.09	185	1.7	93	2.2	12.5	0.12	4.8	84.3
3272	2	9	24446.5344629417	11175.852156	26789.4343289835	11573.780432	2	36	4	3	4	1.82	2	2	NA	NA	NA	NA	2	NA	NA	NA	NA	2	2	NA	NA	NA	NA	NA	NA	NA	2	2	2	2	2	NA	NA	NA	NA	NA	NA	NA	NA	NA	NA	NA	NA
3273	1	7	23232.4051887787	12381.637631	22967.0500827624	12823.396907	2	56	4	1	2	4.67	2	2	NA	NA	NA	NA	1	1	1	NA	1	2	2	NA	NA	12	NA	NA	NA	NA	2	2	2	2	2	NA	12.3	7.6	5.03	224	2.5	90.3	4.3	15.3	0.44	9.1	238.8
3274	1	11	79519.1857004704	41794.013985	79998.4913109455	40930.257182	2	50	5	5	3	0.65	2	2	NA	NA	NA	NA	2	NA	NA	NA	2	2	2	NA	NA	NA	NA	NA	NA	NA	2	2	2	2	2	NA	13.1	11.2	4.94	369	2.3	88.3	8.1	14.8	2.44	5.5	NA
3275	1	4	4623.22210229225	2736.332524	4549.36949197433	2729.171021	2	63	1	1	3	4.44	NA	2	NA	NA	NA	NA	2	NA	NA	NA	1	2	2	NA	NA	12	NA	NA	NA	NA	2	2	2	2	2	NA	12.2	7.3	4.86	261	2.1	86.1	4.8	14.2	3.69	4.9	87.9
3276	1	7	24872.1732916904	13255.546909	26625.9560174019	13809.101329	2	51	4	2	4	NA	2	2	NA	NA	NA	NA	2	NA	NA	NA	NA	2	2	NA	NA	NA	NA	NA	NA	NA	2	2	2	2	2	NA	15.4	7.3	4.11	334	2.6	91.3	3.9	12.5	0.2	5.4	82.6
3280	1	10	2702.15333966945	1599.315349	2894.35306327383	2035.502595	2	73	1	1	1	0.86	NA	2	NA	NA	NA	NA	1	1	1	1	1	1	2	2	NA	NA	NA	NA	NA	NA	2	2	2	2	1	NA	NA	NA	NA	NA	NA	NA	NA	NA	NA	NA	NA
3289	2	4	77811.5455353956	35582.323781	80985.9047974838	37921.511955	2	34	2	4	3	0.53	2	2	NA	NA	NA	NA	1	1	2	NA	NA	2	2	NA	NA	NA	NA	NA	NA	NA	2	2	2	2	2	NA	12.5	6.9	4.32	226	0.9	89.6	5.3	12.9	0.07	5.3	91.8
3291	2	1	22316.8692142438	10061.694824	25179.2191355464	13282.947048	2	80	3	NA	3	2.25	NA	2	NA	NA	NA	NA	2	NA	NA	1	1	2	NA	NA	NA	NA	NA	NA	NA	NA	2	2	2	2	2	NA	12.1	6.6	4.05	353	1.3	92.7	4.6	12.7	0.02	5.6	114.3
3293	2	4	10153.7804971044	5844.407311	10998.7082061835	7556.955707	2	60	4	5	2	1.32	NA	2	NA	NA	NA	NA	1	1	2	NA	NA	3	2	NA	NA	NA	NA	NA	NA	16	7	7	1	2	2	NA	12.7	6.3	5.2	272	2	85	3.6	14.9	1.95	8	177.1
3294	1	7	23232.4051887787	12381.637631	28934.0692444243	12912.957593	2	43	4	6	2	1.16	2	2	NA	NA	NA	NA	1	1	1	NA	2	2	2	NA	NA	NA	NA	NA	NA	NA	2	2	2	2	2	NA	12.4	6.6	4.69	318	2.9	97.9	3.2	15.6	0.39	6.3	NA
3296	2	12	11835.7238468916	6812.51589	12565.9959238425	7768.003796	2	74	4	1	2	2.98	NA	2	NA	NA	NA	NA	2	NA	NA	NA	2	2	2	NA	NA	NA	NA	NA	NA	NA	2	2	2	2	2	NA	11.7	5.6	3.72	181	1.9	99.3	2.9	12.4	0.14	5.4	NA
3305	1	1	39768.0693017073	22866.073722	44868.7009782797	25395.872236	2	76	3	1	3	1.42	NA	1	38	NA	NA	NA	1	1	1	NA	2	2	2	NA	NA	NA	NA	NA	NA	NA	2	2	2	2	2	10	13.4	6.7	3.59	193	1.7	98.2	4.2	12	0.33	5.4	NA
3316	1	7	68206.9347375568	28379.652711	77457.6732322087	31836.573384	2	22	3	5	4	0	2	2	NA	NA	NA	NA	2	NA	NA	NA	NA	2	2	NA	NA	NA	NA	NA	NA	NA	2	2	2	2	2	NA	17.6	7.6	4.35	238	1.3	80.1	5	11.3	0.01	5	NA
3317	1	10	82709.2299780077	34413.79138	86083.3926223089	35647.351069	2	24	3	1	4	2.33	2	2	NA	NA	NA	NA	2	NA	NA	NA	NA	2	2	NA	NA	NA	NA	NA	NA	NA	2	2	2	2	2	NA	11.6	9.6	4.91	193	4	91.9	4.5	15.2	0.27	5.1	NA
3318	1	13	27819.1156968776	13033.334648	29756.2341496487	12985.400493	2	39	4	5	3	0.32	2	2	NA	NA	NA	NA	2	NA	NA	NA	2	2	2	NA	NA	NA	NA	NA	NA	NA	2	2	2	2	2	NA	17.5	6.3	4.48	515	2.1	71.1	2.8	10.1	0.53	5.4	NA
3326	1	1	58932.2918226072	29935.532558	62304.4729041307	30333.91955	2	41	3	1	3	1.2	2	2	NA	NA	NA	NA	2	NA	NA	NA	NA	2	2	NA	NA	NA	NA	NA	NA	NA	2	2	2	2	2	NA	11.5	5.7	4.56	313	2.4	90.9	2.6	14.6	0.17	5	NA
3333	1	1	21554.7835639611	9718.103921	22995.3654294566	14236.551338	2	80	3	2	4	2.99	NA	2	NA	NA	NA	NA	1	1	1	2	1	2	2	NA	NA	NA	NA	NA	NA	NA	2	2	2	2	2	NA	11.6	8.9	4.55	282	2.1	94	6	14.7	0.61	6.1	109.6
3336	3	1	68662.0244172485	28569.007167	73429.8740004555	30526.866295	2	20	3	5	4	NA	2	2	NA	NA	NA	NA	2	NA	NA	NA	NA	2	NA	NA	NA	NA	NA	NA	NA	NA	2	2	2	2	2	NA	12	8.1	4.63	331	2.8	87	4.5	13.7	0.09	4.8	88.6
3339	2	12	78449.0323449193	37201.090515	78921.8875559988	40354.726107	2	35	3	1	4	3.01	2	2	NA	NA	NA	NA	2	NA	NA	NA	2	2	2	NA	NA	NA	NA	NA	NA	NA	2	2	2	2	2	NA	11.3	6.3	4.65	297	2.4	89.4	3	14.6	0.01	4.5	NA
3345	1	13	18005.3933503581	8117.839977	20314.7556423826	11706.619389	2	81	3	2	4	0	NA	1	14	NA	NA	NA	2	NA	NA	2	1	2	2	NA	11	NA	NA	NA	NA	NA	2	2	2	2	2	NA	11.9	6.6	4.67	212	1.5	93.2	4.3	14.7	0.07	5.5	106.4
3347	1	7	10553.6778562297	6074.583948	0	0	2	85	4	2	1	NA	NA	2	NA	NA	NA	NA	1	1	1	1	1	2	2	NA	NA	NA	NA	NA	NA	NA	2	2	2	2	2	NA	NA	NA	NA	NA	NA	NA	NA	NA	NA	NA	NA
3348	1	6	45874.1972386327	26377.010361	48940.1309066761	28037.125693	2	73	3	1	4	5	NA	2	NA	NA	NA	NA	1	1	1	NA	1	2	2	NA	NA	NA	13	NA	NA	NA	2	2	2	2	2	NA	12.6	6.6	4.61	200	2	88.2	4	13.9	0.44	5.3	NA
3355	2	1	102770.114957916	50341.098247	116230.422445246	53914.515863	2	44	3	1	3	3.11	3	2	NA	NA	NA	NA	1	1	2	NA	2	2	2	NA	NA	NA	NA	NA	NA	NA	2	2	2	2	2	NA	14	9.6	4.61	259	2.5	79.3	6.3	12.3	0.51	6.2	110.2
3357	1	7	10980.7273054579	6410.008545	10805.318173741	6686.848556	2	58	3	1	4	5	2	2	NA	NA	NA	NA	2	NA	NA	NA	2	2	NA	NA	NA	NA	NA	NA	NA	NA	2	2	2	2	2	10	12.2	5.1	3.87	261	1.5	99.3	2.9	12.9	0.06	5.3	100
3360	1	5	7480.26406906052	3504.524944	8001.13459987341	3724.774419	2	35	4	1	5	NA	2	2	NA	NA	NA	NA	2	NA	NA	NA	2	2	NA	NA	NA	NA	NA	NA	NA	NA	2	2	2	2	2	NA	13.5	4.4	5.2	142	1.6	88.1	2.4	15.1	0.93	4.9	74.3
3362	2	12	67675.1924706441	35699.186267	71422.0690821717	36472.526726	2	54	3	1	4	4.89	2	2	NA	NA	NA	NA	2	NA	NA	NA	1	2	2	NA	NA	12	NA	NA	NA	NA	2	2	2	2	2	NA	12.2	6.4	4.91	240	1.7	94.4	4.2	15.6	0.24	5.2	111
3366	1	9	13409.1658036255	7718.172229	14524.9842661528	8127.348199	2	64	4	2	3	1.36	NA	2	NA	NA	NA	NA	1	1	1	NA	2	1	2	1	NA	NA	NA	NA	NA	NA	2	2	2	2	2	NA	NA	NA	NA	NA	NA	NA	NA	NA	NA	NA	NA
3367	1	1	39768.0693017073	22866.073722	42425.9090008074	24305.21785	2	77	3	2	4	1.44	NA	2	NA	NA	NA	NA	1	1	1	NA	2	2	2	NA	NA	NA	NA	NA	NA	NA	2	2	2	2	2	10	12.7	6.4	3.98	290	1.6	101	3.6	13.9	0.73	5.5	98.8
3380	1	11	58960.3167355368	29901.42036	0	0	2	66	3	1	2	1.54	NA	2	NA	NA	NA	NA	1	1	1	1	1	1	1	1	NA	NA	NA	NA	NA	NA	2	2	2	2	2	NA	NA	NA	NA	NA	NA	NA	NA	NA	NA	NA	NA
3387	1	3	10099.4904274023	5798.346154	12520.1696635694	5826.938357	2	42	1	1	2	1.19	2	2	NA	NA	NA	NA	2	NA	NA	NA	NA	2	NA	NA	NA	NA	NA	NA	NA	NA	2	2	2	2	2	NA	15	5.3	4.89	355	1.7	81.9	2.9	12.9	0.12	5.3	96
3388	2	11	31155.968560082	16604.47593	0	0	2	41	4	NA	1	NA	3	2	NA	NA	NA	NA	2	NA	NA	NA	NA	2	NA	NA	NA	NA	NA	NA	NA	NA	2	2	2	2	2	NA	NA	NA	NA	NA	NA	NA	NA	NA	NA	NA	NA
3400	1	9	53823.1445276724	27296.129985	60726.4727689255	33964.160525	2	68	3	1	3	1.63	NA	2	NA	NA	NA	NA	2	NA	NA	NA	1	2	NA	NA	NA	12	13	NA	NA	NA	2	2	2	2	2	NA	NA	NA	NA	NA	NA	NA	NA	NA	NA	NA	NA
3403	2	12	11835.7238468916	6812.51589	12003.210533056	8078.246662	2	62	4	1	4	4.24	NA	2	NA	NA	NA	NA	1	1	1	NA	2	2	2	NA	NA	NA	NA	NA	NA	NA	2	2	2	2	2	10	13.2	5.8	4.7	231	1.7	92	3.3	14	0.8	6	110.8
3404	2	11	86584.4028079476	39594.050393	92596.7715422489	41608.347868	2	35	3	1	5	5	2	2	NA	NA	NA	NA	2	NA	NA	NA	2	2	2	NA	NA	NA	NA	NA	NA	NA	2	2	2	2	2	NA	11.6	11.9	3.76	284	2.8	93.4	8.3	12.2	0.09	5.2	NA
3406	1	9	82310.7058050382	34247.972792	93091.3438347681	36595.016417	2	27	3	1	4	3.2	2	2	NA	NA	NA	NA	2	NA	NA	NA	NA	3	2	NA	NA	NA	NA	NA	NA	NA	2	2	2	2	2	NA	13.4	12.9	4.57	383	2.8	88.2	8.9	13.7	0.37	5.8	NA
3410	2	5	42362.7682107416	21484.059279	45194.0207480493	24614.252445	2	62	3	1	4	5	NA	2	NA	NA	NA	NA	2	NA	NA	NA	2	2	NA	NA	NA	NA	NA	NA	NA	NA	2	2	2	2	2	NA	12.1	5.2	3.96	299	1.5	98.9	2.9	13.5	0.06	4.8	96.7
3415	2	5	7383.27780349751	4354.948874	7581.71441776807	4415.142074	2	43	1	3	1	0.74	2	2	NA	NA	NA	NA	2	NA	NA	NA	NA	1	1	1	NA	12	NA	NA	NA	NA	2	2	2	2	2	NA	12.5	12.8	5.07	268	2.6	83	9	14.1	1.07	9.6	NA
3417	2	6	13159.9470337754	7390.848787	12949.726451985	7552.329204	2	37	1	1	4	1.2	2	2	NA	NA	NA	NA	2	NA	NA	NA	NA	2	2	NA	NA	NA	NA	NA	NA	NA	2	2	2	2	2	NA	11.9	10	4.16	204	3.1	91	6.3	13.4	0.23	4.8	NA
3421	2	7	38189.4196902459	19367.567114	0	0	2	66	2	1	1	1.33	NA	2	NA	NA	NA	NA	2	NA	NA	NA	2	2	2	NA	NA	NA	NA	NA	NA	NA	2	2	2	2	2	NA	NA	NA	NA	NA	NA	NA	NA	NA	NA	NA	NA
3423	2	5	10553.6778562297	6074.583948	13455.8837713389	7317.426466	2	61	4	5	1	NA	NA	2	NA	NA	NA	NA	1	1	1	1	1	1	2	1	NA	NA	NA	NA	NA	NA	2	2	2	2	2	NA	15.2	8.4	5.09	316	2.2	70.2	5	11.2	2.8	7.4	195.4
3436	2	2	2942.40408074684	1956.103038	3058.95854032703	1878.576953	2	63	1	2	1	1.94	NA	2	NA	NA	NA	NA	2	NA	NA	NA	2	2	NA	NA	NA	NA	NA	NA	NA	NA	2	2	2	2	2	NA	12.2	5.1	4.91	140	1.7	84.9	2.8	14.1	0.21	5.7	101.7
3439	1	10	82709.2299780077	34413.79138	88452.5090471135	36772.198699	2	24	3	1	4	3.52	2	2	NA	NA	NA	NA	2	NA	NA	NA	1	2	2	NA	NA	NA	NA	NA	NA	NA	2	2	2	2	2	NA	11.9	5.9	4.59	206	2.7	93.7	2.8	14.6	0.1	4.6	82.1
3445	2	10	37756.1461296708	17688.861605	0	0	2	29	4	1	4	4.35	3	2	NA	NA	NA	NA	2	NA	NA	NA	2	2	NA	NA	NA	NA	NA	NA	NA	NA	2	2	2	2	2	NA	NA	NA	NA	NA	NA	NA	NA	NA	NA	NA	NA
3449	2	3	1548.87037737456	854.209999	1524.12829968885	905.597442	2	21	1	1	3	1.7	3	2	NA	NA	NA	NA	2	NA	NA	NA	NA	2	2	NA	NA	NA	NA	NA	NA	NA	2	2	2	2	2	NA	NA	NA	NA	NA	NA	NA	NA	NA	NA	NA	NA
3450	2	3	1971.9277476704	1266.588395	2112.1877257057	1478.346509	2	85	1	2	1	0.69	NA	1	39	NA	NA	NA	1	1	1	NA	2	1	2	1	NA	NA	NA	NA	NA	NA	2	2	1	2	2	NA	15.2	13.2	4.27	340	0.8	80.3	11.7	11	3.36	6.9	140.3
3459	2	7	84038.6792398416	41165.658031	88847.479907256	42104.900776	2	43	2	5	1	0.68	2	2	NA	NA	NA	NA	2	NA	NA	NA	NA	2	2	NA	NA	NA	NA	NA	NA	NA	2	2	2	2	2	NA	17.4	5.3	4.11	204	2	67.1	2.7	8.5	0.18	5.4	97.6
3462	1	12	6805.02120462884	4027.66738	7191.62416413077	4389.373387	2	65	1	2	1	2.43	NA	2	NA	NA	NA	NA	1	1	1	NA	2	1	2	1	NA	NA	NA	NA	NA	NA	2	2	2	2	2	NA	12.1	8.6	4.66	216	2.9	88.9	5.1	14.5	0.5	12.9	329.7
3469	1	6	57942.7297883373	29385.356391	61815.2458598948	29378.026764	2	64	3	1	4	NA	NA	2	NA	NA	NA	NA	2	NA	NA	NA	2	2	NA	NA	NA	NA	NA	NA	NA	NA	2	2	2	2	2	NA	12.9	5.9	5.23	127	1.8	89.9	3.5	15.8	0.4	4.9	88.8
3470	2	6	15488.55322811	8542.01696	16055.9165575278	9184.82022	2	20	1	5	3	0.9	2	2	NA	NA	NA	NA	NA	NA	NA	NA	NA	2	2	NA	NA	NA	NA	NA	NA	NA	2	2	2	2	2	NA	12.9	6.5	4.67	288	1.3	83.4	4.7	13.5	0.14	5.1	95.7
3482	1	3	2709.61347181195	1603.730755	2863.55047741544	1747.754328	2	69	1	2	1	1.27	NA	2	NA	NA	NA	NA	2	NA	NA	NA	2	2	NA	NA	NA	NA	NA	NA	NA	NA	2	2	2	2	2	NA	12.8	7.6	4.78	239	3	89.1	3.7	14.6	0.25	6.4	NA
3489	1	12	2105.98105925097	1290.139518	2570.67490914703	1296.018807	2	70	1	1	1	2.39	NA	2	NA	NA	NA	NA	1	1	1	NA	2	2	2	NA	NA	NA	NA	NA	NA	NA	2	2	2	2	2	NA	13.4	7.5	4.48	236	2.5	90.7	4.1	13.4	0.48	5.8	106.5
3491	1	3	10225.4180332178	6031.35544	10748.9690727586	6640.309298	2	47	1	NA	3	0.9	2	2	NA	NA	NA	NA	2	NA	NA	NA	NA	2	NA	NA	NA	NA	NA	NA	NA	NA	2	2	2	2	2	NA	NA	NA	NA	NA	NA	NA	NA	NA	NA	NA	NA
3504	2	5	12354.7370231649	7111.254316	13382.8131818168	7488.254763	2	79	4	2	2	0.72	NA	1	16	NA	NA	NA	1	1	1	NA	2	1	1	2	NA	NA	NA	NA	NA	NA	2	2	2	2	2	NA	14.4	5.9	4.42	233	1.3	88.1	3.5	13.1	0.33	6	NA
3509	1	4	10099.4904274023	5798.346154	10566.8254900703	6371.262921	2	40	1	NA	1	0.63	2	2	NA	NA	NA	NA	2	NA	NA	NA	1	2	NA	NA	NA	NA	NA	NA	NA	NA	2	2	2	2	2	NA	12.6	7.9	4.99	308	2.2	88.2	4.9	15.3	0.4	5.2	90.3
3513	1	4	9479.84089646126	5442.591327	12384.4923210407	6119.353105	2	40	1	1	1	1.4	2	2	NA	NA	NA	NA	2	NA	NA	NA	2	2	2	NA	NA	NA	NA	NA	NA	NA	2	2	2	2	2	NA	12.3	5.1	4.8	287	2	89.9	2.7	14.4	0.07	4.9	NA
3523	2	6	2653.57351260923	1570.562553	2804.32680820996	1998.907942	2	61	1	1	4	2.76	NA	1	14	NA	NA	NA	2	NA	NA	2	1	2	2	NA	NA	NA	NA	NA	NA	NA	2	2	9	2	2	10	12.1	10.2	4.7	258	3	92.9	6	15.1	1.02	5.6	107.4
3531	1	7	85160.6659832177	41715.254039	96710.7972722487	45912.499162	2	46	3	1	3	5	2	2	NA	NA	NA	NA	2	NA	NA	NA	NA	2	2	NA	NA	NA	NA	NA	NA	NA	2	2	2	2	2	NA	11.5	5.3	4.56	239	1.4	92.3	3.4	14.2	0.07	4.9	87.3
3545	1	7	38699.2804236279	19626.140354	43662.8298001837	20501.71423	2	66	3	2	3	2.99	NA	1	14	38	NA	NA	2	NA	NA	1	1	2	2	NA	NA	NA	NA	NA	NA	NA	2	2	2	2	2	NA	14.1	7.6	4.64	232	2.9	98.1	3.7	15.3	0.27	5.2	NA
3547	1	12	3791.82944635987	2244.25866	4228.96888601814	2856.343704	2	69	1	1	1	NA	NA	2	NA	NA	NA	NA	1	1	1	NA	NA	1	2	1	NA	NA	NA	NA	NA	NA	9	9	9	9	2	NA	13.9	8.4	4.59	388	2.3	81.7	5.2	12.3	2.32	6.7	135.7
3565	2	11	35676.4978837449	16714.5405	35269.0092573497	17770.25173	2	38	4	NA	2	3.33	2	2	NA	NA	NA	NA	2	NA	NA	NA	1	2	NA	NA	NA	NA	NA	NA	NA	NA	2	2	2	2	2	NA	12.9	6.6	4.45	307	3	88.7	2.7	12.9	0.85	5.4	NA
3566	2	9	8123.33509182051	4675.704681	8624.55029978011	5331.494605	2	67	2	5	1	1.02	NA	2	NA	NA	NA	NA	2	NA	NA	NA	2	2	2	NA	NA	NA	NA	NA	NA	NA	2	2	2	2	2	NA	11.9	7	4.12	189	1.9	86.9	4.5	12.1	0.21	5.6	NA
3581	2	4	37180.6039026385	16997.293949	38125.5868938657	17602.500941	2	20	4	5	4	5	2	2	NA	NA	NA	NA	2	NA	NA	NA	2	2	2	NA	NA	NA	NA	NA	NA	NA	2	2	2	2	2	NA	13.1	8.9	4.49	349	2.3	86.3	6	12.9	2.9	5.8	NA
3584	2	8	56738.2395666152	32623.680042	68451.2314368763	39739.236269	2	78	3	2	1	1.2	NA	2	NA	NA	NA	NA	2	NA	NA	NA	1	2	2	NA	NA	NA	NA	NA	NA	NA	2	2	2	2	2	NA	13.3	7.4	4.65	159	2.4	93.5	4.2	14.9	0.3	5.8	NA
3596	1	1	26054.6452013563	13885.741613	26716.850598079	14144.759398	2	48	4	3	3	2.44	2	2	NA	NA	NA	NA	2	NA	NA	NA	2	2	2	NA	NA	12	NA	NA	NA	NA	2	2	2	2	2	NA	12.2	11.3	3.82	380	4.9	96.4	4.9	12.3	0.9	6.8	104.9
3605	2	4	22352.0886197412	11912.475671	0	0	2	42	4	5	2	1.6	3	2	NA	NA	NA	NA	2	NA	NA	NA	NA	2	2	NA	NA	NA	NA	NA	NA	NA	2	2	2	2	2	NA	NA	NA	NA	NA	NA	NA	NA	NA	NA	NA	NA
3606	1	7	139781.005444004	68470.579516	145483.438498663	74368.294968	2	43	3	1	3	5	2	2	NA	NA	NA	NA	1	1	1	NA	2	2	NA	NA	NA	NA	NA	NA	NA	NA	2	2	2	2	2	NA	12.5	10.4	4.15	309	2.7	95.9	6.4	13.2	0.21	4.9	NA
3614	2	8	47147.9995218769	23910.864644	53110.8758273992	23984.914249	2	62	2	1	3	0.76	NA	2	NA	NA	NA	NA	2	NA	NA	NA	2	2	2	NA	NA	12	NA	NA	NA	NA	2	2	2	2	2	NA	13.5	9.3	4.75	216	3.6	91.4	4.4	14.5	0.22	6.2	NA
3619	2	4	30556.9993168875	13969.28089	31880.8307321957	14235.501711	2	23	4	6	3	0.45	2	2	NA	NA	NA	NA	2	NA	NA	NA	NA	2	2	NA	NA	NA	NA	NA	NA	NA	2	2	2	2	2	NA	14.1	5.4	4.11	270	2.1	85.9	2.6	11.6	0.01	5.4	89.2
3628	1	3	2709.61347181195	1603.730755	3021.9901046522	1556.677625	2	65	1	1	1	NA	NA	2	NA	NA	NA	NA	1	2	1	NA	1	2	NA	NA	NA	NA	NA	NA	NA	NA	2	2	2	2	2	NA	12	6.5	4.56	246	1.8	94.8	3.9	15.1	0.98	7.3	NA
3631	2	7	67308.3124017833	28005.752463	75733.733622906	30752.989454	2	21	2	5	4	5	2	2	NA	NA	NA	NA	2	NA	NA	NA	2	2	2	NA	NA	NA	NA	NA	NA	NA	2	2	2	2	2	NA	11.9	6.4	4.57	318	2.1	90.4	3.6	14.6	0.09	4.8	NA
3633	2	1	82310.7058050382	34247.972792	88026.31159582	36595.016417	2	23	3	1	4	4.24	2	2	NA	NA	NA	NA	2	NA	NA	NA	NA	2	2	NA	NA	NA	NA	NA	NA	NA	2	2	2	2	2	NA	11.5	3.9	4.41	258	1.7	89.4	1.7	13.4	0.05	5.5	87.1
3638	1	4	2543.36640074689	1505.334602	0	0	2	79	1	2	1	NA	NA	2	NA	NA	NA	NA	1	1	1	NA	2	2	2	NA	NA	NA	NA	NA	NA	NA	2	2	2	2	2	NA	NA	NA	NA	NA	NA	NA	NA	NA	NA	NA	NA
3640	2	4	30556.9993168875	13969.28089	31880.8307321957	14235.501711	2	27	4	1	3	2.83	3	2	NA	NA	NA	NA	2	NA	NA	NA	NA	2	2	NA	NA	NA	NA	NA	NA	NA	2	2	2	2	2	NA	11.4	6.3	4.76	249	2.7	88.7	2.8	14.3	0.59	5.2	91.3
3645	1	8	34394.2140488728	15723.482272	35268.378098438	16772.521628	2	28	4	NA	4	1.77	2	2	NA	NA	NA	NA	2	NA	NA	NA	2	2	NA	NA	NA	NA	NA	NA	NA	NA	2	2	2	2	2	NA	11.5	5.1	4.76	222	1.9	84.1	2.7	13.7	0.09	4.7	87.6
3655	2	7	22926.3196228944	12218.510287	24542.8966243181	12793.095905	2	47	4	77	3	NA	2	2	NA	NA	NA	NA	2	NA	NA	NA	2	2	2	NA	NA	NA	NA	NA	NA	NA	2	2	2	2	2	NA	13.3	4.3	4	322	1.4	86.8	2.2	11.4	0.08	4.9	92.6
3659	1	5	67300.8482577726	30663.670962	67706.5072679289	31722.478231	2	39	3	1	4	2.72	2	2	NA	NA	NA	NA	2	NA	NA	NA	2	2	2	NA	NA	NA	NA	NA	NA	NA	2	2	2	2	2	NA	12.1	8.2	4.78	254	3.1	88	4.4	14.5	0.09	5	NA
3660	1	2	29003.8903067487	13076.578536	0	0	2	83	3	2	3	0.91	NA	1	19	NA	NA	NA	1	1	2	NA	2	3	NA	NA	NA	NA	NA	NA	NA	NA	2	2	2	2	2	NA	NA	NA	NA	NA	NA	NA	NA	NA	NA	NA	NA
3663	1	10	20943.7417302416	9442.612032	0	0	2	80	3	2	2	0.84	NA	2	NA	NA	NA	NA	1	1	1	NA	2	2	2	NA	NA	NA	NA	NA	NA	NA	1	1	1	1	2	NA	NA	NA	NA	NA	NA	NA	NA	NA	NA	NA	NA
3664	2	7	17043.9008030446	7684.345274	19146.1212990116	9741.319432	2	82	2	3	1	0.96	NA	2	NA	NA	NA	NA	1	2	2	NA	1	2	2	NA	NA	NA	NA	NA	NA	NA	2	2	2	2	2	NA	12.3	6.4	3.82	218	2.3	95.3	3.3	12.5	0.45	5.3	96.2
3668	2	7	52299.370862745	30071.393728	59007.2606942454	33398.356113	2	79	2	2	3	1.08	NA	2	NA	NA	NA	NA	2	NA	NA	NA	2	2	2	NA	NA	NA	NA	NA	NA	NA	2	2	2	2	2	NA	12.7	7.1	4.41	263	1.5	92.1	4.4	13.6	0.48	5.3	93.2
3677	1	8	87894.4060978279	40193.099813	91480.1004849862	42835.401208	2	36	3	3	5	5	2	2	NA	NA	NA	NA	2	NA	NA	NA	2	2	NA	NA	NA	NA	NA	NA	NA	NA	2	2	2	2	2	NA	12.4	6.8	3.99	284	1.3	93.9	4.9	12.9	0.04	5.1	NA
3678	1	3	2709.61347181195	1603.730755	2902.34382234811	1540.170214	2	69	1	NA	1	1.63	NA	2	NA	NA	NA	NA	2	NA	NA	1	1	2	NA	NA	NA	NA	NA	NA	NA	NA	2	2	2	2	2	NA	12.8	5.9	4.8	210	1.5	88	3.8	14.7	0.05	5.1	92.1
3687	1	1	75310.121326452	39726.670156	91104.6638666981	46820.475351	2	57	3	5	1	0.07	2	2	NA	NA	NA	NA	1	1	1	1	1	2	2	NA	NA	NA	NA	NA	NA	NA	2	2	2	2	2	NA	12.4	6.6	4.81	259	1.3	86.3	4.1	14.4	0.46	5.3	NA
3689	1	5	14865.0128220276	8556.142182	15782.1940546985	11063.292485	2	62	4	NA	1	1.17	NA	2	NA	NA	NA	NA	1	1	1	NA	1	2	NA	NA	NA	NA	NA	NA	NA	NA	2	2	2	2	2	NA	13.7	7.3	4.57	227	2.9	88.9	3.8	13.2	0.58	5	103.1
3695	1	11	48548.5862129566	27914.745949	58570.9133060873	33866.703528	2	75	3	1	2	0.69	NA	2	NA	NA	NA	NA	1	1	1	NA	2	2	2	NA	NA	NA	NA	NA	NA	NA	2	2	2	2	2	10	13.4	4.9	3.98	189	1.7	96.1	2.7	13.2	0.17	5.4	NA
3702	2	12	67675.1924706441	35699.186267	76538.9453261525	40020.834472	2	58	3	3	2	3.56	2	2	NA	NA	NA	NA	2	NA	NA	NA	NA	2	2	NA	NA	NA	NA	NA	NA	NA	2	2	2	2	1	NA	13.3	5.6	4.24	266	1.6	89.2	3.4	13	0.14	6	NA
3709	2	2	8751.74432663329	5108.837908	10849.3913241732	5405.360915	2	47	1	4	1	NA	2	2	NA	NA	NA	NA	2	NA	NA	NA	1	2	NA	NA	NA	12	NA	NA	NA	NA	2	2	2	2	2	NA	12.4	5.7	3.85	220	3	96.7	2.1	12.9	0.07	5.1	NA
3712	2	10	14632.3988266984	8681.347668	16345.5189920424	11225.186115	2	73	4	2	2	NA	NA	2	NA	NA	NA	NA	2	NA	NA	NA	2	1	2	1	NA	NA	NA	NA	NA	NA	2	2	2	2	2	NA	NA	NA	NA	NA	NA	NA	NA	NA	NA	NA	NA
3715	1	4	19793.7187667207	10916.33795	19477.5285066645	11384.114198	2	25	1	5	4	NA	2	2	NA	NA	NA	NA	2	NA	NA	NA	NA	2	2	NA	NA	NA	NA	NA	NA	NA	2	2	2	2	2	NA	12.3	6.1	4.78	301	2.2	96	3	15.1	0.06	4.6	86.7
3716	1	13	1965.79349550897	1163.488268	0	0	2	75	1	1	1	1.45	NA	2	NA	NA	NA	NA	1	1	1	NA	1	1	1	2	NA	NA	NA	NA	NA	NA	1	1	2	1	1	NA	NA	NA	NA	NA	NA	NA	NA	NA	NA	NA	NA
3718	1	2	63952.0004121464	32432.926976	71839.9368404371	33432.7836	2	67	3	3	2	NA	NA	2	NA	NA	NA	NA	2	NA	NA	1	1	2	NA	NA	NA	NA	NA	NA	NA	NA	2	2	2	2	2	NA	11.7	5.6	3.78	215	1.7	97.1	3.3	12.5	0.27	5.7	NA
3720	2	8	73021.0534252786	30382.71907	78091.5913549991	35161.683938	2	29	3	1	5	5	3	2	NA	NA	NA	NA	2	NA	NA	NA	NA	2	2	NA	NA	NA	NA	NA	NA	NA	2	2	2	2	2	NA	11.8	10.2	4.38	271	2.3	95.4	6.9	14	0.22	5.1	NA
3725	1	7	26685.1430841337	12502.065261	26380.3516122817	12903.801299	2	35	4	1	3	NA	2	2	NA	NA	NA	NA	2	NA	NA	NA	NA	2	2	NA	NA	NA	NA	NA	NA	NA	2	2	2	2	2	NA	13.4	5.7	4.39	233	1.6	76.6	3.5	11	0.53	5.7	97
3727	1	8	42362.7682107416	21484.059279	47796.1946062676	24515.419514	2	62	3	1	5	5	NA	2	NA	NA	NA	NA	2	NA	NA	NA	2	2	NA	NA	NA	NA	13	NA	NA	NA	2	2	2	2	2	NA	11.4	5.9	3.88	311	2	90.9	3.5	12.3	0.35	5.4	95.1
3730	2	3	2036.70549616003	1205.45874	2584.83031372103	1202.303825	2	72	1	2	2	5	NA	1	19	NA	NA	NA	2	NA	NA	NA	2	2	2	NA	NA	NA	NA	NA	NA	NA	2	2	2	2	2	NA	11.9	9.3	4.56	386	2.3	91.3	5.9	14.1	0.95	5.8	NA
3732	2	2	16951.7324523085	9348.967845	17737.6970186349	9911.381717	2	21	1	5	4	0.3	2	2	NA	NA	NA	NA	2	NA	NA	NA	NA	2	NA	NA	NA	NA	NA	NA	NA	NA	2	2	2	2	2	NA	13.1	7.9	4.18	287	2.2	93.4	4.9	13.3	0.01	5.2	NA
3743	1	4	2462.47422004862	1581.671171	2637.62596200496	2013.046255	2	76	1	2	1	0.32	NA	2	NA	NA	NA	NA	1	1	1	NA	NA	1	2	1	NA	NA	NA	NA	NA	NA	2	2	2	2	2	NA	27.5	17.3	5.13	206	2.4	78.1	13.4	12.5	29.6	12.7	NA
3745	2	11	23719.2258083568	10693.955736	26761.4412496954	15421.598593	2	85	3	NA	5	3.94	NA	1	14	33	NA	NA	2	NA	NA	NA	NA	2	NA	NA	NA	NA	NA	NA	NA	NA	2	2	2	2	2	NA	12.1	7	4.51	214	2.2	92.5	4	13.7	NA	5.1	NA
3747	1	4	33377.6951805586	18104.356616	37000.5182665825	18393.77945	2	38	1	1	5	2.71	2	2	NA	NA	NA	NA	2	NA	NA	NA	NA	2	2	NA	NA	NA	NA	NA	NA	NA	2	2	2	2	2	NA	13.1	9.1	4.5	360	2.3	90.1	5.9	13.5	0.91	5.2	91.9
3748	2	7	59549.5767120298	31412.86125	67626.1390696528	33414.301324	2	57	3	1	5	5	2	2	NA	NA	NA	NA	2	NA	NA	NA	2	2	2	NA	NA	NA	NA	NA	NA	NA	2	2	2	2	2	10	11.9	6.9	4.55	328	1.7	87.6	4.4	13.6	0.56	5.1	98
3749	1	7	20842.8269066584	9397.113976	0	0	2	85	3	2	2	0.66	NA	2	NA	NA	NA	NA	1	1	1	1	1	2	2	NA	NA	NA	NA	NA	NA	NA	2	2	2	2	2	NA	NA	NA	NA	NA	NA	NA	NA	NA	NA	NA	NA
3750	1	11	58960.3167355368	29901.42036	66522.5359853688	31235.401573	2	62	3	1	4	5	NA	2	NA	NA	NA	NA	1	1	1	2	1	2	2	NA	NA	NA	NA	NA	NA	NA	2	2	1	2	2	10	12.3	4.2	4.39	254	1.5	94.2	2.4	14.3	0.08	5.7	NA
3751	3	1	45408.3335549795	18824.673412	46865.0126658847	19801.903906	2	27	3	1	5	4.62	2	2	NA	NA	NA	NA	2	NA	NA	NA	2	2	2	NA	NA	NA	NA	NA	NA	NA	2	2	2	2	2	NA	12	6.1	4.37	261	2	91.2	3.5	13.6	0.08	5.4	84.2
3752	1	9	75119.1239222588	38157.874238	75571.9079545995	39405.106846	2	42	3	NA	5	3.33	2	2	NA	NA	NA	NA	2	NA	NA	NA	2	2	NA	NA	NA	NA	NA	NA	NA	16	2	2	2	2	2	NA	12.9	3.5	4.11	230	0.9	89.1	1.9	12.5	0.52	4.7	82.5
3753	1	1	21554.7835639611	9718.103921	24904.4189512408	12278.384349	2	84	3	2	3	3.56	NA	2	NA	NA	NA	NA	2	NA	NA	NA	2	2	2	NA	NA	NA	NA	NA	NA	NA	2	2	2	2	2	NA	13.1	7.3	4.47	311	3	94.4	3.5	14.5	0.28	5.3	87.4
3755	1	6	17119.8538582481	9285.959914	17912.0431308874	10610.460935	2	32	1	5	1	NA	2	2	NA	NA	NA	NA	2	NA	NA	NA	NA	2	2	NA	NA	NA	NA	NA	NA	NA	2	2	2	2	2	NA	12.6	11.6	4.61	305	2.7	86.3	7.5	13.4	0.4	5.7	NA
3760	1	7	37180.6039026385	16997.293949	42014.5085521502	18980.613206	2	36	4	5	4	4.49	2	2	NA	NA	NA	NA	2	NA	NA	NA	2	2	2	NA	NA	NA	NA	NA	NA	NA	2	2	2	2	2	NA	14.8	4.4	4.44	237	1.5	82.3	2.2	11.9	1.77	5.4	77.7
3769	1	9	13409.1658036255	7718.172229	14236.520301607	8800.682765	2	80	4	2	3	2.71	NA	2	NA	NA	NA	NA	1	1	1	NA	2	2	NA	NA	NA	NA	NA	NA	NA	NA	2	2	2	2	2	NA	12.6	5.7	4.72	376	1.7	91.4	3.5	14.3	1.15	5.8	104.3
3770	2	8	86584.4028079476	39594.050393	97422.7382052407	43683.018092	2	31	2	6	5	5	2	2	NA	NA	NA	NA	2	NA	NA	NA	2	2	2	NA	NA	NA	NA	NA	NA	NA	2	2	2	2	2	NA	12.1	10	4.48	213	2.6	91.3	6.5	13.8	0.34	5	NA
3774	2	7	38189.4196902459	19367.567114	47404.8238653582	22393.18742	2	65	3	1	4	NA	NA	2	NA	NA	NA	NA	2	NA	NA	NA	2	2	2	NA	NA	NA	NA	NA	NA	NA	2	2	2	2	2	10	12.6	6.8	4.66	278	2	88.9	3.8	14.1	0.04	5.5	NA
3792	2	9	7880.8934171256	4675.704681	7992.41551239617	4771.891326	2	63	4	1	3	1.02	NA	2	NA	NA	NA	NA	1	1	1	NA	2	2	2	NA	NA	NA	NA	NA	NA	NA	2	2	2	2	2	NA	12.9	9	4.61	353	2.7	90.3	5.3	14.4	0.92	5.9	NA
3793	1	3	19562.2556190277	10610.740197	21685.5475625826	11555.067494	2	25	1	NA	3	0.37	2	2	NA	NA	NA	NA	2	NA	NA	NA	NA	2	NA	NA	NA	NA	NA	NA	NA	NA	2	2	2	2	2	NA	11.9	7.9	4.43	234	2.3	94.1	4.9	14.2	0.02	4.9	NA
3804	1	6	38146.93450088	19346.02097	40696.428069356	19341.195467	2	65	3	1	4	5	NA	1	28	NA	NA	NA	2	NA	NA	NA	1	2	NA	NA	NA	12	NA	NA	NA	NA	2	2	9	2	2	NA	12.6	4.4	4.28	277	1.7	94.1	2.2	13.6	0.24	5.5	106.1
3814	1	7	38454.5259945611	22110.80502	47733.9023840576	26825.251419	2	76	3	2	3	1.08	NA	2	NA	NA	NA	NA	1	1	1	1	1	2	2	NA	NA	NA	NA	NA	NA	NA	1	1	1	2	1	10	12.9	6.9	3.59	170	1.6	91.3	4.2	11.2	1.89	5.3	94.7
3815	1	5	9366.37729752421	5467.630407	9518.65677859316	5547.085639	2	44	1	1	5	3.24	2	2	NA	NA	NA	NA	1	2	2	NA	2	2	NA	NA	NA	NA	NA	NA	NA	NA	2	2	2	2	2	NA	15.4	9.1	4.84	456	4.1	71.2	4.1	10.6	1.15	7.2	NA
3818	1	7	111789.337205111	46513.48985	126430.936596158	49701.100122	2	24	3	5	4	0.97	2	2	NA	NA	NA	NA	2	NA	NA	NA	NA	2	NA	NA	NA	NA	NA	NA	NA	NA	2	2	2	2	2	NA	NA	NA	NA	NA	NA	NA	NA	NA	NA	NA	NA
3819	2	6	14368.2532252497	7793.467432	14138.7308309292	8702.815388	2	21	1	5	2	0.44	2	2	NA	NA	NA	NA	2	NA	NA	NA	NA	2	2	NA	NA	NA	NA	NA	NA	NA	2	2	2	2	2	NA	14.9	7.6	4.28	372	2.8	88.1	4	12.7	0.03	5.3	86.7
3820	1	12	7743.73557908726	4603.29297	7817.36284480548	4628.57765	2	45	1	4	1	NA	2	2	NA	NA	NA	NA	1	1	1	NA	2	2	2	NA	NA	NA	NA	NA	NA	NA	2	2	2	2	2	NA	NA	NA	NA	NA	NA	NA	NA	NA	NA	NA	NA
3825	1	11	69029.8246530249	32734.435065	69445.9051492581	32547.220678	2	35	2	1	3	1.25	2	2	NA	NA	NA	NA	2	NA	NA	NA	NA	2	2	NA	NA	NA	NA	NA	NA	NA	2	2	2	2	2	NA	13.4	7.1	4.44	177	1.8	82.7	4.5	12.7	0.29	5.1	91.9
3829	1	1	101430.533658682	44084.895327	117099.499902245	59890.080534	2	85	3	2	3	1.14	NA	2	NA	NA	NA	NA	1	1	1	NA	1	2	2	NA	NA	NA	NA	NA	NA	NA	2	2	2	2	2	NA	13.7	6	4.79	271	1.2	90.9	4.2	14.7	0.15	5.8	NA
3839	2	13	15298.7645054738	8437.347501	16072.2324603263	9423.769966	2	25	1	5	3	NA	2	2	NA	NA	NA	NA	2	NA	NA	NA	2	2	2	NA	NA	NA	NA	NA	NA	NA	2	2	2	2	2	NA	NA	NA	NA	NA	NA	NA	NA	NA	NA	NA	NA
3848	2	9	46448.2166831622	24501.792734	52281.3300120587	25424.550163	2	53	5	3	1	0.84	2	2	NA	NA	NA	NA	2	NA	NA	NA	NA	2	2	NA	NA	NA	NA	NA	NA	NA	2	2	2	2	2	NA	12.6	8.6	4.26	267	2.2	99.1	5.8	14.8	NA	5.3	99.1
3849	2	5	20218.9454608925	9115.833271	22812.2167837296	14334.554683	2	85	3	2	2	1.82	NA	2	NA	NA	NA	NA	1	1	1	NA	2	2	2	NA	NA	NA	NA	NA	NA	NA	2	2	2	2	2	NA	12.9	9.2	4.52	231	2.7	93.5	5.7	13.9	0.06	5.5	105
3854	2	4	5865.52895538924	2440.53886	6272.82775006642	2607.791129	2	21	3	1	3	0.51	3	2	NA	NA	NA	NA	2	NA	NA	NA	NA	2	2	NA	NA	NA	NA	NA	NA	NA	2	2	2	2	2	NA	13	8.9	3.82	207	2	90.1	5.5	11.9	6.08	5.2	NA
3856	2	10	16951.7324523085	9348.967845	18490.801636693	10052.495717	2	39	1	3	3	0.32	2	2	NA	NA	NA	NA	2	NA	NA	NA	2	2	NA	NA	NA	NA	NA	NA	NA	NA	2	2	2	2	2	NA	15.6	17.2	4.44	489	1.3	80.7	15.4	12.1	2.54	5.5	NA
3862	2	8	34002.1460729377	15544.246489	33613.781501872	15896.882113	2	39	4	6	4	0.78	2	2	NA	NA	NA	NA	2	NA	NA	NA	2	2	2	NA	NA	NA	NA	NA	NA	NA	2	2	2	2	2	NA	NA	NA	NA	NA	NA	NA	NA	NA	NA	NA	NA
3878	2	10	120975.620377221	59258.915818	125910.87874266	61523.975477	2	45	2	1	3	2.69	2	2	NA	NA	NA	NA	2	NA	NA	NA	2	2	NA	NA	NA	NA	NA	NA	NA	NA	2	2	2	2	2	NA	12.6	9.5	4.15	299	2.9	86.4	5.6	12.9	0.93	5.4	NA
3880	1	12	57942.7297883373	29385.356391	65374.4338709084	30696.314629	2	65	3	NA	3	4.13	NA	2	NA	NA	NA	NA	2	NA	NA	2	1	2	NA	NA	NA	12	NA	NA	NA	NA	2	2	2	2	2	NA	12.6	4.9	4.97	281	2	85.7	2.3	13.9	0.13	5.1	93.9
3884	2	4	22352.0886197412	11912.475671	27237.7865243334	12268.666187	2	57	4	1	2	1.68	2	2	NA	NA	NA	NA	2	NA	NA	1	1	2	2	NA	NA	NA	NA	NA	NA	NA	2	2	2	2	2	NA	12.7	8.6	4.89	233	2.9	88.1	5	14.5	1.03	6.2	124.6
3890	1	4	4476.1797738267	2875.093858	4794.56308046696	3311.270826	2	71	1	1	2	0.92	NA	2	NA	NA	NA	NA	2	NA	NA	NA	2	2	2	NA	NA	NA	NA	NA	NA	NA	2	2	2	2	2	NA	12.2	4.8	4.78	257	1.4	88.8	2.8	14.1	0.14	5.1	90.8
3894	1	7	10553.6778562297	6074.583948	11204.846838139	6926.573373	2	61	4	2	1	0.56	NA	2	NA	NA	NA	NA	1	1	1	NA	2	2	2	NA	NA	NA	NA	NA	NA	NA	1	2	2	2	2	NA	15.7	4.2	4.43	201	1.5	88.5	2.2	12.7	0.22	5.5	83.1
3897	1	12	2587.53362151041	1720.186025	2771.58063304387	2189.338782	2	63	1	3	1	1.62	NA	2	NA	NA	NA	NA	1	1	1	1	1	2	2	NA	NA	NA	NA	NA	NA	NA	2	2	2	2	2	NA	12.7	8	5.21	275	2.6	85.5	4.6	15.4	0.83	5.7	NA
3902	2	12	12393.6307609394	6960.47261	12195.6515242166	6947.616848	2	23	1	5	1	0.06	2	2	NA	NA	NA	NA	2	NA	NA	NA	NA	2	2	NA	NA	NA	NA	NA	NA	NA	2	2	2	2	2	NA	13.1	8.9	4.45	304	3.6	82	4.5	12.1	0.68	5.2	NA
3903	1	5	18142.2486842788	10005.543685	17852.4394575694	10758.480156	2	29	1	5	2	0.36	2	2	NA	NA	NA	NA	1	1	2	NA	1	1	2	1	NA	NA	NA	NA	NA	NA	2	2	2	2	2	NA	12.9	6.4	4.78	289	2.2	83.2	3.5	13.4	0.93	10.3	330.6
3908	1	6	17119.8538582481	9285.959914	17985.3916176125	10112.385334	2	38	1	5	1	0.65	2	2	NA	NA	NA	NA	2	NA	NA	NA	2	2	2	NA	NA	NA	NA	NA	NA	NA	2	2	2	2	2	NA	12.3	8.1	4.34	306	2.6	89.8	4.8	13.4	0.2	5.4	NA
3909	1	7	20842.8269066584	9397.113976	25872.3632456413	12723.721413	2	85	3	2	1	NA	NA	2	NA	NA	NA	NA	1	1	1	NA	2	2	2	NA	NA	NA	NA	NA	15	NA	2	2	1	2	2	10	13.8	8.6	5.2	244	2.1	88.2	5.6	15.2	0.29	5.5	NA
3910	1	7	26685.1430841337	12502.065261	26380.3516122817	12456.085015	2	24	4	5	2	1.07	2	2	NA	NA	NA	NA	2	NA	NA	NA	NA	2	2	NA	NA	NA	NA	NA	NA	NA	2	2	2	2	2	NA	12.6	6.4	4.24	101	2.6	95.9	2.5	13.9	0.07	5.1	80.5
3915	2	8	64603.801037012	34079.003585	72690.6809007241	37033.173057	2	59	3	1	4	5	2	2	NA	NA	NA	NA	1	1	1	NA	2	2	2	NA	NA	12	NA	NA	NA	NA	2	2	2	2	2	NA	11.2	6.3	4.82	338	1.6	89.6	3.9	14.4	1.61	5.2	91.8
3923	2	13	2621.05799424058	1551.317691	2807.48953927855	1974.414357	2	78	1	3	4	NA	NA	2	NA	NA	NA	NA	2	NA	NA	NA	1	2	2	NA	NA	NA	13	NA	NA	NA	9	9	1	2	2	NA	13.4	7.6	4.95	316	2	83.6	4.6	14.1	0.4	5.7	NA
3925	2	9	7880.8934171256	4675.704681	8803.56628804071	6045.795799	2	64	2	4	1	0.96	NA	2	NA	NA	NA	NA	1	1	1	NA	2	1	2	1	NA	NA	NA	NA	NA	NA	1	1	1	1	1	NA	20.7	11.3	4.98	319	2.5	85.1	6.5	13.4	8.34	6.5	129.3
3926	2	9	8506.24912998847	4777.253351	8370.36798727792	4768.429923	2	21	1	5	1	NA	2	2	NA	NA	NA	NA	2	NA	NA	NA	NA	2	2	NA	NA	NA	NA	NA	NA	NA	2	2	2	2	2	NA	12.8	11.7	4.94	298	4.8	80.6	5.7	13.5	0.99	5.5	NA
3927	2	5	70642.8450665873	37264.645913	0	0	2	59	3	1	4	2.22	3	2	NA	NA	NA	NA	2	NA	NA	NA	1	2	2	NA	NA	NA	NA	NA	NA	NA	2	2	2	2	2	NA	NA	NA	NA	NA	NA	NA	NA	NA	NA	NA	NA
3930	2	4	10153.7804971044	5844.407311	11342.5566048419	5702.254333	2	70	4	3	5	2.69	NA	1	14	NA	NA	NA	1	1	1	NA	2	1	2	1	NA	NA	NA	NA	NA	NA	2	2	2	2	2	NA	12.4	6.1	4.15	207	2.2	87.7	2.8	12.6	1.02	6.9	127.5
3935	2	3	47161.2509752563	23917.58505	53210.1282492871	24984.61159	2	65	3	1	4	2.67	NA	2	NA	NA	NA	NA	1	1	1	NA	2	2	2	NA	NA	NA	NA	NA	NA	NA	2	2	2	2	2	10	13.1	5.1	4.41	334	1.5	87.7	2.9	13.3	0.76	5.3	102.8
3936	2	13	7418.42350123757	4375.679194	7798.25377548257	4817.468234	2	45	1	5	4	2.08	2	2	NA	NA	NA	NA	1	1	1	NA	2	2	2	NA	NA	NA	NA	NA	NA	NA	2	2	2	2	2	NA	11.6	7.8	4.03	308	2.1	93.5	4.8	13.1	0.19	5	NA
3942	1	11	214220.30395861	91912.119125	217055.96557966	95269.445674	2	22	3	1	3	1.13	2	2	NA	NA	NA	NA	2	NA	NA	NA	NA	2	2	NA	NA	NA	NA	NA	NA	NA	2	2	2	2	2	NA	12.1	7.4	4.19	234	2.9	92.9	3.5	13.4	0.09	4.9	86.2
3945	1	7	53146.1124689531	26952.776671	64117.5488060634	33536.931204	2	61	3	5	2	NA	NA	2	NA	NA	NA	NA	1	1	1	NA	2	2	2	NA	NA	NA	NA	NA	NA	NA	2	2	2	2	2	NA	12.9	9.5	4.95	289	2.5	85.1	6	14	0.39	6	NA
3949	2	9	17882.3548442874	9530.345045	19427.6419404459	10237.909681	2	52	2	1	1	NA	2	2	NA	NA	NA	NA	1	1	1	NA	2	2	2	NA	NA	NA	NA	NA	NA	NA	2	2	2	2	2	NA	16.4	8.6	4.9	229	3.1	75.7	2.7	12.1	0.09	5.5	86.3
3955	1	10	46927.5990316393	23799.089673	58251.5938854972	29612.846306	2	64	3	1	3	2.58	NA	2	NA	NA	NA	NA	2	NA	NA	NA	1	2	2	NA	NA	NA	NA	NA	NA	NA	2	2	2	2	2	10	13.1	3.9	3.68	280	0.6	88.6	2.7	11	0.76	4.8	93.5
3956	2	1	72822.620485558	38414.494267	81938.3036771711	40862.036616	2	59	3	5	5	4.43	2	2	NA	NA	NA	NA	2	NA	NA	1	1	1	2	2	NA	NA	NA	NA	15	NA	2	2	2	2	2	NA	12.8	9.3	5.49	151	2.6	91.2	6.1	16.8	0.25	6.3	NA
3959	2	8	24872.1732916904	13255.546909	26625.9560174019	13878.900038	2	46	4	6	5	4.79	2	2	NA	NA	NA	NA	2	NA	NA	NA	2	2	2	NA	NA	NA	NA	NA	NA	NA	2	2	2	2	1	NA	12.3	3.7	4.52	308	1.7	93.7	1.6	14.1	0.51	5.3	95.6
3966	3	1	83378.4217033937	40842.23629	89168.1690424937	47374.919897	2	44	3	3	4	5	2	2	NA	NA	NA	NA	2	NA	NA	NA	2	2	NA	NA	NA	NA	NA	NA	NA	NA	2	2	2	2	2	NA	13.1	7.8	4.3	183	1.3	91.3	6	12.9	0.05	4.8	93.3
3973	1	4	87858.8908455751	40165.119362	99281.5536423251	43207.891785	2	39	4	3	3	NA	2	2	NA	NA	NA	NA	2	NA	NA	NA	NA	2	2	NA	NA	NA	NA	NA	NA	NA	2	2	2	2	2	NA	14.7	3.6	4.82	327	0.9	81.2	2.2	12.5	0.04	5.2	82.9
3981	1	1	21554.7835639611	9718.103921	22995.3654294566	12278.384349	2	82	3	2	5	1.08	NA	2	NA	NA	NA	NA	1	1	1	NA	2	2	2	NA	NA	NA	NA	NA	NA	NA	2	2	1	2	2	10	12.9	6.1	4.72	262	1.5	87.1	4	14	0.2	5.3	NA
3989	1	10	7553.76331062211	4336.786569	9364.27425990042	4337.189098	2	53	1	1	2	NA	2	2	NA	NA	NA	NA	2	NA	NA	2	1	2	2	NA	NA	12	NA	NA	NA	NA	2	2	2	2	2	NA	12	5.4	5.01	243	2	88.9	2.9	14.9	0.22	5.9	117.5
3991	1	7	84448.3869100936	38921.521284	97493.9549071066	52875.549028	2	80	3	2	3	0.96	NA	2	NA	NA	NA	NA	2	NA	NA	NA	2	1	2	2	NA	NA	NA	NA	NA	NA	2	2	2	2	2	NA	12.2	8.2	4.89	313	2.3	93.1	4.7	15.4	0.21	6.2	147.2
3995	1	10	103267.697558733	50584.835005	110438.544223144	54175.554055	2	49	3	1	5	5	2	2	NA	NA	NA	NA	2	NA	NA	NA	2	2	2	NA	NA	12	NA	NA	NA	NA	2	2	2	2	2	NA	11.2	4.3	4.47	204	1.6	92	2.1	13.8	0.19	4.8	94.4
4000	1	7	99337.9350612628	52401.52732	111772.713415704	55740.239953	2	54	3	NA	3	5	2	2	NA	NA	NA	NA	2	NA	NA	NA	2	2	NA	NA	NA	NA	NA	NA	NA	NA	2	2	2	2	2	10	12.3	5.4	5.48	247	1.1	87.6	3.7	15.4	0.25	4.9	NA
4010	2	1	38454.5259945611	22110.80502	41024.5769825288	23502.414073	2	74	3	2	4	NA	NA	2	NA	NA	NA	NA	2	NA	NA	1	1	2	2	NA	NA	12	NA	NA	NA	NA	2	2	2	2	2	NA	12.1	5.2	4.82	209	1.7	89.2	2.9	14.6	0.13	5.5	NA
4013	2	10	105661.608697542	48141.633965	106298.488985166	47866.302912	2	33	2	5	5	NA	2	2	NA	NA	NA	NA	2	NA	NA	NA	1	2	NA	NA	NA	NA	NA	NA	NA	NA	2	2	2	2	2	NA	12.3	4	4.11	230	1.5	87.4	2	12.2	0.08	4.9	NA
4016	1	5	54549.9900078441	27664.74592	61546.5430685373	34422.823741	2	61	3	NA	4	0.73	NA	2	NA	NA	NA	NA	1	1	1	NA	2	2	NA	NA	NA	NA	NA	NA	NA	NA	2	2	2	2	2	NA	13.1	8.7	4.34	372	3.1	96.9	4.2	14	0.02	4.8	NA
4018	1	2	38097.5459240646	20303.96786	0	0	2	50	4	1	1	1.2	3	2	NA	NA	NA	NA	1	1	1	NA	NA	2	NA	NA	NA	NA	NA	NA	NA	NA	2	2	2	2	2	NA	NA	NA	NA	NA	NA	NA	NA	NA	NA	NA	NA
4020	2	6	48296.7300366757	24493.437396	51524.5700772453	24487.327967	2	60	3	1	3	NA	NA	2	NA	NA	NA	NA	2	NA	NA	1	1	2	2	NA	NA	NA	NA	NA	NA	NA	2	2	2	2	2	99	12.5	7.3	4.65	260	1.9	89.3	4.7	14.3	0.65	5.4	98.1
4027	2	2	91468.3931815719	43374.964258	96702.3315794321	43951.62974	2	35	3	1	2	0.92	2	2	NA	NA	NA	NA	2	NA	NA	NA	NA	2	NA	NA	NA	NA	NA	NA	NA	NA	2	2	2	2	2	NA	13.7	12.9	4.81	308	3.3	90.4	8.7	15	0.27	5.7	NA
4029	2	13	7418.42350123757	4375.679194	7798.25377548257	4817.468234	2	43	1	1	5	5	2	2	NA	NA	NA	NA	2	NA	NA	NA	2	2	2	NA	NA	NA	NA	NA	NA	NA	2	2	2	2	2	NA	12.1	5.6	4.08	229	2	92.7	3.1	12.8	0.02	5.1	NA
4032	2	5	30657.9849274944	17627.904896	34590.1619681924	21472.730135	2	70	3	1	3	NA	NA	2	NA	NA	NA	NA	2	NA	NA	1	1	2	2	NA	NA	NA	13	NA	NA	NA	2	2	2	2	2	10	15.5	8.5	4.29	295	2.1	90.1	5.6	13	0.45	5.8	96.2
4033	2	11	14251.7764720729	8203.169906	15920.3344409642	10606.891056	2	64	4	NA	2	NA	NA	2	NA	NA	NA	NA	1	1	1	1	1	1	2	1	NA	NA	NA	NA	NA	NA	1	2	2	1	2	NA	13	7.1	4.05	310	2.9	95	3.4	12.2	10.3	7.7	NA
4037	1	11	48548.5862129566	27914.745949	54775.4023757413	34003.235785	2	79	3	1	2	0.89	NA	1	15	NA	NA	NA	1	1	1	NA	2	1	2	1	NA	NA	NA	NA	NA	NA	2	2	2	2	2	NA	12.3	6.4	4.65	246	2.2	93	3.5	14.1	0.16	7.7	163.8
4048	1	4	18362.0225414898	9959.723177	19211.6908506805	10122.673595	2	39	1	1	1	NA	2	2	NA	NA	NA	NA	2	NA	NA	NA	NA	2	2	NA	NA	NA	NA	NA	NA	NA	2	2	2	2	2	NA	12	8.6	4.7	296	2.4	91.4	5.6	14.4	0.02	4.8	NA
4058	2	11	14251.7764720729	8203.169906	14088.996009786	8003.644964	2	67	4	1	4	1.8	NA	2	NA	NA	NA	NA	1	1	1	NA	2	2	NA	NA	NA	NA	NA	NA	NA	NA	2	2	2	2	2	10	13.2	4.4	4.97	321	2	86.3	1.8	13.8	0.02	5.2	84.2
4074	1	9	39951.418727202	18263.985425	43403.7834951505	18914.294334	2	39	4	5	2	0.72	2	2	NA	NA	NA	NA	2	NA	NA	NA	NA	2	NA	NA	NA	NA	NA	NA	NA	NA	2	2	2	2	2	NA	11.3	6.1	4.85	348	2.5	89.4	2.9	14.8	0.35	13.5	411.1
4075	1	4	10218.9889067954	5965.343132	10055.7479919359	5945.324446	2	52	1	2	1	0.95	2	1	37	NA	NA	NA	2	NA	NA	NA	NA	2	2	NA	NA	NA	NA	NA	NA	NA	2	2	2	2	2	NA	13	6.4	5.17	326	1.4	84.4	4.5	14.6	0.91	5.7	103.7
4082	1	1	48296.7300366757	24493.437396	62664.986410541	28062.092153	2	62	3	3	2	2.4	NA	2	NA	NA	NA	NA	1	1	1	NA	2	2	2	NA	NA	NA	NA	NA	NA	NA	2	2	2	2	2	10	11.9	9.1	3.88	436	2.8	94.7	5.5	12.9	0.57	5.3	NA
4090	3	1	20539.9825727707	9623.040123	21970.2357732984	9587.64839	2	31	4	4	4	NA	2	2	NA	NA	NA	NA	2	NA	NA	NA	NA	2	2	NA	NA	NA	NA	NA	NA	NA	2	2	2	2	2	NA	12.9	5.6	3.83	247	1.7	96.2	3.3	12.7	2.93	4.9	96.5
4111	1	1	100933.409114878	46155.68575	113567.903380615	49845.822308	2	37	3	3	5	2.22	2	2	NA	NA	NA	NA	2	NA	NA	NA	NA	2	2	NA	NA	NA	NA	NA	NA	NA	2	2	2	2	2	NA	11.8	5.1	4.18	235	1.9	95.5	2.7	13.6	0.15	5.1	NA
4117	1	4	19793.7187667207	10916.33795	20254.5627458729	11384.114198	2	23	1	6	1	1.2	2	2	NA	NA	NA	NA	2	NA	NA	NA	NA	2	2	NA	NA	NA	NA	NA	NA	NA	2	2	2	2	2	NA	12.2	7.1	4.61	274	2.4	96.9	4	15	0.35	4.8	86.3
4119	2	1	20842.8269066584	9397.113976	23516.1169359748	14776.865718	2	80	3	5	4	4.55	NA	2	NA	NA	NA	NA	2	NA	NA	NA	2	2	2	NA	NA	NA	NA	NA	NA	NA	2	9	1	9	9	NA	12.2	7.7	4.42	336	1.2	92.2	6.2	13.9	0.06	5.7	NA
4122	2	12	26054.6452013563	13885.741613	25757.0551290653	14300.934022	2	51	4	1	3	NA	2	2	NA	NA	NA	NA	1	1	1	NA	1	2	2	NA	NA	12	NA	NA	NA	NA	2	2	2	2	2	NA	13.9	5.6	3.92	251	2.3	89.4	2.4	11.6	1.01	6.1	NA
4133	1	4	20869.7300949029	12182.72201	21634.2120562784	12359.760494	2	40	1	1	2	2.93	2	2	NA	NA	NA	NA	2	NA	NA	NA	NA	2	2	NA	NA	NA	NA	NA	NA	NA	2	2	2	2	2	NA	12.4	7	4.89	388	3	83.1	3.3	13.4	0.05	5.1	NA
4136	2	6	1285.94535511028	722.208657	1298.17209495603	737.987975	2	24	1	1	2	0.78	2	2	NA	NA	NA	NA	2	NA	NA	NA	NA	2	2	NA	NA	NA	NA	NA	NA	NA	2	2	2	2	2	NA	14.2	7.6	4.63	179	2.9	77.6	4.2	12.1	0.3	5.2	87.8
4138	2	12	29926.8168558091	14020.798622	32010.7001034206	14048.92087	2	30	4	6	4	1.44	3	2	NA	NA	NA	NA	2	NA	NA	NA	2	2	2	NA	NA	NA	NA	NA	NA	NA	2	2	2	2	2	NA	12.9	9.1	4.32	266	4.1	91.4	4.3	13.4	0.87	5.5	84.6
4145	2	10	111789.337205111	46513.48985	125782.738916936	51076.251735	2	28	3	NA	4	2.17	2	2	NA	NA	NA	NA	2	NA	NA	NA	2	2	NA	NA	NA	NA	NA	NA	NA	NA	2	2	2	2	2	NA	11.8	4.6	4.14	228	1.4	102.5	3	14.1	0.29	4.3	85.5
4146	1	6	96996.6509543686	40358.524815	109700.779461199	46706.606163	2	20	3	5	4	1.8	2	2	NA	NA	NA	NA	2	NA	NA	NA	NA	2	2	NA	NA	NA	NA	NA	NA	NA	2	2	2	2	2	NA	11.6	7.9	4.23	292	2.7	92.3	4.6	13.6	0.07	4.9	NA
4155	2	13	7327.06446756273	4206.63363	7666.1106953635	4622.278173	2	40	1	4	1	0.84	2	2	NA	NA	NA	NA	2	NA	NA	NA	NA	2	2	NA	NA	NA	NA	NA	NA	NA	2	2	2	2	2	NA	12.6	5.5	4.13	258	2.1	88.5	1.9	12.3	0.87	5.4	87.9
4158	1	1	68136.0313780359	33375.876354	68546.7244935063	34373.735242	2	49	3	1	3	1.11	2	2	NA	NA	NA	NA	1	1	1	NA	1	2	2	NA	NA	NA	NA	NA	NA	NA	2	2	2	2	2	NA	11.8	6.8	3.8	249	2.3	97.6	3.8	13.2	1.2	5.4	102.1
4161	1	7	132687.813672393	60676.609305	141901.575464066	63763.455428	2	30	3	NA	2	NA	2	2	NA	NA	NA	NA	2	NA	NA	NA	2	2	NA	NA	NA	NA	NA	NA	NA	NA	2	2	2	2	2	NA	11.8	5.6	4.81	227	1.7	91.6	3.2	14.8	0.09	4.8	88.7
4162	1	11	24446.5344629417	11175.852156	27624.864134894	12479.899898	2	27	4	5	5	4.79	2	2	NA	NA	NA	NA	2	NA	NA	NA	1	2	2	NA	NA	NA	NA	NA	NA	NA	2	2	2	2	2	NA	11.8	4.3	4.43	317	0.9	90.2	2.7	13.4	0.5	5	78.9
4169	2	12	7073.11187629758	4172.000759	7263.21231819406	4412.018053	2	42	1	1	1	0.84	2	2	NA	NA	NA	NA	2	NA	NA	NA	2	2	2	NA	NA	NA	NA	NA	NA	NA	2	2	2	2	2	NA	16.2	9.8	5.8	304	1.2	63.6	7.9	11.6	0.35	5.2	NA
4172	2	2	25511.9282591815	13925.425768	25220.5369730497	13972.088531	2	45	4	3	2	NA	2	2	NA	NA	NA	NA	2	NA	NA	NA	NA	2	NA	NA	NA	NA	NA	NA	NA	NA	2	2	2	2	2	NA	NA	NA	NA	NA	NA	NA	NA	NA	NA	NA	NA
4175	1	4	33377.6951805586	18104.356616	35065.1894628425	19715.59559	2	35	1	5	4	4.59	2	2	NA	NA	NA	NA	2	NA	NA	NA	2	2	2	NA	NA	NA	NA	NA	NA	NA	2	2	2	2	2	NA	12.5	6.1	4.95	246	1.9	90.5	3.6	15.1	0.09	4.5	NA
4193	2	13	12998.691847399	7300.285148	12791.0471999198	7286.801764	2	39	1	1	1	NA	3	2	NA	NA	NA	NA	2	NA	NA	NA	NA	2	2	NA	NA	NA	NA	NA	NA	NA	2	2	2	2	2	NA	NA	NA	NA	NA	NA	NA	NA	NA	NA	NA	NA
4195	3	1	68456.2404802009	32462.43736	77583.2426154181	34526.54942	2	31	3	5	4	5	2	2	NA	NA	NA	NA	2	NA	NA	NA	1	2	NA	NA	NA	NA	NA	NA	NA	NA	2	2	2	2	2	NA	12.3	10.1	4.34	302	2.2	92.1	6.8	13.6	0.01	4.8	NA
4201	2	1	107553.655186852	52684.27621	0	0	2	45	3	1	3	3.78	3	1	14	NA	NA	NA	2	NA	NA	NA	2	2	NA	NA	NA	NA	NA	NA	NA	NA	2	2	2	2	2	NA	NA	NA	NA	NA	NA	NA	NA	NA	NA	NA	NA
4208	2	7	85122.304021903	35417.827166	107884.124587137	36687.37644	2	25	3	5	5	4.99	2	2	NA	NA	NA	NA	2	NA	NA	NA	2	2	2	NA	NA	NA	NA	NA	NA	NA	2	2	2	2	2	NA	12.1	9.7	4.64	417	3.2	89.7	5.3	14.4	1.65	4.9	95.8
4215	2	6	8751.74432663329	5108.837908	8955.50536454343	5242.479462	2	43	1	1	1	1.32	2	2	NA	NA	NA	NA	2	NA	NA	NA	NA	2	NA	NA	NA	NA	NA	NA	NA	NA	2	2	2	2	2	NA	12.1	8.1	3.86	310	1.9	94	5.5	12.6	0.92	5.1	NA
4216	2	9	52499.9714798046	21844.273807	55504.0869677553	23671.483995	2	26	2	1	2	2.93	2	2	NA	NA	NA	NA	2	NA	NA	NA	1	2	2	NA	NA	NA	NA	NA	NA	NA	2	2	2	2	2	NA	NA	NA	NA	NA	NA	NA	NA	NA	NA	NA	NA
4221	1	6	18958.5108036355	10455.716453	18655.6623832893	11084.709948	2	34	1	1	5	5	2	2	NA	NA	NA	NA	2	NA	NA	NA	2	2	2	NA	NA	NA	NA	NA	NA	NA	2	2	2	2	2	NA	11.9	7.3	4.55	213	1.6	88.6	5	14	0.13	4.8	86.8
4229	1	3	2901.26035326652	1928.750789	3541.43602682635	2286.910135	2	85	1	5	1	NA	NA	2	NA	NA	NA	NA	2	NA	NA	NA	NA	2	2	NA	NA	NA	NA	NA	NA	NA	2	2	2	2	2	NA	13.9	6.9	3.83	593	1.2	93.1	4.8	11.8	0.9	5.4	91.3
4241	3	1	11916.0087835499	6640.285323	12526.1196626883	7429.640224	2	25	1	6	5	4.85	2	2	NA	NA	NA	NA	2	NA	NA	NA	2	2	NA	NA	NA	NA	NA	NA	NA	NA	2	2	2	2	2	NA	11.6	8.4	4.11	341	2.2	92.8	5.4	12.9	0.89	4.7	NA
4250	2	4	9850.73999460422	5844.407311	11004.0369712781	5964.636019	2	73	4	3	2	1.32	NA	2	NA	NA	NA	NA	2	NA	NA	NA	2	2	2	NA	NA	NA	NA	NA	NA	NA	2	2	2	2	2	NA	15.9	8.6	5.11	510	2.7	79.1	5.1	13.5	0.2	6.4	106.3
4255	2	8	41430.7171874353	21011.374413	47869.0929660463	21006.133519	2	61	3	1	5	2.67	NA	2	NA	NA	NA	NA	2	NA	NA	NA	2	2	2	NA	NA	NA	13	14	NA	NA	2	2	2	2	2	10	12.6	7	4.66	255	1.7	83.9	4.6	13.3	0.45	5.4	92.9
4257	2	1	97599.5685151635	44631.158832	110382.664100712	46901.712859	2	31	3	1	3	1.73	2	2	NA	NA	NA	NA	2	NA	NA	NA	NA	2	2	NA	NA	NA	NA	NA	NA	NA	2	2	2	2	2	NA	12.4	7.3	4.35	306	1.8	91.8	5	13.5	2.78	5	99.5
4260	1	10	2508.74328649633	1536.874627	3062.30836775946	1620.47592	2	61	1	1	2	2.22	NA	2	NA	NA	NA	NA	1	1	1	NA	1	2	2	NA	NA	NA	NA	NA	NA	NA	2	2	2	2	2	NA	12.3	8.9	5.14	250	3.6	85.5	4.6	15	0.49	5.2	103
4263	2	1	38454.5259945611	22110.80502	44430.3986211743	23502.414073	2	74	3	2	5	1.8	NA	2	NA	NA	NA	NA	2	NA	NA	1	1	2	2	NA	NA	NA	NA	NA	NA	NA	2	2	2	2	2	NA	12.4	8.4	4.39	300	3.1	91	4.6	13.9	0.47	5.4	NA
4268	1	8	6603.88867107858	3019.882246	7468.83245518563	3173.514954	2	34	5	NA	2	1.53	2	2	NA	NA	NA	NA	2	NA	NA	NA	NA	2	NA	NA	NA	NA	NA	NA	NA	NA	2	2	2	2	2	NA	13.7	8.8	4.94	348	2.4	81.7	5.6	13.3	1.97	5.3	NA
4273	1	3	10886.9528264379	6355.267616	11875.393014139	6724.13488	2	51	1	NA	3	1.44	2	2	NA	NA	NA	NA	1	1	1	NA	2	1	1	1	NA	NA	NA	NA	NA	NA	2	2	2	2	2	NA	17.5	8	4.69	263	2.1	79	4.8	12	0.17	7.9	NA
4274	2	12	35618.6747987583	16283.25046	35211.846614135	18153.589655	2	25	4	5	2	NA	3	2	NA	NA	NA	NA	2	NA	NA	NA	NA	2	2	NA	NA	NA	NA	NA	NA	NA	2	2	2	2	2	NA	12.6	8.4	4.43	306	2.5	86.9	4.7	13.1	0.75	5.2	66.8
4280	1	5	54549.9900078441	27664.74592	61546.5430685373	28898.943188	2	64	3	1	3	5	NA	2	NA	NA	NA	NA	1	1	1	1	1	2	NA	NA	NA	NA	NA	NA	NA	NA	2	2	2	2	2	10	11.4	6	4.59	168	1.4	97.2	4.2	15	0.22	5.1	126.8
4281	1	11	80085.6775700114	40680.708898	90763.186954904	45266.365951	2	44	2	4	4	5	2	2	NA	NA	NA	NA	2	NA	NA	NA	1	2	NA	NA	NA	NA	NA	NA	NA	NA	2	2	2	2	2	10	12.8	6.1	4.41	213	2.2	88.7	2.8	13.4	0.03	5.3	NA
4283	2	3	7591.37340607916	4358.379377	7942.65003651591	4900.32427	2	42	1	4	2	2.01	2	2	NA	NA	NA	NA	2	NA	NA	NA	NA	2	2	NA	NA	NA	NA	NA	NA	NA	2	2	2	2	2	NA	12.1	5.4	4.28	249	1.4	89.9	3.4	13.2	0.38	5.4	95.9
4296	1	1	73624.0775955814	31767.001622	93311.2566818085	35266.908881	2	21	3	5	2	NA	2	2	NA	NA	NA	NA	2	NA	NA	NA	NA	2	2	NA	NA	NA	NA	NA	NA	NA	2	2	2	2	2	NA	12.8	9.6	4.95	241	2.7	90.3	5.9	15	0.08	5	83.3
4302	2	9	24446.5344629417	11175.852156	26559.0590482284	11573.780432	2	29	4	5	2	0.1	2	2	NA	NA	NA	NA	2	NA	NA	NA	NA	2	2	NA	NA	NA	NA	NA	NA	NA	2	2	2	2	2	NA	14.8	6.6	4.62	384	2.3	83.5	3.4	13.1	0.41	5.3	74.8
4312	2	1	46701.4842123077	23684.416709	49822.7083734475	23678.509075	2	60	3	1	3	5	NA	2	NA	NA	NA	NA	1	1	1	1	1	2	2	NA	NA	12	NA	NA	NA	NA	2	2	2	2	2	NA	12.2	8.1	4.77	414	2.7	91.6	3.9	14.9	0.27	5.5	81.4
4318	2	12	37436.8745730953	20478.8807	39579.0603982583	22023.289198	2	58	5	3	2	0.28	2	2	NA	NA	NA	NA	2	NA	NA	NA	NA	2	2	NA	NA	NA	NA	NA	NA	NA	2	2	2	2	2	NA	18.9	3.4	3.51	304	1	85.1	2	10	0.52	4.9	NA
4322	2	5	86805.0249164281	41163.561775	87328.2462634952	41674.734253	2	33	3	1	4	1.01	2	2	NA	NA	NA	NA	2	NA	NA	NA	NA	2	2	NA	NA	NA	NA	NA	NA	NA	2	2	2	2	2	NA	14.1	8.4	4.61	266	2	81.6	5.5	13	2.12	5.1	97.8
4330	2	3	7591.37340607916	4358.379377	7975.17459870621	4357.177503	2	44	1	1	4	3.01	2	2	NA	NA	NA	NA	1	1	2	NA	2	2	2	NA	NA	NA	NA	NA	NA	NA	2	2	2	2	2	NA	12.2	4.4	4.43	216	1.7	94.9	2.2	14.1	0.04	5	87.2
4331	1	12	116017.707554037	56830.322869	130587.576639383	61016.415592	2	48	3	3	3	1.08	2	2	NA	NA	NA	NA	1	1	1	NA	2	2	2	NA	NA	NA	NA	NA	NA	NA	2	2	2	2	2	NA	12.7	6.8	4.56	209	2.2	94.5	4.1	14.6	0.25	5.3	99.4
4336	2	4	55348.2420565576	28069.575327	59047.359403625	28062.573897	2	67	3	NA	3	3.03	NA	2	NA	NA	NA	NA	1	1	1	NA	2	1	1	2	NA	NA	NA	NA	NA	NA	2	2	2	2	2	10	12.8	7.7	4.14	205	2	84.8	5	12.5	0.6	6.7	NA
4342	2	11	114312.155948059	55994.872398	129816.031990932	61628.883518	2	40	3	NA	3	3.62	2	2	NA	NA	NA	NA	2	NA	NA	NA	1	2	NA	NA	NA	NA	NA	NA	NA	NA	2	2	2	2	2	NA	NA	NA	NA	NA	NA	NA	NA	NA	NA	NA	NA
4348	3	1	81498.0581334785	37268.123542	92551.4389446179	40247.701527	2	37	3	1	5	5	2	1	15	NA	NA	NA	2	NA	NA	NA	2	2	NA	NA	NA	NA	NA	NA	NA	NA	2	2	2	2	2	NA	12.5	6.1	4.22	252	2.1	91.9	3.5	13.4	0.08	4.8	87.7
4349	2	7	67308.3124017833	28005.752463	71982.1610387104	29925.011252	2	26	2	1	5	2.23	2	2	NA	NA	NA	NA	2	NA	NA	NA	NA	2	2	NA	NA	NA	NA	NA	NA	NA	2	2	2	2	2	NA	13.7	6.4	4.25	300	2.2	83.6	3.1	12.2	0.89	5.2	95.4
4350	1	13	33110.1045584063	15136.445371	33951.6316548295	15675.394842	2	27	4	5	5	0.84	2	2	NA	NA	NA	NA	2	NA	NA	NA	2	2	2	NA	NA	NA	NA	NA	NA	NA	2	2	2	2	2	NA	12.4	4.4	4.23	322	1.7	91.7	2.2	13.1	0.94	5.3	NA
4354	1	5	125144.717916744	61301.114067	130250.056612782	63644.232881	2	41	3	1	5	4.34	2	2	NA	NA	NA	NA	1	1	1	NA	1	2	NA	NA	NA	NA	NA	NA	NA	NA	2	2	2	2	2	NA	12	5.4	3.76	275	1.6	101	3.3	12.9	0.98	4.6	93.9
4373	2	8	11298.567770831	6503.334605	14405.6144955338	7415.458359	2	72	4	1	1	1.08	NA	2	NA	NA	NA	NA	1	1	1	NA	1	2	2	NA	NA	NA	NA	NA	NA	NA	2	2	2	2	2	NA	12.7	6.4	4.81	222	1.7	86.8	4	13.9	0.42	6	108.4
4374	1	6	18958.5108036355	10455.716453	18655.6623832893	11084.709948	2	28	1	6	4	NA	2	2	NA	NA	NA	NA	2	NA	NA	NA	2	2	2	NA	NA	NA	NA	NA	NA	NA	2	2	2	2	2	NA	11.1	7.9	4.09	318	2.4	90.3	4.9	12.8	0.19	4.5	NA
4375	1	4	8074.65718352444	4800.010572	7945.67040823412	4900.165236	2	42	1	1	1	NA	2	2	NA	NA	NA	NA	2	NA	NA	NA	NA	2	NA	NA	NA	NA	NA	NA	NA	NA	2	2	2	2	2	NA	12	7.9	4.59	252	2	83.8	5.2	13.5	0.07	4.9	NA
4378	2	12	21891.1174991624	11949.043154	22201.4979785582	11989.083249	2	45	4	5	3	0.58	3	2	NA	NA	NA	NA	1	1	2	NA	NA	2	2	NA	NA	NA	NA	NA	NA	NA	2	2	2	2	2	NA	12.5	10	4.23	261	4.2	86.9	4.3	12.7	0.48	5.9	NA
4381	1	1	68136.0313780359	33375.876354	68546.7244935063	34373.735242	2	48	3	3	3	0.57	2	1	26	NA	NA	NA	2	NA	NA	NA	NA	2	2	NA	NA	NA	NA	NA	NA	NA	2	2	2	2	1	NA	12.6	6.6	4.77	334	1.4	96.2	4.6	15.6	NA	5.1	176.2
4382	2	10	120975.620377221	59258.915818	121704.806586395	63465.3567	2	40	5	1	2	0.94	2	2	NA	NA	NA	NA	2	NA	NA	NA	NA	2	NA	NA	NA	NA	NA	NA	NA	NA	2	2	2	2	2	NA	12.2	8.1	4.24	203	2.7	86.1	4.6	12.6	0.95	5.4	NA
4385	2	3	14251.7764720729	8203.169906	15920.3344409642	9727.277114	2	68	4	NA	3	2.84	NA	2	NA	NA	NA	NA	1	1	1	NA	2	1	1	2	NA	12	NA	NA	NA	NA	2	2	2	2	2	NA	13.1	11.4	4.13	264	3.5	102.2	7.1	14.6	0.65	8.9	NA
4386	1	5	57255.6695122332	29036.917317	64599.2516047368	30332.33077	2	61	3	1	3	4.52	NA	2	NA	NA	NA	NA	1	1	1	2	1	2	NA	NA	NA	NA	NA	NA	NA	NA	2	2	2	2	2	10	12.2	4.6	4.58	272	1.7	95.6	2.3	14.4	0.19	5.1	110.6
4393	1	10	38640.7114733397	22217.85902	47965.0158678282	25308.715134	2	75	3	1	1	3.11	NA	2	NA	NA	NA	NA	2	NA	NA	1	1	2	2	NA	NA	NA	NA	NA	NA	NA	2	2	2	2	1	NA	13.6	7.5	4.55	241	2.7	96.1	4	14.5	0.19	5.5	95.3
4400	2	8	73021.0534252786	30382.71907	82161.5757644151	33363.125679	2	25	3	6	5	0	2	2	NA	NA	NA	NA	1	2	2	NA	NA	2	2	NA	NA	NA	NA	NA	NA	NA	2	2	2	2	2	NA	11.6	6.4	4.19	228	2.1	92.6	3.7	13.3	0.17	4.8	85
4405	1	12	9113.96226696614	5320.282927	9447.81707572836	5629.078453	2	52	1	1	4	4.34	2	2	NA	NA	NA	NA	2	NA	NA	NA	1	2	2	NA	NA	NA	NA	NA	NA	NA	2	2	2	2	1	NA	12.3	5.1	4.53	243	1.9	93.8	2.8	14.9	0.2	5.3	NA
4406	2	7	57074.9748641221	27065.360051	60340.8778947486	29359.762758	2	32	2	1	1	1.2	2	2	NA	NA	NA	NA	2	NA	NA	NA	2	2	2	NA	NA	NA	NA	NA	NA	NA	2	2	2	2	2	NA	11.8	9.9	4.25	283	2.3	92.4	6.7	13.6	0.15	5.1	NA
4408	1	12	95254.094836836	45170.170977	95828.2433479638	48042.299573	2	37	3	1	3	3.18	2	2	NA	NA	NA	NA	2	NA	NA	NA	2	2	2	NA	NA	NA	NA	NA	NA	NA	2	2	2	2	2	NA	14.6	5.3	4.88	213	2	88.1	2.5	14.5	0.52	5.2	96.6
4415	1	1	85122.304021903	35417.827166	96667.2323726458	38892.154987	2	26	3	5	5	0.48	2	2	NA	NA	NA	NA	2	NA	NA	NA	NA	2	2	NA	NA	NA	NA	NA	NA	NA	2	2	2	2	2	NA	12.2	9	4.64	319	2	94.1	6.1	14.9	0.7	5.3	90.3
4422	2	11	7743.73557908726	4603.29297	7817.36284480548	4521.245498	2	46	1	1	1	1.02	2	2	NA	NA	NA	NA	2	NA	NA	NA	2	2	2	NA	NA	NA	NA	NA	NA	NA	2	2	2	2	2	NA	11.9	8.4	4.36	209	2	93.2	5.7	14	0.34	5.4	NA
4434	1	1	100933.409114878	46155.68575	114153.154203099	52532.939105	2	36	3	4	3	0.57	2	2	NA	NA	NA	NA	2	NA	NA	NA	NA	2	2	NA	NA	12	NA	NA	NA	NA	2	2	2	2	2	NA	12.2	4.7	4.32	213	1.6	94.3	2.5	14.2	0.23	5.1	NA
4442	1	5	45097.5201180194	25930.432073	58514.0129196893	31586.122883	2	71	3	1	2	1.9	NA	2	NA	NA	NA	NA	2	NA	NA	NA	2	1	2	1	NA	NA	NA	NA	NA	NA	2	2	2	2	2	NA	NA	NA	NA	NA	NA	NA	NA	NA	NA	NA	NA
4445	1	8	42138.166475787	24228.845857	47335.5516431571	25839.962255	2	76	3	2	4	1.46	NA	2	NA	NA	NA	NA	2	NA	NA	NA	2	2	NA	NA	NA	NA	NA	NA	NA	NA	2	2	2	2	2	10	11.7	6.6	4.82	396	1.8	91.9	4.2	14.6	0.1	5.3	96.2
4446	1	12	55489.4591639729	28141.192854	59198.014546149	32241.319762	2	64	3	6	1	NA	NA	2	NA	NA	NA	NA	2	NA	NA	NA	2	2	2	NA	NA	NA	NA	NA	NA	NA	2	2	2	2	2	NA	12	9.8	4.39	403	1.6	93.7	7.5	13.7	0.32	5.4	NA
4450	2	12	12393.6307609394	6960.47261	12195.6515242166	6947.616848	2	23	1	5	1	0.14	2	2	NA	NA	NA	NA	9	NA	NA	NA	NA	2	2	NA	NA	NA	NA	NA	NA	NA	2	2	2	2	2	NA	12.2	10	4.22	360	2.8	90	6.6	13.1	0.58	5.1	NA
4452	2	11	13826.4309069557	8203.169906	15445.1906114973	10606.891056	2	74	4	2	9	5	NA	2	NA	NA	NA	NA	1	1	2	NA	2	2	NA	NA	NA	NA	NA	NA	NA	NA	2	2	2	2	2	NA	13.5	3.7	3.71	247	1.6	89.9	1.7	11.2	0.01	4.9	NA
4463	2	10	55348.2420565576	28069.575327	62174.977920114	28156.504051	2	60	3	NA	3	2.49	NA	2	NA	NA	NA	NA	2	NA	NA	NA	1	2	NA	NA	NA	NA	NA	NA	NA	NA	2	2	2	2	2	10	11.6	3.4	4.94	218	1	86.8	1.8	14.4	0.16	5.4	102.4
4464	1	5	37211.6135505016	17433.746546	39802.756419725	18534.883727	2	34	4	NA	3	3.07	2	2	NA	NA	NA	NA	2	NA	NA	NA	2	2	NA	NA	NA	NA	NA	NA	NA	NA	2	2	2	2	2	NA	12.2	4.4	4.14	199	1.9	95.9	1.9	13.6	0.24	4.6	78.4
4465	1	1	85122.304021903	35417.827166	96271.1909004867	37845.041938	2	23	3	5	4	1.56	2	2	NA	NA	NA	NA	2	NA	NA	NA	NA	2	2	NA	NA	NA	NA	NA	NA	NA	2	2	2	2	2	NA	12.2	8.5	4.37	238	2.2	87.6	5.7	13	0.12	5.2	NA
4477	2	11	43237.0818553492	24860.706557	53670.5261936308	32888.914016	2	76	3	NA	1	0.73	NA	1	38	NA	NA	NA	1	1	1	2	1	2	NA	NA	NA	NA	NA	NA	NA	NA	2	9	9	2	2	NA	NA	NA	NA	NA	NA	NA	NA	NA	NA	NA	NA
4481	2	11	42461.9023868231	19411.665243	0	0	2	22	4	NA	3	1.09	3	2	NA	NA	NA	NA	2	NA	NA	NA	NA	2	NA	NA	NA	NA	NA	NA	NA	NA	2	2	2	2	2	NA	NA	NA	NA	NA	NA	NA	NA	NA	NA	NA	NA
4482	2	3	1645.00936822815	923.865078	1618.73154009161	922.15873	2	23	1	5	1	0.06	2	2	NA	NA	NA	NA	2	NA	NA	NA	NA	2	2	NA	NA	NA	NA	NA	NA	NA	2	2	2	2	2	NA	16.1	7.4	4.01	549	2.9	73.9	3.5	9.4	0.51	6	NA
4489	2	7	84038.6792398416	41165.658031	95436.6382314753	46286.063893	2	41	3	5	5	3.33	2	2	NA	NA	NA	NA	2	NA	NA	NA	2	2	2	NA	NA	NA	NA	NA	NA	NA	2	2	2	2	2	NA	NA	NA	NA	NA	NA	NA	NA	NA	NA	NA	NA
4491	2	5	37180.6039026385	16997.293949	45307.504331002	17382.893299	2	28	4	4	2	0.31	2	2	NA	NA	NA	NA	2	NA	NA	NA	NA	2	2	NA	NA	NA	NA	NA	NA	NA	2	2	2	2	2	NA	11.3	5.1	3.86	253	2.4	96.3	2.1	12.7	0.13	4.7	NA
4495	2	7	160423.277872954	66374.569854	183486.671731514	73324.697873	2	20	3	5	4	NA	2	2	NA	NA	NA	NA	2	NA	NA	NA	NA	2	2	NA	NA	NA	NA	NA	NA	NA	2	2	2	2	2	NA	11.1	12.3	4.02	336	2	94.1	9.2	13.1	0.06	5	88.6
4497	2	6	3142.38968566047	1859.876707	3092.19229609377	2367.127826	2	62	1	1	5	0.89	NA	1	32	NA	NA	NA	1	1	1	1	1	1	2	1	NA	NA	NA	NA	NA	NA	2	2	1	2	2	10	12.4	10	4.49	357	2.8	86.9	6.3	13.5	0.38	6.8	152.1
4503	2	12	66160.0796014724	28546.46774	66558.8625752055	31691.554925	2	21	3	5	4	5	2	2	NA	NA	NA	NA	2	NA	NA	NA	NA	2	2	NA	NA	NA	NA	NA	NA	NA	2	2	2	2	2	NA	11.6	4.2	4.31	267	1.8	98.3	2	14.5	0.02	4.7	78.9
4505	2	8	63157.4505092164	27250.906202	63538.1349956798	28077.170464	2	21	3	5	4	4.51	2	2	NA	NA	NA	NA	2	NA	NA	NA	2	2	2	NA	NA	NA	NA	NA	NA	NA	2	2	2	2	2	NA	11.9	5.2	5.1	256	1.6	90.6	3	15.1	0.22	4.9	83
4508	1	4	9479.84089646126	5442.591327	11752.0004856192	5443.096494	2	53	1	1	1	0	3	2	NA	NA	NA	NA	2	NA	NA	NA	NA	2	2	NA	NA	NA	NA	NA	NA	NA	2	2	2	2	2	NA	12.5	7.1	4.64	325	2.1	89.9	3.9	14	0.34	6.1	125.9
4516	1	13	1903.27111469608	1222.489571	0	0	2	61	1	2	1	0.36	NA	2	NA	NA	NA	NA	2	NA	NA	NA	2	2	2	NA	NA	NA	NA	NA	NA	NA	2	2	2	2	2	NA	NA	NA	NA	NA	NA	NA	NA	NA	NA	NA	NA
4523	1	4	26284.0297233135	11850.31302	29655.2055673706	18634.49615	2	81	3	2	3	NA	NA	2	NA	NA	NA	NA	1	1	1	NA	2	2	2	NA	NA	NA	NA	NA	NA	NA	2	2	2	2	2	99	12.2	3.8	4.92	225	1.1	92.2	2.2	15.1	0.16	5.4	66.7
4526	1	4	10218.9889067954	5965.343132	10593.322098802	6052.03109	2	40	1	5	3	1.98	2	2	NA	NA	NA	NA	2	NA	NA	NA	2	1	2	1	NA	NA	NA	NA	NA	NA	2	2	2	2	2	NA	11.6	8.6	4.95	315	2.6	84.6	4.6	14.3	2.37	8.1	NA
4530	2	9	8123.33509182051	4675.704681	10357.2095264072	5331.494605	2	83	2	5	1	NA	NA	2	NA	NA	NA	NA	1	1	1	NA	2	2	2	NA	NA	NA	NA	NA	NA	NA	2	2	2	2	2	NA	12.9	9.6	4.88	241	2.7	91.9	6	15.2	0.17	4.9	NA
4535	1	3	21087.5346270171	11629.884068	23002.0985107021	11755.097313	2	29	1	NA	3	0.36	2	2	NA	NA	NA	NA	2	NA	NA	NA	1	2	NA	NA	NA	NA	NA	NA	NA	NA	2	2	2	2	2	NA	11.6	6.7	4.61	329	1.6	87.4	4.5	13.8	0.15	4.7	NA
4542	2	13	7898.35940615295	4610.673763	7772.18885962345	4595.201119	2	50	1	2	1	NA	3	2	NA	NA	NA	NA	2	NA	NA	NA	1	2	2	NA	NA	NA	NA	NA	NA	NA	2	2	2	2	2	10	NA	NA	NA	NA	NA	NA	NA	NA	NA	NA	NA
4549	2	5	10553.6778562297	6074.583948	0	0	2	85	4	2	1	0.6	NA	2	NA	NA	NA	NA	2	NA	NA	NA	NA	2	2	NA	NA	NA	NA	NA	NA	NA	2	2	2	2	2	NA	NA	NA	NA	NA	NA	NA	NA	NA	NA	NA	NA
4552	1	10	21087.5346270171	11629.884068	21430.3778339499	12505.055287	2	23	1	NA	3	4.07	2	2	NA	NA	NA	NA	2	NA	NA	NA	NA	2	NA	NA	NA	NA	NA	NA	NA	NA	2	2	2	2	2	NA	12.4	6.9	4.58	292	2.2	90.8	4.1	14.1	0.1	4.7	87.1
4559	1	13	11002.1514362647	6332.720538	12290.252431246	6178.690362	2	70	4	3	2	0	NA	2	NA	NA	NA	NA	2	NA	NA	NA	1	2	2	NA	NA	NA	NA	NA	NA	NA	2	2	2	2	2	NA	12.9	11.1	4.86	311	3.3	93.2	6.4	15.1	2.12	5.5	NA
4560	2	11	120219.759886737	54975.111877	135268.452685654	59370.359545	2	35	3	1	4	5	2	2	NA	NA	NA	NA	2	NA	NA	NA	2	2	NA	NA	NA	NA	NA	NA	NA	NA	2	2	2	2	2	NA	13.8	7.9	4.33	463	2.2	83.6	5	11.4	1.66	5	NA
4561	1	8	19212.6137471254	8662.12256	21642.4610458793	13621.099225	2	85	3	2	2	2.43	NA	2	NA	NA	NA	NA	2	NA	NA	NA	2	2	NA	NA	NA	NA	NA	NA	NA	NA	2	2	2	2	2	NA	12.6	5.6	5.18	238	1.2	92.5	3.5	15.6	0.4	5.4	NA
4564	1	6	88545.9647996332	46708.679727	100555.235825663	49684.678082	2	56	3	3	4	4.97	2	2	NA	NA	NA	NA	2	NA	NA	NA	1	2	2	NA	NA	NA	NA	NA	NA	NA	2	2	2	2	2	10	12.9	5.3	4.83	211	2	90.9	2.7	14.9	0.1	5.6	96.3
4565	2	1	102770.114957916	50341.098247	124323.75109578	53102.78192	2	44	3	4	2	0.64	2	2	NA	NA	NA	NA	1	2	1	NA	1	2	2	NA	NA	NA	NA	NA	NA	NA	2	2	2	2	2	10	13.3	9.5	5.3	215	3	89.2	5.9	15.9	0.95	5.7	NA
4569	1	5	25966.9306240632	11707.346982	34276.858913728	18409.683517	2	85	3	1	5	2.71	NA	2	NA	NA	NA	NA	1	1	1	NA	1	2	NA	NA	NA	NA	NA	NA	NA	NA	2	2	2	2	1	NA	12.6	7	4.97	206	1.4	90.9	4.8	15.4	0.22	5.1	80.1
4571	2	12	43400.4147565586	22010.29637	53873.2725950177	25115.907666	2	61	3	3	2	NA	NA	2	NA	NA	NA	NA	1	1	1	1	1	1	2	1	NA	NA	NA	NA	NA	NA	2	2	2	2	1	NA	12.8	6.6	4.77	276	2.9	85.2	2.9	14.1	2.06	10.2	NA
4579	2	7	31445.5965793211	18080.770383	33547.2162057689	22283.757528	2	74	3	1	4	4.3	NA	2	NA	NA	NA	NA	2	NA	NA	1	1	1	2	1	NA	NA	NA	NA	NA	NA	2	2	2	2	2	NA	14.2	7.7	4.68	217	1.3	88.1	5.4	14	0.88	5.8	107.3
4581	1	11	54112.4975727763	28544.760047	65461.3326273279	29619.778912	2	56	5	1	4	1.28	2	2	NA	NA	NA	NA	1	2	1	NA	NA	2	2	NA	NA	NA	NA	NA	NA	NA	2	2	2	2	2	NA	13.6	4.3	4.68	127	1.3	89.4	2.4	13.9	0.84	5.9	108.5
4583	2	8	73021.0534252786	30382.71907	82161.5757644151	33363.125679	2	25	3	1	5	5	2	2	NA	NA	NA	NA	2	NA	NA	NA	2	2	2	NA	NA	NA	NA	NA	NA	NA	2	2	2	2	2	NA	12.5	7.9	4.86	357	1.7	88.9	5.5	14	0.39	4.8	NA
4596	1	5	24739.8348171334	11154.103451	27912.9530337631	16085.170944	2	81	3	1	4	2.53	NA	1	28	NA	NA	NA	2	NA	NA	NA	1	2	NA	NA	NA	NA	NA	NA	NA	NA	2	2	2	2	2	10	13.5	4.6	4.24	185	1.4	90.7	2.4	12.7	0.24	5.5	102.2
4597	2	4	30657.9849274944	17627.904896	0	0	2	77	3	2	5	0.86	NA	2	NA	NA	NA	NA	2	NA	NA	NA	2	2	2	NA	NA	NA	NA	NA	NA	NA	1	7	9	2	2	NA	NA	NA	NA	NA	NA	NA	NA	NA	NA	NA	NA
4604	1	4	9479.84089646126	5442.591327	9918.50283403881	5443.096494	2	42	1	1	1	0.83	2	2	NA	NA	NA	NA	2	NA	NA	NA	NA	2	2	NA	NA	NA	NA	NA	NA	NA	2	2	2	2	2	NA	11.9	9.6	4.99	179	2.4	86.7	6.5	15	0.56	4.8	NA
4611	2	2	8118.72334334576	4661.142917	7989.03264320444	4659.857553	2	42	1	1	4	NA	2	2	NA	NA	NA	NA	2	NA	NA	NA	1	2	NA	NA	NA	NA	NA	NA	NA	NA	2	2	2	2	2	NA	12.5	7.9	4.64	352	2.2	88.4	5	13.8	0.81	5.7	97.8
4614	1	4	2023.58216483487	1345.272475	2103.74026656595	1351.40301	2	73	1	2	1	NA	NA	2	NA	NA	NA	NA	2	NA	NA	1	1	2	NA	NA	NA	NA	NA	NA	NA	NA	2	2	2	2	2	NA	13	6.9	4.47	257	2.8	89.3	3.5	14	0.46	6.1	96.3
4615	1	11	48548.5862129566	27914.745949	58570.9133060873	34003.235785	2	76	3	2	2	1.44	NA	2	NA	NA	NA	NA	2	NA	NA	NA	2	2	2	NA	NA	NA	NA	NA	NA	NA	2	2	2	2	2	NA	12.3	12.2	4.36	347	4.8	98.8	6.3	14.2	0.06	5.1	NA
4636	1	12	24073.1196119901	10853.510887	27042.3345842546	14139.194362	2	85	3	2	1	1.46	NA	2	NA	NA	NA	NA	2	NA	NA	2	1	2	2	NA	11	NA	NA	NA	NA	NA	2	2	2	2	2	NA	NA	NA	NA	NA	NA	NA	NA	NA	0.42	5.4	87.9
4644	1	5	37232.8968318335	18882.471483	41941.7956304236	17728.759633	2	64	2	1	1	1.24	NA	2	NA	NA	NA	NA	1	1	1	NA	2	2	2	NA	NA	NA	NA	NA	NA	NA	2	2	2	2	2	NA	13.7	4.6	4.37	191	1.2	83.5	2.7	12.3	0.91	5.7	99
4645	2	8	107553.655186852	52684.27621	122140.892424618	59237.429727	2	45	3	3	2	2.67	2	2	NA	NA	NA	NA	1	2	2	NA	NA	2	NA	NA	NA	NA	NA	NA	NA	NA	2	2	2	2	2	NA	12.2	5.9	4.42	269	1.7	96.6	3.6	14.7	0.42	4.9	NA
4648	1	1	106280.572912766	52060.667295	112164.858991145	55033.662594	2	42	3	1	2	1.78	2	2	NA	NA	NA	NA	1	1	1	NA	NA	2	2	NA	NA	NA	NA	NA	NA	NA	2	2	2	2	2	NA	12	8.1	4.41	263	1.1	90.6	5.9	13.8	0.3	5.1	83
4652	2	2	16951.7324523085	9348.967845	18823.2087314624	9911.381717	2	34	1	3	2	0.33	2	2	NA	NA	NA	NA	1	1	1	NA	1	2	NA	NA	NA	NA	NA	NA	NA	NA	2	2	2	2	2	NA	12.9	6.6	4.78	346	2.3	89.3	3.4	14.5	0.33	5.3	94.1
4654	1	6	17119.8538582481	9285.959914	16846.3766452312	9434.408649	2	37	1	1	4	3.46	2	2	NA	NA	NA	NA	2	NA	NA	NA	2	2	2	NA	NA	12	NA	NA	NA	NA	2	2	2	2	2	NA	11.8	10	4.57	394	3	92.8	6	14.1	1.61	5.3	NA
4657	1	10	15772.1071728789	8698.398422	16569.5061703179	9071.133692	2	25	1	1	2	2.93	2	2	NA	NA	NA	NA	2	NA	NA	NA	NA	2	2	NA	NA	NA	NA	NA	NA	NA	2	2	2	2	2	NA	12.1	5.8	4.57	235	1.9	92.3	3.2	14.1	0.12	5.1	76.9
4661	2	2	197129.972658005	81561.836374	225470.536826874	92048.073993	2	21	3	5	4	1.2	2	2	NA	NA	NA	NA	2	NA	NA	NA	NA	2	2	NA	NA	NA	NA	NA	NA	NA	2	2	2	2	2	NA	11.3	5.9	4.06	264	1.3	93	3.9	13.1	0.25	4.9	NA
4665	2	9	17882.3548442874	9530.345045	17678.1067637736	9815.308357	2	51	4	3	5	1.5	2	2	NA	NA	NA	NA	1	2	2	NA	2	2	2	NA	NA	12	NA	NA	NA	NA	2	2	2	2	2	NA	12	3.7	4.24	208	1.4	89.4	1.9	12.8	0.11	5.5	NA
4669	2	3	2036.70549616003	1205.45874	2271.50622017334	1534.228003	2	61	1	1	1	2.93	NA	2	NA	NA	NA	NA	2	NA	NA	NA	NA	2	2	NA	NA	NA	NA	NA	NA	NA	2	2	2	2	2	NA	11.6	7.8	4.24	308	2.9	95.5	4.1	13.6	0.08	5.9	NA
4682	2	11	91420.7199134799	38038.482329	96482.2815396461	40118.613942	2	29	3	NA	3	4.61	2	2	NA	NA	NA	NA	2	NA	NA	NA	2	2	NA	NA	NA	NA	NA	NA	NA	NA	2	2	2	2	2	NA	12	7.6	4.61	202	2.1	96	4.8	14.4	0.02	4.6	91.1
4683	2	12	95505.8642992182	46782.764618	102137.733941245	50103.59712	2	49	3	1	3	4.69	2	2	NA	NA	NA	NA	2	NA	NA	NA	NA	2	2	NA	NA	NA	NA	NA	NA	NA	2	2	2	2	2	NA	11.5	4.2	4.92	177	1.7	93.3	2	15.5	0.05	5.1	84
4688	2	8	11298.567770831	6503.334605	12238.7567955204	8408.96415	2	60	4	3	3	3.35	NA	2	NA	NA	NA	NA	1	2	1	NA	2	1	2	1	NA	12	NA	NA	NA	NA	2	2	2	2	2	NA	13.7	7	4.74	223	2.1	87.9	3.9	13.5	0.6	7.3	NA
4692	2	13	15298.7645054738	8437.347501	15859.1756580178	8699.199975	2	35	1	1	5	1.8	2	2	NA	NA	NA	NA	2	NA	NA	NA	2	2	2	NA	NA	NA	NA	NA	NA	NA	2	2	2	2	2	NA	11.9	9.6	4.45	288	2.6	83.8	6.3	12.9	1.23	4.7	NA
4693	1	2	9329.84427944472	5546.161299	9180.80680327522	5576.624908	2	40	1	NA	3	1.33	2	2	NA	NA	NA	NA	2	NA	NA	NA	1	2	NA	NA	NA	NA	NA	NA	NA	NA	2	2	2	2	2	NA	12.2	9.4	4.93	274	2.5	86.4	6.4	14	0.83	4.8	NA
4697	2	2	8751.74432663329	5108.837908	8611.94157672075	5329.482036	2	45	1	1	4	4.47	2	2	NA	NA	NA	NA	2	NA	NA	NA	2	2	NA	NA	NA	NA	NA	NA	NA	NA	2	2	2	2	2	NA	12.7	4.7	4	287	1.5	90.9	2.6	12.4	0.22	5	89.2
4699	1	12	2196.19546682487	1410.637735	2352.40723893569	1795.366231	2	67	1	5	1	NA	NA	2	NA	NA	NA	NA	1	1	1	NA	NA	1	2	2	NA	NA	NA	NA	NA	NA	1	1	2	2	2	NA	NA	NA	NA	NA	NA	NA	NA	NA	NA	NA	NA
4702	2	2	15921.6773945399	8872.474219	16349.5962457287	9535.54029	2	29	1	1	4	4.97	2	2	NA	NA	NA	NA	2	NA	NA	NA	NA	2	NA	NA	NA	NA	NA	NA	NA	NA	2	2	2	2	2	NA	12.6	7.6	5.03	286	2.6	84.6	4.5	14.1	0.21	5.4	87.6
4704	1	5	17119.8538582481	9285.959914	17912.0431308874	9483.545824	2	21	1	5	3	0.82	2	2	NA	NA	NA	NA	2	NA	NA	NA	NA	2	2	NA	NA	NA	NA	NA	NA	NA	2	2	2	2	2	NA	12.6	6.7	4.07	277	1.7	94.9	4.4	13.3	0.2	5.2	90.1
4706	2	3	38454.5259945611	22110.80502	41024.5769825288	27250.598695	2	71	3	5	4	1.49	NA	2	NA	NA	NA	NA	2	NA	NA	NA	2	2	2	NA	NA	NA	NA	NA	NA	NA	2	2	2	2	2	NA	12.8	6.9	4.93	231	2	92.8	4.4	15.7	0.4	5.3	NA
4707	2	10	45757.4503548706	26309.882565	48815.5814187681	27965.77301	2	79	3	NA	3	1.82	NA	2	NA	NA	NA	NA	1	1	1	NA	1	2	NA	NA	NA	NA	NA	NA	NA	NA	2	2	2	2	2	NA	12.6	7.7	4.76	330	2	85.5	4.4	13.9	1.03	5.6	NA
4709	3	1	59254.4045192201	31257.155641	67290.933399645	33248.675082	2	50	3	NA	5	2	3	2	NA	NA	NA	NA	2	NA	NA	NA	2	2	NA	NA	NA	NA	NA	NA	NA	NA	2	2	2	2	2	NA	12.3	5.5	3.9	372	1.6	97.3	3.4	13	0.12	5.1	82.9
4714	1	4	17446.908617157	10290.875822	18340.2067799913	11329.890782	2	45	1	3	4	2.4	2	2	NA	NA	NA	NA	2	NA	NA	NA	2	2	2	NA	NA	NA	NA	NA	NA	NA	2	2	2	2	2	NA	12.9	6.9	4.51	250	1.4	91.9	4.9	14.1	0.21	4.4	NA
4716	3	1	66681.5814482359	27744.981225	70373.4462043863	29262.213486	2	25	3	6	5	0.61	2	2	NA	NA	NA	NA	2	NA	NA	NA	1	2	NA	NA	NA	NA	NA	NA	NA	NA	2	2	2	2	2	NA	11.9	6.1	5.07	315	2.9	82.8	2.5	14.3	1.68	5.2	99.6
4719	1	1	75310.121326452	39726.670156	85173.8583707992	41120.088076	2	50	3	1	3	5	2	2	NA	NA	NA	NA	1	1	2	NA	2	2	2	NA	NA	NA	NA	NA	NA	NA	2	2	2	2	2	10	12.5	10.4	4.38	287	3.9	91.6	5.5	13.8	1.37	6.1	NA
4720	2	13	14192.1920795784	7697.970312	15732.6160312336	7821.032867	2	31	1	1	2	NA	2	2	NA	NA	NA	NA	2	NA	NA	NA	NA	2	2	NA	NA	NA	NA	NA	NA	NA	2	2	2	2	2	NA	12	7.6	4.53	263	2.9	87.4	3.9	13.7	0.11	4.8	NA
4727	1	11	58960.3167355368	29901.42036	71132.032246388	34120.454364	2	68	5	1	4	2.76	NA	1	38	NA	NA	NA	1	1	1	NA	2	1	1	2	NA	NA	NA	NA	NA	NA	2	1	2	2	2	NA	12.4	6.1	3.42	240	1.6	96.9	3.7	11.2	0.55	6.1	NA
4728	1	3	3612.81796273106	2138.307673	4029.32013988772	2075.570166	2	62	1	1	1	3.07	NA	2	NA	NA	NA	NA	2	NA	NA	NA	2	1	2	1	NA	12	NA	NA	NA	NA	2	2	2	2	2	NA	12.6	6.2	4.06	189	2.7	95.7	2.6	13.1	0.46	6.7	139.6
4731	1	13	12578.5673676368	6822.726019	13160.6170870046	6967.899435	2	31	1	4	1	0.65	2	2	NA	NA	NA	NA	NA	NA	NA	NA	NA	2	2	NA	NA	NA	NA	NA	NA	NA	2	2	2	2	2	NA	13.1	6.5	4.84	280	2.2	81.4	3.4	13	0.07	5.4	NA
4732	1	9	38454.5259945611	22110.80502	47733.9023840576	27180.763954	2	70	3	1	2	2.22	NA	2	NA	NA	NA	NA	2	NA	NA	2	1	2	2	NA	NA	12	NA	NA	NA	NA	2	2	2	2	2	NA	12.2	8.1	5.11	324	2.2	88.1	5	15	0.34	5.5	NA
4734	1	11	26313.9319190348	11863.794605	32663.6884756193	17108.606273	2	80	3	1	1	0.93	NA	2	NA	NA	NA	NA	1	1	1	1	1	2	2	NA	NA	NA	NA	NA	NA	NA	2	2	2	1	2	NA	12.8	6.1	4.66	315	1.5	91.4	4	14.3	0.12	5.2	NA
4735	1	2	132687.813672393	60676.609305	150066.589327002	69060.194209	2	32	3	NA	3	NA	2	2	NA	NA	NA	NA	2	NA	NA	NA	NA	2	NA	NA	NA	NA	NA	NA	NA	NA	2	2	2	2	2	NA	11.9	7.7	4.3	296	2.9	95.5	4.1	13.9	0.23	5.2	105.2
4740	2	12	96145.6605457613	43966.303459	0	0	2	31	2	1	4	0.42	3	2	NA	NA	NA	NA	2	NA	NA	NA	NA	2	2	NA	NA	NA	NA	NA	NA	NA	2	2	2	2	2	NA	NA	NA	NA	NA	NA	NA	NA	NA	NA	NA	NA
4745	1	2	51922.4518116179	23736.601436	53242.1139116008	24581.768743	2	39	4	3	4	2.59	2	2	NA	NA	NA	NA	2	NA	NA	NA	2	2	NA	NA	NA	NA	NA	NA	NA	NA	2	2	2	2	2	NA	12.9	6	3.88	304	2.2	88.6	3.2	11.2	0.08	5.2	NA
4751	2	1	103781.866166234	50836.696281	115735.487542088	54508.422262	2	49	3	1	4	1.59	2	2	NA	NA	NA	NA	2	NA	NA	NA	2	2	2	NA	NA	12	NA	NA	NA	NA	2	2	2	2	2	NA	12.9	9.3	4.45	168	2.3	90.3	5.9	13.7	1.18	5.2	94.2
4753	2	13	5947.87565004747	3535.737227	6004.42791948803	3609.512184	2	56	1	1	1	NA	2	2	NA	NA	NA	NA	2	NA	NA	NA	9	2	2	NA	NA	NA	NA	NA	NA	16	2	2	2	2	2	NA	11.9	8.5	4.35	308	3.5	85.1	4.4	12.6	1.64	5.5	NA
4757	2	10	55348.2420565576	28069.575327	62348.2150025619	27567.203957	2	66	3	NA	4	2.56	NA	2	NA	NA	NA	NA	1	1	1	NA	2	2	NA	NA	NA	NA	NA	NA	NA	NA	2	2	2	2	2	NA	12	5.5	3.99	192	1.5	91.7	3.2	13.1	0.27	5.2	NA
4758	1	2	17427.0848809353	10030.84342	17228.0367876123	9786.864144	2	73	4	2	2	5	NA	2	NA	NA	NA	NA	1	1	1	NA	2	2	NA	NA	NA	NA	NA	NA	NA	NA	2	2	1	2	2	99	11.9	7.6	4.6	225	1.7	98.9	5	15.1	0.58	5.3	106.5
4764	2	9	29787.456749771	15106.554968	36975.4018802368	16185.162621	2	60	2	2	2	1.08	NA	2	NA	NA	NA	NA	2	NA	NA	NA	1	1	2	2	NA	12	NA	NA	NA	NA	2	2	2	2	2	NA	12.5	7.2	4.03	367	1	91.1	4.8	12.5	0.08	5.8	124.4
4766	1	7	12354.7370231649	7111.254316	13382.8131818168	9195.018592	2	78	4	2	4	0.98	NA	2	NA	NA	NA	NA	1	1	1	NA	NA	1	1	2	NA	NA	NA	NA	NA	NA	2	2	2	2	2	NA	NA	NA	NA	NA	NA	NA	NA	NA	NA	NA	NA
4767	2	10	83680.9449272003	36106.295658	0	0	2	23	3	5	5	NA	3	2	NA	NA	NA	NA	2	NA	NA	NA	NA	2	NA	NA	NA	NA	NA	NA	NA	NA	2	2	2	2	2	NA	NA	NA	NA	NA	NA	NA	NA	NA	NA	NA	NA
4768	1	8	86850.8389265481	42543.171398	92881.7088243062	45563.060185	2	46	3	NA	5	0	2	2	NA	NA	NA	NA	2	NA	NA	NA	1	2	NA	NA	NA	NA	NA	NA	NA	NA	2	2	2	2	2	NA	11.6	8	4.52	267	3.2	91	4.1	13.8	0.09	4.7	NA
4769	2	5	20218.9454608925	9115.833271	26689.4054973574	10816.429224	2	85	3	2	1	1.8	NA	1	38	NA	NA	NA	1	1	1	NA	2	1	2	1	NA	12	NA	NA	NA	NA	1	1	2	1	2	NA	15.5	11.4	4.51	263	1.9	82.4	8.4	12.2	NA	9.5	NA
4775	1	5	45097.5201180194	25930.432073	50881.7043564772	28799.257273	2	70	3	NA	3	3.03	NA	2	NA	NA	NA	NA	2	NA	NA	NA	1	2	NA	NA	NA	NA	NA	NA	NA	NA	2	2	2	2	2	10	12.5	6.3	4.29	257	3.2	92.5	2.6	13.5	0.09	5	NA
4783	2	9	46448.2166831622	24501.792734	52262.4434340805	26062.900761	2	57	3	3	5	4.79	2	2	NA	NA	NA	NA	1	1	1	NA	2	2	2	NA	NA	NA	NA	NA	NA	NA	2	2	2	2	2	NA	11.6	4.3	4.89	181	1.3	88.3	2.5	14.7	0.15	5.2	102.1
4784	1	5	39057.3095826065	18298.460375	41776.9731381434	19454.21396	2	31	4	5	3	1.54	2	2	NA	NA	NA	NA	2	NA	NA	NA	NA	2	NA	NA	NA	NA	NA	NA	NA	NA	2	2	2	2	2	NA	11.6	5.6	3.91	289	1.3	94.4	3.7	12.2	0.41	5.2	78.5
4789	1	10	103267.697558733	50584.835005	124925.690048937	53359.889935	2	43	3	3	3	2.4	2	2	NA	NA	NA	NA	1	2	1	NA	NA	2	2	NA	NA	NA	NA	NA	NA	NA	2	2	2	2	2	NA	11.6	9.5	4.86	346	2.4	91.3	6.1	15.1	0.12	5.6	95.1
4792	2	10	55348.2420565576	28069.575327	59047.359403625	28062.573897	2	67	3	1	5	NA	NA	2	NA	NA	NA	NA	2	NA	NA	NA	1	2	NA	NA	NA	NA	NA	NA	NA	NA	2	2	2	2	2	10	12.1	11	4.61	364	2.4	91.2	7.7	14.3	1.77	5.2	NA
4794	2	13	15298.7645054738	8437.347501	16008.0894575814	8944.920245	2	32	1	1	3	2.25	2	2	NA	NA	NA	NA	2	NA	NA	NA	NA	2	2	NA	NA	NA	NA	NA	NA	NA	2	2	2	2	2	NA	11.8	6.1	3.97	234	1.7	90.7	3.6	12.4	0.06	5.1	NA
4796	1	1	85122.304021903	35417.827166	96271.1909004867	40988.775288	2	28	3	4	4	1.2	2	2	NA	NA	NA	NA	2	NA	NA	NA	2	2	2	NA	NA	NA	NA	NA	NA	NA	2	2	2	2	2	NA	12.6	6.1	4.1	209	2	95.7	3.5	13.5	0.04	5.3	NA
4797	1	11	91938.0795227218	48498.04642	111219.948712595	49443.326286	2	53	3	1	2	1.78	2	2	NA	NA	NA	NA	2	NA	NA	2	1	2	2	NA	NA	12	NA	NA	NA	NA	2	2	2	2	2	NA	13.9	8.9	4.89	293	2.4	88.8	5	14.3	1.17	5.4	NA
4803	1	6	37251.400305003	19578.74105	37475.9348623801	19174.107248	2	50	3	2	1	0.84	2	1	15	38	NA	NA	2	NA	NA	NA	NA	2	2	NA	NA	NA	NA	NA	NA	NA	2	2	2	2	2	NA	11.6	7.1	4.73	168	2.6	96.9	3.5	16	0.73	6.4	147.2
4809	1	4	10218.9889067954	5965.343132	10593.322098802	6052.03109	2	45	1	2	4	0.35	2	2	NA	NA	NA	NA	2	NA	NA	NA	NA	2	2	NA	NA	NA	NA	NA	NA	NA	2	2	2	2	2	NA	12.1	5.1	4.64	251	1.9	88.1	2.6	13.7	0.13	4.9	84.6
4812	1	6	3476.18077312976	2129.533962	3723.43579525819	2139.23845	2	64	1	2	1	1.81	NA	2	NA	NA	NA	NA	2	NA	NA	NA	2	2	2	NA	NA	NA	NA	NA	NA	NA	2	2	2	2	2	NA	11.9	10.6	5.28	256	4.2	89.9	5.6	15.9	0.61	11.6	NA
4819	2	5	37303.4793836013	21448.969605	0	0	2	78	3	2	1	1.62	NA	2	NA	NA	NA	NA	2	NA	NA	NA	NA	2	2	NA	NA	NA	NA	NA	NA	NA	2	2	2	2	2	NA	NA	NA	NA	NA	NA	NA	NA	NA	NA	NA	NA
4826	1	9	39951.418727202	18263.985425	40788.7894554176	18914.294334	2	33	4	6	3	0.29	3	2	NA	NA	NA	NA	2	NA	NA	NA	NA	2	NA	NA	NA	NA	NA	NA	NA	NA	2	2	2	2	2	NA	12.3	6.1	4.24	275	1.7	91.5	3.9	13.2	0.02	4.8	NA
4827	2	1	46701.4842123077	23684.416709	61646.8772756509	29470.160476	2	62	3	1	3	1.78	NA	1	23	NA	NA	NA	2	NA	NA	NA	NA	2	2	NA	NA	12	NA	NA	NA	NA	2	2	2	2	2	10	14	4.6	3.36	157	0.9	102.9	3.3	12.1	1.16	5.1	NA
4828	1	9	13409.1658036255	7718.172229	13598.918181573	7530.443841	2	67	4	1	2	1.94	NA	2	NA	NA	NA	NA	1	1	1	NA	1	2	NA	NA	NA	NA	NA	NA	NA	NA	2	2	2	2	2	NA	12.5	5.3	4.44	220	2.1	85.3	2.7	12.7	0.02	5.4	89.2
4830	2	1	19519.8709422161	10661.289542	19296.9195352823	11081.503492	2	55	4	5	2	NA	2	2	NA	NA	NA	NA	1	1	1	NA	2	1	1	1	NA	NA	NA	NA	NA	NA	2	2	7	2	2	10	12.3	5.7	4.51	294	2.4	89.7	2.7	13.3	0.6	9.5	NA
4833	1	11	79519.1857004704	41794.013985	79998.4913109455	40930.257182	2	52	5	5	2	0.65	2	2	NA	NA	NA	NA	2	NA	NA	NA	NA	2	2	NA	NA	NA	NA	NA	NA	NA	2	2	2	2	2	NA	12	8.1	4.32	313	1.8	92.1	5.4	13.7	1.05	5.7	NA
4834	1	11	65802.9442458957	34711.560881	73382.1438689968	33994.177122	2	50	5	1	1	2.1	3	2	NA	NA	NA	NA	2	NA	NA	NA	NA	2	NA	NA	NA	NA	NA	NA	NA	NA	2	2	2	2	2	NA	11.5	9.4	4.12	313	3	91.4	5.2	12.9	0.23	6.1	NA
4838	2	1	20842.8269066584	9397.113976	23516.1169359748	13606.073979	2	85	3	1	4	2.67	NA	2	NA	NA	NA	NA	2	NA	NA	NA	NA	2	2	NA	NA	NA	NA	NA	NA	NA	2	2	2	2	2	NA	12.5	5.4	5.05	220	1.4	89.1	3.2	15	0.29	5.8	97.4
4840	2	13	10673.7912259195	6332.720538	11923.4487295429	7509.307775	2	81	4	1	1	NA	NA	2	NA	NA	NA	NA	1	1	1	1	1	1	2	1	NA	NA	NA	NA	NA	NA	1	2	2	2	1	NA	13	5.1	4.61	237	0.9	86.4	3.6	12.8	0.23	6.5	93.5
4842	1	1	72822.620485558	38414.494267	77879.3793515678	39761.887454	2	53	3	1	3	4.38	2	2	NA	NA	NA	NA	1	1	1	NA	2	2	2	NA	NA	12	NA	NA	NA	NA	2	2	2	2	2	NA	11.5	3.7	4.25	236	1	93.7	2.2	13.6	0.21	5.5	89.2
4844	1	9	24629.5674125873	13452.084302	26344.5891997122	14402.628628	2	44	4	6	4	5	2	2	NA	NA	NA	NA	1	2	1	NA	2	2	NA	NA	NA	NA	NA	NA	NA	NA	2	2	2	2	2	10	14.3	7.4	4.13	315	2.5	86.8	4	11.9	0.74	5.2	86.6
4853	1	8	42362.7682107416	21484.059279	48945.9856706041	21478.700483	2	62	3	NA	5	5	NA	2	NA	NA	NA	NA	2	NA	NA	NA	1	2	NA	NA	NA	NA	NA	NA	NA	16	2	2	2	2	2	NA	11.6	5.9	4.05	250	1.7	88.9	3.6	12.4	0.11	5.2	86.6
4860	2	11	31155.968560082	16604.47593	30800.1123638284	17196.90009	2	48	4	5	1	0.56	2	2	NA	NA	NA	NA	2	NA	NA	NA	NA	2	NA	NA	NA	NA	NA	NA	NA	NA	2	2	2	2	2	NA	12.9	5.7	4.66	392	2.6	86.1	2.5	13	1.79	5.1	NA
4867	1	5	13409.1658036255	7718.172229	14524.9842661528	9979.777687	2	72	4	NA	4	1.46	NA	2	NA	NA	NA	NA	1	1	1	NA	2	2	NA	NA	NA	NA	NA	NA	NA	NA	2	2	2	2	2	NA	14.1	10.9	4.59	371	3.3	88.1	6.9	13.7	0.1	5.1	112.3
4868	1	12	8454.74175725322	4854.058698	8845.96914613681	4877.994528	2	52	1	1	1	0.86	2	1	15	NA	NA	NA	2	NA	NA	NA	NA	2	2	NA	NA	NA	NA	NA	NA	NA	2	2	2	2	2	NA	12.1	5.1	4.44	230	1.7	92	2.9	13.7	0.02	5.3	NA
4869	2	11	14251.7764720729	8203.169906	15920.3344409642	8003.644964	2	63	4	1	2	NA	NA	2	NA	NA	NA	NA	1	1	1	1	1	1	2	1	NA	NA	NA	NA	NA	NA	2	2	2	2	2	NA	13.1	6.1	3.89	234	1.9	95.2	3.6	11.9	0.15	7.1	NA
4872	1	1	67675.1924706441	35699.186267	81868.4866463832	37043.646638	2	53	3	1	2	5	2	2	NA	NA	NA	NA	1	1	1	NA	1	2	2	NA	NA	NA	NA	NA	NA	NA	2	2	2	2	2	NA	11.8	12.2	5.33	291	4.3	88.9	6.7	16.2	0.58	5.7	89.9
4875	2	11	23719.2258083568	10693.955736	30775.6852652449	15483.770149	2	85	3	NA	1	NA	NA	2	NA	NA	NA	NA	2	NA	NA	NA	2	2	NA	NA	NA	NA	NA	NA	NA	NA	2	2	2	2	2	NA	14	6.4	4.03	170	1.8	91.8	3.9	12	0.26	5.3	NA
4879	1	6	17119.8538582481	9285.959914	17912.0431308874	9483.545824	2	33	1	1	2	1.7	2	2	NA	NA	NA	NA	2	NA	NA	NA	NA	2	2	NA	NA	NA	NA	NA	NA	NA	2	2	2	2	2	NA	15.1	5.5	4.1	243	2.1	87	2.9	11.8	0.1	5.3	90.8
4883	1	1	73624.0775955814	31767.001622	77836.9414421083	32116.027404	2	24	3	1	2	NA	2	2	NA	NA	NA	NA	2	NA	NA	NA	2	2	2	NA	NA	NA	NA	NA	NA	NA	2	2	2	2	2	NA	13.1	6.5	4.48	288	2.8	81.9	2.7	12.5	0.53	5.2	NA
4888	1	9	39951.418727202	18263.985425	42768.4668077911	18988.904249	2	34	4	NA	4	3.64	2	2	NA	NA	NA	NA	1	1	1	NA	2	1	2	2	NA	NA	NA	NA	NA	NA	2	2	2	2	2	NA	12	7.3	3.92	269	3.6	91.5	2.9	12.3	0.61	8.2	155.3
4896	2	10	25101.8628179593	11317.325954	28321.4145557843	14940.568563	2	85	3	NA	4	5	NA	2	NA	NA	NA	NA	1	1	1	2	1	2	NA	NA	NA	12	NA	NA	NA	NA	1	2	1	1	2	NA	12.9	7.9	4.98	351	2	86.3	5.2	14.2	0.19	5.4	98.4
4898	2	2	15921.6773945399	8872.474219	16349.5962457287	9141.427638	2	20	1	5	2	1.81	3	2	NA	NA	NA	NA	2	NA	NA	NA	NA	2	NA	NA	NA	NA	NA	NA	NA	NA	2	2	2	2	2	NA	NA	NA	NA	NA	NA	NA	NA	NA	NA	NA	NA
4905	1	13	1903.27111469608	1222.489571	2038.64765932753	1407.951967	2	63	1	2	1	4.25	NA	2	NA	NA	NA	NA	2	NA	NA	NA	1	2	2	NA	NA	NA	NA	NA	NA	NA	2	2	2	2	2	NA	13.5	6.4	4.29	296	2.2	89.9	3.5	13	0.24	5.5	NA
4907	1	4	17232.0472370254	9893.308533	16956.777816388	9890.580338	2	43	1	1	1	0.75	2	2	NA	NA	NA	NA	2	NA	NA	NA	2	2	2	NA	NA	NA	NA	NA	NA	NA	2	2	2	2	2	NA	13.5	9.3	4.6	353	3.2	91.3	5.3	13.6	1.13	5.3	NA
4916	1	13	27819.1156968776	13033.334648	27501.3722546881	13452.14227	2	20	4	5	3	0.32	2	2	NA	NA	NA	NA	2	NA	NA	NA	NA	2	2	NA	NA	NA	NA	NA	NA	NA	2	2	2	2	2	NA	12.2	7.6	4.27	316	3.1	89.5	3.7	13.1	0.44	4.9	NA
4918	1	12	57942.7297883373	29385.356391	65374.4338709084	30696.314629	2	63	3	1	2	2.71	NA	2	NA	NA	NA	NA	1	1	1	NA	1	2	NA	NA	NA	12	NA	NA	NA	NA	2	2	2	2	2	NA	12.7	4.7	4.66	238	1.6	95.4	2.4	14.9	0.48	5.2	NA
4925	1	1	21554.7835639611	9718.103921	0	0	2	85	3	2	3	1.8	NA	2	NA	NA	NA	NA	2	NA	NA	NA	2	2	2	NA	NA	NA	NA	NA	NA	NA	2	2	2	2	2	NA	NA	NA	NA	NA	NA	NA	NA	NA	NA	NA	NA
4929	1	8	74050.9405481099	30811.236185	83320.3805871622	34564.347628	2	23	3	5	5	2.67	2	2	NA	NA	NA	NA	2	NA	NA	NA	1	2	NA	NA	NA	NA	NA	NA	NA	NA	2	2	2	2	2	NA	11.8	9.6	4.47	435	2.7	93.1	6.1	14.1	0.01	4.8	NA
4935	1	13	7000.33125995875	4086.449098	6888.50605987119	4072.735664	2	52	1	NA	1	1	3	2	NA	NA	NA	NA	2	NA	NA	1	1	1	2	1	NA	NA	NA	NA	NA	NA	2	2	2	2	2	NA	13.3	6.5	4.5	284	2.8	89.4	3.1	13.4	1.95	14	313.6
4939	2	3	14704.1465279577	7975.658926	15384.5534542792	9113.265429	2	26	1	5	2	0.11	2	2	NA	NA	NA	NA	2	NA	NA	NA	NA	2	2	NA	NA	NA	NA	NA	NA	NA	2	2	2	2	2	NA	13.9	9	4.35	334	1.6	89.7	6.5	13	0.04	5.2	NA
4941	1	1	39768.0693017073	22866.073722	42425.9090008074	24305.21785	2	73	3	3	4	1.32	NA	2	NA	NA	NA	NA	2	NA	NA	1	1	2	2	NA	NA	12	NA	NA	NA	NA	2	2	2	2	2	NA	12.4	5.9	4.13	278	2.3	97.1	3.1	13.8	0.07	5.2	NA
4948	1	13	24219.6553275238	12907.789503	27368.4881115169	14515.612717	2	59	4	3	3	1.2	2	2	NA	NA	NA	NA	1	1	1	2	1	2	2	NA	NA	NA	NA	NA	NA	NA	2	2	2	2	2	NA	12.3	6.3	4.4	243	2	95.1	3.5	13.6	NA	5.3	94.9
4952	2	8	31865.4216267717	18322.163809	35795.7509117476	19540.51068	2	74	3	1	2	1.52	NA	2	NA	NA	NA	NA	2	NA	NA	NA	2	2	2	NA	NA	NA	NA	NA	NA	NA	2	2	2	2	2	NA	12.6	5.1	4.96	230	1.6	82.1	3	13.6	0.2	5.4	89.8
4957	1	8	75119.1239222588	38157.874238	85134.4621825069	41360.77887	2	45	3	NA	5	4.49	2	2	NA	NA	NA	NA	2	NA	NA	NA	2	2	NA	NA	NA	NA	NA	NA	NA	NA	2	2	2	2	2	NA	11.6	5.3	4.32	213	1.7	88.9	3	13.2	0.23	4.8	NA
4958	1	3	19562.2556190277	10610.740197	19249.7628143979	10780.367352	2	34	1	NA	2	1.48	2	2	NA	NA	NA	NA	2	NA	NA	NA	2	2	NA	NA	NA	NA	NA	NA	NA	NA	2	2	2	2	2	NA	11.1	4.3	4.62	352	1.5	92.4	2.3	14.7	0.71	4.8	91.5
4960	2	3	13467.593203657	7563.628079	13252.4581980736	7728.883498	2	38	1	3	1	0.85	2	2	NA	NA	NA	NA	1	1	2	NA	1	2	2	NA	NA	NA	NA	NA	NA	NA	2	2	2	2	2	NA	14.9	8.3	4.18	392	2.6	84.7	5	11.9	1.05	5.5	NA
4961	2	11	17653.3322002882	9735.903724	17371.3330587903	10321.594828	2	29	1	5	5	4.19	2	2	NA	NA	NA	NA	2	NA	NA	NA	2	2	2	NA	NA	NA	NA	NA	NA	NA	2	2	2	2	2	NA	12.2	6	4.21	247	2.8	94.9	2.7	13.4	0.05	5.2	NA
4963	1	10	14900.4278345668	8368.332236	14662.4043379472	8352.876205	2	23	1	1	2	1.17	2	2	NA	NA	NA	NA	2	NA	NA	NA	NA	2	2	NA	NA	NA	NA	NA	NA	NA	2	2	2	2	2	NA	12.4	6.6	4.57	247	2.6	90.2	3.5	13.7	0.16	5.1	90.6
4965	2	10	111789.337205111	46513.48985	126951.049558174	51076.251735	2	22	2	5	4	3.03	2	2	NA	NA	NA	NA	2	NA	NA	NA	NA	2	NA	NA	NA	NA	NA	NA	NA	NA	2	2	2	2	2	NA	11.8	6.7	4.33	315	3.3	96.8	2.8	13.9	0.02	4.7	NA
4970	1	2	139781.005444004	68470.579516	0	0	2	43	3	3	4	3.84	3	2	NA	NA	NA	NA	2	NA	NA	NA	NA	2	NA	NA	NA	NA	NA	NA	NA	NA	2	2	2	2	2	NA	NA	NA	NA	NA	NA	NA	NA	NA	NA	NA	NA
4974	1	7	10553.6778562297	6074.583948	11431.8822704345	7854.579496	2	75	4	2	3	NA	NA	2	NA	NA	NA	NA	2	NA	NA	2	1	1	1	2	NA	NA	NA	NA	NA	NA	2	2	2	2	2	10	16.4	6.6	2.36	243	NA	120.6	NA	10.4	0.71	12.9	NA
4982	1	10	46927.5990316393	23799.089673	50063.9352400553	23793.153435	2	65	3	3	3	1.44	NA	2	NA	NA	NA	NA	2	NA	NA	NA	2	1	1	2	NA	12	NA	NA	NA	NA	2	2	2	2	2	NA	12.4	7.9	4.23	321	1.9	92.4	5.6	12.9	0.01	9	159.3
4985	1	1	101430.533658682	44084.895327	110724.238022796	57318.033454	2	82	3	1	3	1.6	NA	2	NA	NA	NA	NA	2	NA	NA	1	1	2	2	NA	NA	NA	NA	NA	NA	NA	2	2	1	2	2	NA	12.2	6.1	4.05	177	1.9	94.4	3.4	13.3	0.03	5.5	93.1
4986	2	8	91171.3972255192	44659.561458	94890.7780349994	46366.588488	2	42	3	1	4	5	2	2	NA	NA	NA	NA	1	1	2	1	1	2	2	NA	NA	NA	NA	NA	NA	NA	2	2	2	2	1	NA	12.6	5.1	4.39	260	1.6	85	2.8	12.9	0.07	5.1	87.6
4988	1	11	91938.0795227218	48498.04642	103446.569612565	51588.052543	2	59	3	3	4	2.16	2	2	NA	NA	NA	NA	1	1	2	NA	NA	2	2	NA	NA	12	NA	NA	NA	NA	2	2	2	2	2	NA	11.6	8.4	4.57	227	2	103	5.4	16.3	0.08	5	97
4990	1	4	10218.9889067954	5965.343132	10055.7479919359	5945.324446	2	56	1	1	1	1.63	2	2	NA	NA	NA	NA	2	NA	NA	NA	NA	1	2	1	NA	12	NA	NA	NA	NA	2	2	2	2	2	NA	12.1	8.7	5.45	183	3.5	89.6	4.2	16	0.16	7.7	NA
4991	2	3	8183.27664687104	4776.994435	8373.80243017094	4901.955331	2	45	1	4	1	NA	2	2	NA	NA	NA	NA	2	NA	NA	NA	1	2	2	NA	NA	NA	NA	NA	NA	NA	2	2	2	2	2	NA	13.6	6.1	4.05	382	2.4	94.5	3.3	12.7	0.09	5.4	91.1
4992	2	3	53669.325306945	27218.121361	0	0	2	61	3	2	4	1.22	NA	2	NA	NA	NA	NA	2	NA	NA	NA	2	2	2	NA	NA	NA	NA	NA	NA	NA	2	2	2	2	2	NA	NA	NA	NA	NA	NA	NA	NA	NA	NA	NA	NA
4993	1	7	139781.005444004	68470.579516	157278.307152411	75359.853298	2	47	3	1	5	5	2	2	NA	NA	NA	NA	2	NA	NA	NA	2	2	NA	NA	11	NA	NA	NA	NA	NA	2	2	2	2	2	NA	11.3	6.3	3.93	182	2	99.3	3.4	13.4	0.01	4.4	NA
4997	1	4	2543.36640074689	1505.334602	0	0	2	85	1	2	1	0.72	NA	2	NA	NA	NA	NA	1	1	1	NA	NA	2	2	NA	NA	NA	NA	NA	NA	NA	2	1	2	2	2	NA	NA	NA	NA	NA	NA	NA	NA	NA	NA	NA	NA
5006	1	6	8838.54109296717	5074.406587	8697.3518278453	5575.79311	2	49	1	1	3	NA	2	2	NA	NA	NA	NA	2	NA	NA	NA	NA	2	2	NA	NA	NA	NA	NA	NA	NA	2	2	2	2	2	NA	12.7	6.2	5.1	287	1.7	87.7	3.7	14.6	0.41	5.4	NA
5008	2	11	108511.38179144	49621.005395	122723.651237534	52145.411585	2	34	3	NA	5	5	2	2	NA	NA	NA	NA	2	NA	NA	NA	2	2	NA	NA	NA	NA	NA	NA	NA	NA	2	2	2	2	2	NA	12.1	12.9	4.8	303	2.7	91.4	8.8	14.6	1.16	5.3	NA
5013	1	7	19519.8709422161	10661.289542	20879.0910773882	10758.036093	2	40	4	4	3	5	2	2	NA	NA	NA	NA	1	1	1	NA	2	2	2	NA	NA	NA	NA	NA	NA	NA	2	2	2	2	2	NA	12.5	8.1	4.42	339	3.5	90.5	3.8	13.5	0.05	5.6	118.1
5022	2	3	15850.6363022595	8741.707642	15597.4339165162	9763.71329	2	36	1	1	5	NA	3	2	NA	NA	NA	NA	1	1	2	NA	2	2	2	NA	NA	NA	NA	NA	NA	NA	2	2	2	2	2	NA	NA	NA	NA	NA	NA	NA	NA	NA	NA	NA	NA
5024	2	4	22352.0886197412	11912.475671	22096.7882839739	12148.072658	2	45	4	4	5	5	2	2	NA	NA	NA	NA	2	NA	NA	NA	2	2	2	NA	NA	NA	NA	NA	NA	NA	2	2	2	2	2	NA	NA	NA	NA	NA	NA	NA	NA	NA	NA	NA	NA
5026	2	4	37180.6039026385	16997.293949	39802.2767291846	17583.061956	2	38	4	3	3	2.84	2	2	NA	NA	NA	NA	1	1	1	2	1	2	2	NA	NA	NA	NA	NA	NA	NA	2	2	2	2	2	NA	12.5	6.6	3.41	416	2.1	92.7	3.6	10.7	4.61	5.5	NA
5037	1	9	88304.8483477839	41874.78874	88837.1099507218	44537.381678	2	39	3	1	4	2.66	2	2	NA	NA	NA	NA	2	NA	NA	NA	2	2	NA	NA	NA	NA	NA	NA	NA	NA	2	2	2	2	2	NA	12.4	6.7	4.11	269	1.7	88.7	4.4	12.2	0.13	5.2	NA
5050	2	13	5947.87565004747	3535.737227	5852.86266280972	3472.717493	2	53	1	NA	1	2.51	2	2	NA	NA	NA	NA	2	NA	NA	NA	NA	2	2	NA	NA	NA	NA	NA	NA	NA	2	2	2	2	2	NA	12	9.8	4.52	314	3.5	88.6	5.6	13.9	0.35	5.4	NA
5051	1	11	26313.9319190348	11863.794605	31746.1566936578	17177.578933	2	85	3	2	1	1.44	NA	1	16	NA	NA	NA	2	NA	NA	NA	2	2	2	NA	NA	NA	NA	NA	NA	NA	2	1	2	1	2	10	13.7	5.6	4.24	177	1	87.3	3.9	12.6	0.35	5.9	NA
5052	1	5	84733.6022340052	44697.629055	96225.8119190275	47545.49526	2	52	3	1	4	5	2	2	NA	NA	NA	NA	2	NA	NA	NA	2	2	NA	NA	NA	NA	NA	NA	NA	NA	2	2	2	2	2	NA	13.4	6.1	4.58	365	2	84.4	3.4	12.5	0.52	5.2	NA
5053	2	3	8183.27664687104	4776.994435	8052.55475465967	4760.963647	2	43	1	1	1	0.79	2	2	NA	NA	NA	NA	1	1	1	NA	2	2	2	NA	NA	NA	NA	NA	NA	NA	2	2	2	2	2	NA	13.1	11.4	4.44	346	2.4	88.2	8	13.4	0.75	5.3	NA
5057	1	10	64266.0696433875	36952.075173	72393.8932586353	39409.232834	2	72	3	2	3	1.3	NA	1	16	NA	NA	NA	2	NA	NA	NA	2	2	2	NA	NA	NA	NA	NA	NA	NA	2	2	2	2	2	NA	NA	NA	NA	NA	NA	NA	NA	NA	NA	NA	NA
5060	1	7	44039.6348114276	22334.473522	53131.1379750019	27790.446644	2	68	3	3	2	0.96	NA	2	NA	NA	NA	NA	2	NA	NA	2	1	2	2	NA	NA	NA	NA	NA	NA	NA	2	2	2	2	2	NA	12.3	8.1	4.18	406	3	99.6	4.2	14.1	0.22	5.1	NA
5063	1	7	111789.337205111	46513.48985	116349.836749466	48180.762294	2	29	3	1	3	4.07	2	2	NA	NA	NA	NA	2	NA	NA	NA	1	2	NA	NA	NA	NA	NA	NA	NA	NA	2	2	2	2	2	NA	11.6	7	4.22	270	2.7	97.7	3.4	13.9	0.25	4.9	90.7
5067	1	4	19793.7187667207	10916.33795	20254.5627458729	11255.125715	2	20	1	1	2	1.27	2	2	NA	NA	NA	NA	2	NA	NA	NA	NA	2	2	NA	NA	NA	NA	NA	NA	NA	2	2	2	2	2	NA	12.2	6.4	4.48	441	2.7	95.1	3.1	14.4	0.47	5.1	95.9
5076	1	13	7000.33125995875	4086.449098	8678.19378669534	4323.631447	2	55	1	4	2	1.31	2	2	NA	NA	NA	NA	1	1	1	NA	2	2	2	NA	NA	NA	NA	NA	NA	NA	1	1	9	9	2	NA	12.4	6.1	4.26	299	1.4	91.9	4.3	13.5	0.79	7.9	NA
5083	2	3	47161.2509752563	23917.58505	53210.1282492871	29760.288306	2	62	3	2	4	3.47	NA	1	21	NA	NA	NA	2	NA	NA	NA	2	2	2	NA	NA	12	NA	NA	NA	NA	2	2	2	2	2	NA	11	7.6	3.58	205	4	99.9	2.8	12.6	0.59	4.9	92.9
5084	2	11	91420.7199134799	38038.482329	102901.621828449	40746.827596	2	26	3	5	4	3.28	3	2	NA	NA	NA	NA	2	NA	NA	NA	NA	2	NA	NA	NA	NA	NA	NA	NA	NA	2	2	2	2	2	NA	12.7	7.3	4.79	341	1.7	86.9	4.9	13.3	0.16	5	NA
5086	1	3	2901.26035326652	1928.750789	3541.43602682635	2286.910135	2	85	1	2	5	1.03	NA	2	NA	NA	NA	NA	1	1	1	NA	2	2	2	NA	NA	NA	NA	NA	NA	NA	2	2	2	2	2	NA	13.8	8.4	4.56	504	1.9	91.9	5.1	13.8	0.43	5.6	121.6
5090	1	3	17917.1569272719	10062.578307	17630.943377657	10043.99306	2	20	1	5	2	1.13	2	2	NA	NA	NA	NA	2	NA	NA	NA	NA	2	NA	NA	NA	NA	NA	NA	NA	NA	2	2	2	2	2	NA	12.2	9.3	5.11	330	2.3	89.2	6.2	15.6	0.61	5.1	84.8
5093	1	10	73175.2061464223	38600.485924	82335.0247888186	41059.878552	2	53	3	1	3	5	2	1	33	NA	NA	NA	2	NA	NA	NA	2	2	2	NA	NA	12	NA	NA	NA	NA	2	2	2	2	2	NA	12	6.9	4.78	288	2.4	87	3.7	14.2	0.92	5	NA
5096	2	6	14368.2532252497	7793.467432	14138.7308309292	8702.815388	2	34	1	3	3	2.2	2	2	NA	NA	NA	NA	2	NA	NA	NA	2	2	2	NA	NA	NA	NA	NA	NA	NA	2	2	2	2	2	NA	12.6	11.8	4.3	319	3.4	94.3	7.4	13.6	0.52	5.1	NA
5100	2	9	26333.5679004521	12337.35129	26032.7920382359	12733.794479	2	30	4	4	4	0.61	2	2	NA	NA	NA	NA	1	1	2	NA	1	2	2	NA	NA	NA	NA	NA	NA	NA	2	2	2	2	2	NA	12.5	6.6	4.07	248	2.4	84.1	3.7	11.4	0.49	5.4	NA
5102	2	9	13294.1129280305	5993.730839	14182.6051713017	8780.525243	2	82	5	2	4	NA	NA	2	NA	NA	NA	NA	2	NA	NA	NA	1	3	2	NA	NA	NA	NA	NA	NA	NA	2	2	2	2	2	NA	12.1	5.5	4.18	211	1.7	93.4	3.3	13.4	NA	8.4	276.2
5103	1	8	6603.88867107858	3019.882246	7062.45871929926	3173.514954	2	34	3	NA	5	5	2	2	NA	NA	NA	NA	2	NA	NA	NA	2	2	NA	NA	NA	NA	NA	NA	NA	NA	2	2	2	2	2	NA	12.4	7	4.63	263	1.8	88.1	4.2	13.9	0.12	4.9	87.4
5104	2	7	19262.6977957086	10520.827682	20604.0102858971	10556.081965	2	45	4	5	3	1.1	2	2	NA	NA	NA	NA	2	NA	NA	NA	2	1	2	1	NA	NA	NA	NA	NA	NA	2	2	2	2	2	NA	13	6.8	3.94	325	3.2	88.1	2.9	11.9	0.9	7.3	NA
5111	1	7	19519.8709422161	10661.289542	19296.9195352823	11081.503492	2	44	4	6	4	1.08	2	2	NA	NA	NA	NA	1	1	1	NA	9	2	2	NA	NA	NA	NA	NA	NA	NA	2	2	2	2	2	NA	15.9	6.1	3.49	208	1.3	77.9	4.2	8.9	0.17	5.7	NA
5118	1	10	103267.697558733	50584.835005	116194.389960024	55674.506803	2	42	3	1	4	4	2	2	NA	NA	NA	NA	2	NA	NA	NA	2	2	2	NA	NA	NA	NA	NA	NA	NA	2	2	2	2	2	NA	12.5	5.5	4.5	229	1.6	88.4	3.1	13.8	0.1	5.2	101.7
5120	1	6	46927.5990316393	23799.089673	0	0	2	67	3	1	3	1.07	NA	2	NA	NA	NA	NA	1	1	1	1	1	2	2	NA	NA	NA	NA	NA	NA	NA	2	2	2	2	1	NA	NA	NA	NA	NA	NA	NA	NA	NA	NA	NA	NA
5127	1	5	25966.9306240632	11707.346982	27702.3917688528	14791.702901	2	84	3	NA	5	4.85	NA	2	NA	NA	NA	NA	1	1	1	NA	1	2	NA	NA	NA	NA	NA	NA	NA	NA	2	2	2	2	2	NA	13.5	7.4	4.77	334	2	93.6	4.6	15.1	0.67	5.3	102.5
5128	2	7	19262.6977957086	10520.827682	19042.68376039	10556.081965	2	48	4	3	5	NA	2	2	NA	NA	NA	NA	2	NA	NA	NA	NA	2	2	NA	NA	NA	NA	NA	NA	NA	2	2	2	2	2	NA	14.5	10	4.53	328	3.9	85.3	5	13.3	0.77	5.5	85
5144	1	3	10886.9528264379	6355.267616	11140.4265026333	6521.514394	2	54	1	NA	1	0.72	2	2	NA	NA	NA	NA	1	1	1	2	1	2	NA	NA	NA	NA	13	NA	NA	NA	2	2	2	2	2	NA	12.6	5.1	4.61	248	1.9	88.1	2.6	13.6	2.17	5.7	105.9
5154	1	8	87894.4060978279	40193.099813	91480.1004849862	40945.832631	2	36	3	NA	5	4.64	2	2	NA	NA	NA	NA	2	NA	NA	NA	2	2	NA	NA	NA	NA	NA	NA	NA	NA	2	2	2	2	2	NA	13.2	6.8	4.68	158	0.9	82.8	5.4	13.5	0.01	3.8	NA
5155	2	7	19262.6977957086	10520.827682	19042.68376039	10935.505338	2	53	4	1	1	0.38	2	2	NA	NA	NA	NA	1	1	1	2	1	2	2	NA	NA	NA	NA	NA	NA	NA	2	2	2	2	2	NA	15.1	3.3	3.57	223	1.2	91.8	1.6	10.9	NA	5.1	NA
5157	1	13	7000.33125995875	4086.449098	6888.50605987119	4193.346091	2	46	1	1	1	1.77	2	2	NA	NA	NA	NA	2	NA	NA	NA	NA	2	2	NA	NA	NA	NA	NA	NA	NA	2	2	2	2	2	NA	13.3	6.8	4.64	265	2.4	82.4	3.9	12.8	0.17	5.4	NA
5161	2	9	27338.2805642163	14421.153963	28902.6119293961	14944.285424	2	57	2	1	2	0.99	3	2	NA	NA	NA	NA	1	1	1	NA	2	1	1	1	NA	NA	NA	NA	NA	NA	2	2	2	2	2	NA	12.7	8.1	4.66	311	2.3	84.9	4.6	13.5	NA	8.1	NA
5164	1	9	76434.9775609036	40320.0405	85238.7774479804	42324.674666	2	54	3	3	2	NA	2	2	NA	NA	NA	NA	1	1	1	1	1	2	NA	NA	NA	NA	NA	NA	NA	NA	2	1	2	2	2	NA	13.3	9.7	5.11	315	2.9	89.7	5.9	15.3	1.02	5.2	NA
5165	1	6	9527.68663185082	5561.794863	11811.3140449578	5802.001618	2	47	1	1	4	1.23	3	2	NA	NA	NA	NA	2	NA	NA	NA	2	2	2	NA	NA	NA	NA	NA	NA	NA	2	2	2	2	2	NA	NA	NA	NA	NA	NA	NA	NA	NA	NA	NA	NA
5166	2	12	26054.6452013563	13885.741613	27891.806198218	14538.730172	2	45	4	2	3	5	2	1	14	NA	NA	NA	1	1	1	NA	2	2	2	NA	NA	NA	NA	NA	NA	NA	2	2	2	2	2	NA	NA	NA	NA	NA	NA	NA	NA	NA	NA	NA	NA
5173	1	4	9479.84089646126	5442.591327	9328.40733343709	5980.357052	2	41	1	3	3	0.48	3	2	NA	NA	NA	NA	2	NA	NA	NA	2	2	2	NA	NA	NA	NA	NA	NA	NA	2	2	2	2	2	NA	15.1	7.4	3.67	639	0.9	75.1	5.9	8.8	10.4	5.3	NA
5176	2	3	13467.593203657	7563.628079	13252.4581980736	7728.883498	2	20	1	6	3	0.71	2	2	NA	NA	NA	NA	2	NA	NA	NA	NA	2	2	NA	NA	NA	NA	NA	NA	NA	2	2	2	2	2	NA	13.1	6.9	4.44	209	3	96.2	3.3	14.3	0.04	5.3	NA
5181	2	9	8123.33509182051	4675.704681	8799.30311291089	5040.412905	2	64	4	3	2	1.78	NA	2	NA	NA	NA	NA	1	1	1	NA	2	1	2	1	NA	NA	NA	NA	NA	NA	2	2	2	2	2	NA	13.1	13.2	4.53	459	5.1	89.6	7.2	13.8	0.01	6	NA
5191	1	3	2709.61347181195	1603.730755	3021.9901046522	1556.677625	2	61	1	NA	1	1.34	NA	2	NA	NA	NA	NA	1	1	1	NA	2	1	2	1	NA	NA	NA	NA	NA	NA	2	2	2	2	2	99	12.1	8.8	4.83	355	3.2	92	4.5	15	0.67	10.9	200.1
5193	2	1	86015.6341638409	35789.52543	90777.9400562697	37746.673	2	27	3	6	5	3.64	2	2	NA	NA	NA	NA	2	NA	NA	NA	2	2	NA	NA	NA	NA	NA	NA	NA	NA	2	2	2	2	2	NA	11.9	8.2	4.61	202	1.7	91.5	5.5	14.1	0.57	4.8	NA
5195	1	4	2462.47422004862	1581.671171	2560.01770628355	2013.046255	2	74	1	1	1	0.85	NA	2	NA	NA	NA	NA	1	1	1	NA	NA	2	2	NA	NA	NA	NA	NA	NA	NA	2	1	2	2	2	NA	12.8	7.9	5	273	2.3	88.8	4.9	14.5	0.45	5.9	117.6
5198	2	7	59549.5767120298	31412.86125	61978.930210776	32974.64775	2	50	2	3	3	4	2	2	NA	NA	NA	NA	2	NA	NA	NA	2	2	2	NA	NA	NA	NA	NA	NA	NA	2	2	2	2	2	NA	14.1	6.5	4.44	290	1.7	75.4	3.9	10.8	0.85	5.3	92.5
5208	2	12	90700.7951687953	41476.42922	101147.735506137	43637.028456	2	33	3	1	4	5	2	2	NA	NA	NA	NA	2	NA	NA	NA	1	2	2	NA	NA	NA	NA	NA	NA	NA	2	2	2	2	2	NA	13.2	14.2	4.97	377	2.6	86.1	10.1	14.2	3.02	5.2	NA
5210	2	9	62251.6173731277	28466.947803	77197.4880992331	31406.794293	2	39	3	5	5	5	2	2	NA	NA	NA	NA	2	NA	NA	NA	2	2	2	NA	NA	NA	NA	NA	NA	NA	2	2	2	2	2	NA	11.3	6.6	3.88	263	1.4	97.1	4.6	12.9	0.05	5	NA
5215	2	2	16951.7324523085	9348.967845	17572.6937016837	10052.495717	2	22	1	6	2	2.67	3	2	NA	NA	NA	NA	2	NA	NA	NA	NA	2	NA	NA	NA	NA	NA	NA	NA	NA	2	2	2	2	2	NA	12.3	9.2	4.82	341	2	85	6.3	13.9	0.65	5.3	94.3
5217	1	1	106280.572912766	52060.667295	112362.08317184	56544.914458	2	40	3	4	2	1.39	2	2	NA	NA	NA	NA	2	NA	NA	NA	NA	2	2	NA	NA	NA	NA	NA	NA	NA	2	2	2	2	2	NA	11.5	8.6	4.74	314	2.7	93.6	5.2	15.1	0.12	5.1	90.3
5219	2	7	31342.0166219634	14328.15537	34050.407897902	15284.1013	2	35	4	5	2	NA	2	1	28	NA	NA	NA	2	NA	NA	NA	2	2	2	NA	NA	NA	NA	NA	NA	NA	2	2	2	2	2	NA	12.5	9.8	4.11	285	3.5	91.4	5.4	12.7	1.06	5.3	NA
5222	1	12	14464.4147523011	8325.562223	14669.0999008826	8123.060344	2	71	4	2	3	2.49	NA	2	NA	NA	NA	NA	1	1	1	NA	1	2	2	NA	NA	NA	NA	NA	NA	NA	2	2	2	2	2	NA	13.4	6.3	4.04	390	1.5	95.2	4.1	12.9	0.36	5.5	127.3
5225	2	1	20842.8269066584	9397.113976	25872.3632456413	13551.441885	2	80	3	2	3	1.33	NA	1	14	NA	NA	NA	1	1	1	NA	2	1	2	1	NA	NA	NA	NA	15	NA	1	9	2	1	2	10	13.9	10.7	3.84	290	2	88.8	7.9	11.9	0.2	6.6	NA
5229	2	5	2990.92757923801	1921.10191	3203.66733963983	2445.051207	2	64	1	2	1	NA	NA	2	NA	NA	NA	NA	1	1	1	1	1	1	2	2	NA	NA	NA	NA	NA	NA	2	2	2	2	2	NA	13.6	7.1	4.76	382	2.2	86.6	4.2	13.7	0.11	6.2	NA
5230	1	1	75310.121326452	39726.670156	80539.6107512845	41120.088076	2	55	3	1	4	5	2	2	NA	NA	NA	NA	2	NA	NA	1	1	2	2	NA	NA	NA	NA	NA	NA	NA	2	2	2	2	2	10	11.6	7.9	4.4	272	2.8	87.4	4.2	13.6	0.58	5.5	NA
5234	3	1	85854.7608279845	42055.250708	91816.4636630558	45040.504883	2	44	3	1	5	5	2	2	NA	NA	NA	NA	2	NA	NA	NA	2	2	NA	NA	NA	12	NA	NA	NA	NA	2	2	2	2	2	NA	12	4.6	4.56	251	1.4	87	2.6	13.4	0.1	5.5	102.3
5235	2	8	11298.567770831	6503.334605	11169.5181685922	7833.898283	2	70	4	2	4	2.51	NA	2	NA	NA	NA	NA	1	1	1	NA	2	2	2	NA	NA	NA	NA	NA	NA	NA	2	2	2	2	2	NA	12.3	4	3.7	212	1.7	97.2	2	12.1	0.26	5.2	113.1
5236	1	11	54112.4975727763	28544.760047	57208.8838653403	29580.229336	2	55	3	1	3	0.44	2	2	NA	NA	NA	NA	2	NA	NA	NA	1	2	2	NA	NA	12	NA	NA	NA	NA	2	2	2	2	2	NA	12.9	8.5	4.64	315	2	88	5.8	13.4	0.7	5.1	NA
5238	1	7	63956.4115524895	36774.026179	72159.4272988569	40842.537367	2	79	3	3	3	0.86	NA	2	NA	NA	NA	NA	1	1	1	NA	1	2	2	NA	NA	NA	NA	NA	NA	NA	2	2	2	2	2	NA	13.4	5.6	4.64	272	1.6	96.2	3.5	14.9	0.2	5.5	94.9
5240	1	9	13409.1658036255	7718.172229	13256.0094435974	8800.682765	2	70	4	1	7	1.81	NA	2	NA	NA	NA	NA	2	NA	NA	NA	2	1	2	1	NA	NA	NA	NA	NA	NA	1	2	2	2	2	NA	15.1	5	3.68	221	1	91.9	3.5	11.5	0.64	7.1	137.3
5241	2	1	20842.8269066584	9397.113976	0	0	2	85	3	2	1	2.99	NA	2	NA	NA	NA	NA	9	NA	NA	NA	2	2	2	NA	NA	NA	NA	NA	NA	NA	1	1	2	2	1	NA	NA	NA	NA	NA	NA	NA	NA	NA	NA	NA	NA
5244	1	7	20842.8269066584	9397.113976	0	0	2	85	3	2	2	NA	NA	2	NA	NA	NA	NA	1	1	1	NA	2	2	2	NA	NA	NA	NA	NA	NA	NA	2	2	2	2	2	NA	NA	NA	NA	NA	NA	NA	NA	NA	NA	NA	NA
5247	3	1	8560.16147074592	5049.121345	8998.44980498195	5558.904255	2	48	1	1	4	5	2	2	NA	NA	NA	NA	2	NA	NA	NA	2	2	2	NA	NA	NA	NA	NA	NA	NA	2	2	2	2	2	NA	12.2	9.4	4.36	253	1.8	90.2	6.6	13.2	0.26	4.9	NA
5251	3	1	17300.6238533879	7800.090407	18456.8852888596	9855.061106	2	85	3	NA	4	1.94	NA	2	NA	NA	NA	NA	2	NA	NA	NA	2	2	NA	NA	NA	NA	NA	NA	NA	NA	2	2	2	2	2	NA	NA	NA	NA	NA	NA	NA	NA	NA	NA	NA	NA
5254	2	5	79846.9266655945	33222.839547	0	0	2	26	3	1	5	2.67	3	2	NA	NA	NA	NA	2	NA	NA	NA	2	2	2	NA	NA	NA	NA	NA	NA	NA	2	2	2	2	2	NA	NA	NA	NA	NA	NA	NA	NA	NA	NA	NA	NA
5261	2	8	34002.1460729377	15544.246489	35743.2519580982	15840.482358	2	37	4	1	2	4.95	2	2	NA	NA	NA	NA	2	NA	NA	NA	2	2	2	NA	NA	NA	NA	NA	NA	NA	2	2	2	2	2	NA	17	6.9	4.23	453	1.7	71.1	4.5	9.3	0.02	5.4	107.6
5265	2	1	20842.8269066584	9397.113976	22235.8262090311	11872.828086	2	81	3	2	3	1.58	NA	2	NA	NA	NA	NA	2	NA	NA	NA	2	2	2	NA	NA	NA	NA	NA	NA	NA	2	2	2	2	2	10	13.5	8.4	4.78	252	2.2	89.2	5.4	14.6	2.59	13.1	325.7
5267	1	4	3955.33975731546	2629.500199	0	0	2	85	1	2	1	0	NA	2	NA	NA	NA	NA	1	1	1	NA	NA	2	2	NA	NA	NA	NA	NA	NA	NA	2	2	2	2	2	NA	NA	NA	NA	NA	NA	NA	NA	NA	NA	NA	NA
5273	1	2	85160.6659832177	41715.254039	96314.5773165792	44676.373856	2	41	3	1	5	5	2	2	NA	NA	NA	NA	1	1	1	NA	2	2	2	NA	NA	NA	NA	NA	NA	NA	2	2	2	2	2	NA	12.3	5.9	4.23	202	1.4	91.1	3.5	13.1	0.2	4.7	85.4
5274	1	10	2702.15333966945	1599.315349	2894.35306327383	1552.391766	2	77	1	2	1	0.54	NA	2	NA	NA	NA	NA	2	NA	NA	NA	2	1	2	1	NA	NA	NA	NA	NA	NA	1	9	2	1	1	NA	12.6	7	4.53	229	1.7	95.3	4.4	14.4	0.52	6.1	NA
5282	2	5	99693.9310895464	48834.254799	113215.173314575	53747.789249	2	48	3	3	3	3.59	2	2	NA	NA	NA	NA	2	NA	NA	NA	1	2	2	NA	NA	NA	NA	NA	NA	NA	2	2	2	2	2	NA	12.8	9.6	5.08	213	2.8	91.6	6.2	15.4	0.58	5.8	NA
5284	2	7	31445.5965793211	18080.770383	33547.2162057689	19218.737261	2	70	3	1	5	5	NA	2	NA	NA	NA	NA	2	NA	NA	NA	2	2	2	NA	NA	NA	13	NA	NA	NA	2	2	2	2	2	NA	12.2	6.4	4.76	344	2.4	91.4	3.2	14.9	0.05	5.4	NA
5294	1	2	38097.5459240646	20303.96786	43506.2694628374	22833.075642	2	54	4	3	2	1.74	2	2	NA	NA	NA	NA	1	1	1	NA	1	2	NA	NA	NA	NA	NA	NA	NA	NA	2	2	2	2	2	NA	12.9	4.6	4.03	279	1.6	88	2.5	12.2	0.23	5.2	95.5
5295	1	6	2295.89080767219	1474.673023	2386.83559465584	1416.227418	2	70	1	1	1	1.5	NA	2	NA	NA	NA	NA	2	NA	NA	NA	2	2	2	NA	NA	NA	NA	NA	NA	NA	2	2	2	2	2	NA	12	5.5	4.42	245	1.4	93.2	3.4	13.9	0.44	5.3	93.1
5300	2	3	15850.6363022595	8741.707642	15597.4339165162	8854.092713	2	21	1	5	1	0.56	3	2	NA	NA	NA	NA	2	NA	NA	NA	NA	2	2	NA	NA	NA	NA	NA	NA	NA	2	2	2	2	2	NA	13.6	8.6	3.88	233	2.2	90.8	5.4	12.2	0.15	4.8	NA
5305	2	8	35676.4978837449	16714.5405	35269.0092573497	16653.067562	2	35	4	5	2	0	2	2	NA	NA	NA	NA	2	NA	NA	NA	NA	2	NA	NA	NA	NA	NA	NA	NA	NA	2	2	2	2	2	NA	12	6.4	4.29	235	1.9	94.3	3.9	13.2	0.04	5	95
5307	2	8	73021.0534252786	30382.71907	0	0	2	25	3	5	4	2.34	3	2	NA	NA	NA	NA	2	NA	NA	NA	NA	2	2	NA	NA	NA	NA	NA	NA	NA	2	2	2	2	2	NA	NA	NA	NA	NA	NA	NA	NA	NA	NA	NA	NA
5309	1	4	9598.04227267763	5661.304437	9856.00398872109	5739.553812	2	55	1	3	1	0.86	2	2	NA	NA	NA	NA	2	NA	NA	NA	2	2	2	NA	NA	NA	NA	NA	NA	NA	2	2	2	2	2	10	12.7	6.9	4.45	245	1.8	89.3	4.4	13.6	0.84	5.4	92.7
5314	1	13	7000.33125995875	4086.449098	7163.31531319523	4193.346091	2	41	1	1	1	4.52	2	2	NA	NA	NA	NA	2	NA	NA	NA	1	1	2	1	NA	NA	NA	NA	NA	NA	2	2	2	2	2	NA	11.9	7.6	5.35	245	1.6	87.1	5.1	15.6	1.51	11.5	251.7
5320	2	5	10553.6778562297	6074.583948	11431.8822704345	7854.579496	2	64	4	2	2	5	NA	2	NA	NA	NA	NA	1	1	1	NA	1	3	2	NA	NA	NA	NA	NA	NA	NA	2	2	2	2	2	NA	14.6	7.9	4.18	198	2.7	80.7	3.9	11.1	3.38	5.9	NA
5321	1	4	5194.19003192534	3074.269591	5870.12247180096	3066.223642	2	76	1	2	1	0.6	NA	2	NA	NA	NA	NA	2	NA	NA	2	1	2	2	NA	NA	NA	NA	NA	NA	NA	2	2	2	2	2	10	12.9	5.9	4.59	306	2.1	88.6	3	13.5	0.35	5.5	96.3
5323	1	1	39768.0693017073	22866.073722	45948.0679002323	28181.434288	2	74	3	1	2	NA	NA	2	NA	NA	NA	NA	1	1	1	NA	2	2	2	NA	NA	12	NA	NA	NA	NA	2	2	2	2	2	NA	12.9	6.4	4.16	323	1.8	91	3.8	13.1	0.35	5.5	89.1
5325	1	4	9598.04227267763	5661.304437	0	0	2	56	1	1	2	5	3	2	NA	NA	NA	NA	2	NA	NA	NA	2	2	2	NA	NA	NA	NA	NA	NA	NA	2	2	2	2	2	NA	NA	NA	NA	NA	NA	NA	NA	NA	NA	NA	NA
5328	2	1	42861.6074506328	22609.828687	0	0	2	54	3	1	3	NA	3	2	NA	NA	NA	NA	2	NA	NA	NA	1	2	2	NA	NA	NA	NA	NA	NA	NA	1	2	2	2	1	NA	NA	NA	NA	NA	NA	NA	NA	NA	NA	NA	NA
5329	2	2	24438.6337947491	11018.305157	30335.8663196961	16099.918098	2	80	3	3	3	1.27	NA	2	NA	NA	NA	NA	2	NA	NA	NA	1	2	NA	NA	NA	12	NA	NA	NA	NA	2	2	2	2	2	10	12.1	5.6	4.24	242	1.1	96.2	4	13.9	0.38	5.4	95.1
5330	1	8	74050.9405481099	30811.236185	91829.6880133335	33249.117	2	29	5	NA	2	4.85	2	2	NA	NA	NA	NA	2	NA	NA	NA	2	2	NA	NA	NA	NA	NA	NA	NA	NA	2	2	2	2	2	NA	11.8	5.5	4.55	207	1.9	88.6	2.9	13.8	0.07	5.1	95.7
5332	2	7	31445.5965793211	18080.770383	41508.8056810442	21645.026288	2	70	2	2	1	2.04	NA	2	NA	NA	NA	NA	1	1	1	1	1	2	2	NA	NA	NA	NA	NA	NA	NA	2	2	2	2	2	NA	13.1	8	4.95	254	2.5	88	4.8	14.5	0.26	6.1	109.8
5335	1	5	8688.89939764118	4988.493901	8550.10054975813	4987.118266	2	41	1	1	3	4.64	2	2	NA	NA	NA	NA	2	NA	NA	NA	NA	2	NA	NA	NA	NA	NA	NA	NA	NA	2	2	2	2	2	NA	11.6	3.7	3.87	223	1.2	97.1	2.2	12.5	0.05	5.2	NA
5341	2	1	42861.6074506328	22609.828687	45234.6654150991	23099.61843	2	52	3	2	4	0.78	2	2	NA	NA	NA	NA	2	NA	NA	1	1	2	2	NA	NA	NA	NA	NA	NA	NA	2	2	2	2	2	10	13.1	9.5	4.28	367	3	94.4	5.1	13.5	0.13	5.1	NA
5344	2	4	25673.9962221013	12020.930883	26038.0117757032	12301.650261	2	20	4	5	3	3.76	2	2	NA	NA	NA	NA	2	NA	NA	NA	NA	2	2	NA	NA	NA	NA	NA	NA	NA	2	2	2	2	2	NA	12.4	5.9	4.92	299	1.6	73.4	3.6	11.9	0.09	5	77.4
5347	1	3	10225.4180332178	6031.35544	10500.2414095036	6378.34234	2	53	1	NA	1	1.81	2	2	NA	NA	NA	NA	2	NA	NA	2	1	1	2	2	NA	NA	NA	NA	NA	NA	2	2	2	2	2	NA	11.8	4.7	4.85	202	NA	88.2	NA	15.1	0.34	11.4	NA
5353	2	8	24872.1732916904	13255.546909	25504.3249581089	13502.809353	2	40	4	1	3	2.83	2	2	NA	NA	NA	NA	2	NA	NA	NA	2	2	2	NA	NA	NA	NA	NA	NA	NA	2	2	2	2	2	NA	13.1	5.6	4.57	373	2.4	80.9	2.1	12	2.4	5.9	100.8
5354	1	1	85122.304021903	35417.827166	0	0	2	26	3	1	4	2.61	3	2	NA	NA	NA	NA	2	NA	NA	NA	NA	2	2	NA	NA	NA	NA	NA	NA	NA	2	2	2	2	2	NA	NA	NA	NA	NA	NA	NA	NA	NA	NA	NA	NA
5357	2	13	33110.1045584063	15136.445371	41235.9396368388	15675.394842	2	29	5	1	5	5	2	2	NA	NA	NA	NA	1	1	1	NA	2	2	2	NA	NA	NA	NA	NA	NA	NA	2	2	2	2	2	NA	12.7	5.5	5.14	182	1.1	79.6	3.7	13.3	1.41	5.7	100.3
5359	1	4	10218.9889067954	5965.343132	10456.9108236531	6052.03109	2	41	1	1	4	1.09	2	2	NA	NA	NA	NA	2	NA	NA	NA	NA	2	2	NA	NA	NA	NA	NA	NA	NA	2	2	2	2	2	NA	11.9	7.4	4.94	303	2.6	88.1	3.9	14.9	0.13	5.2	83.6
5362	2	9	52499.9714798046	21844.273807	55406.6631058221	23038.826316	2	25	3	5	5	5	2	2	NA	NA	NA	NA	2	NA	NA	NA	1	2	2	NA	NA	NA	NA	NA	NA	NA	2	2	2	2	2	NA	11.9	6.2	4.59	252	2	90.1	3.6	14.4	0.05	5.1	NA
5365	2	8	73021.0534252786	30382.71907	82924.7189754226	33363.125679	2	22	3	5	3	1.33	2	2	NA	NA	NA	NA	2	NA	NA	NA	NA	2	2	NA	NA	NA	NA	NA	NA	NA	2	2	2	2	2	NA	12	11.3	4.86	246	2.5	91.3	7.9	15	0.1	5.2	101.3
5371	2	3	21048.0203650506	9489.626682	26127.0714824332	14922.341003	2	81	3	2	2	1.2	NA	2	NA	NA	NA	NA	1	1	1	NA	1	2	2	NA	NA	12	NA	NA	NA	NA	2	2	2	2	2	NA	13.5	6	4.82	317	1.5	85.1	3.9	13.9	0.49	5.3	104
5378	2	13	11002.1514362647	6332.720538	0	0	2	76	4	2	2	0.84	NA	1	38	NA	NA	NA	1	1	1	1	1	1	1	2	NA	NA	NA	NA	NA	NA	1	1	2	1	2	NA	NA	NA	NA	NA	NA	NA	NA	NA	NA	NA	NA
5383	2	1	20842.8269066584	9397.113976	23516.1169359748	13551.441885	2	85	3	2	3	0.84	NA	2	NA	NA	NA	NA	1	2	1	NA	NA	2	2	NA	NA	NA	NA	NA	NA	NA	2	2	2	2	2	NA	12.7	7.3	4.88	266	2.2	87.5	4.1	14.4	0.1	5.5	NA
5385	2	9	20539.9825727707	9623.040123	20305.379689045	10230.843342	2	35	4	5	2	1.41	2	2	NA	NA	NA	NA	2	NA	NA	NA	NA	2	2	NA	NA	NA	NA	NA	NA	NA	2	2	2	2	2	NA	12.3	7.6	4.48	323	3.3	91.1	3.5	14.3	0.48	5.8	99.7
5390	2	4	22352.0886197412	11912.475671	24283.6236114715	12796.897638	2	43	4	1	1	2.35	2	2	NA	NA	NA	NA	1	1	1	NA	2	1	2	1	NA	NA	NA	NA	NA	NA	2	2	2	2	2	NA	12.2	6.8	4.4	193	2.1	88.9	4.2	13.5	0.53	9.1	NA
5400	1	11	26333.5679004521	12337.35129	26032.7920382359	12362.096959	2	22	4	5	4	1.6	2	2	NA	NA	NA	NA	2	NA	NA	NA	NA	2	2	NA	NA	NA	NA	NA	NA	NA	2	2	2	2	2	NA	15.1	4.8	4.53	241	1.5	80.6	2.9	12.3	0.67	5.2	NA
5401	2	13	6574.96313663197	3878.172956	6751.6750874093	3931.776259	2	54	1	NA	1	0.67	2	2	NA	NA	NA	NA	2	NA	NA	NA	NA	2	2	NA	NA	NA	13	NA	NA	NA	2	2	2	2	2	NA	11.9	6.3	4.53	211	2.2	91.5	3.5	13.8	0.36	5.6	98.3
5406	1	1	106280.572912766	52060.667295	131797.27063854	57298.832254	2	44	3	1	3	5	2	2	NA	NA	NA	NA	2	NA	NA	NA	2	2	2	NA	NA	NA	NA	NA	NA	NA	2	2	2	2	2	NA	12.3	3.4	3.94	203	1.1	96.4	2	12.9	0.01	5	96
5407	2	11	71005.9060576062	36010.278821	0	0	2	67	3	1	3	NA	NA	2	NA	NA	NA	NA	1	1	1	1	1	1	2	1	NA	NA	NA	NA	NA	NA	2	2	2	2	2	NA	NA	NA	NA	NA	NA	NA	NA	NA	NA	NA	NA
5411	1	3	9598.04227267763	5661.304437	9856.00398872109	5987.002117	2	57	1	3	2	1.44	2	2	NA	NA	NA	NA	2	NA	NA	NA	1	2	2	NA	NA	NA	NA	NA	NA	NA	2	2	2	2	2	10	12.7	7.3	4.57	284	2.3	95.9	4.3	15	1.36	5.3	94.7
5414	2	5	37303.4793836013	21448.969605	0	0	2	78	3	2	2	NA	NA	2	NA	NA	NA	NA	2	NA	NA	NA	NA	2	2	NA	NA	NA	NA	NA	NA	NA	2	2	2	2	2	NA	NA	NA	NA	NA	NA	NA	NA	NA	NA	NA	NA
5417	1	2	15082.5385619522	8681.347668	16848.3598234609	10294.29787	2	61	4	4	4	2.23	NA	1	14	NA	NA	NA	1	1	1	NA	2	1	2	1	NA	NA	NA	NA	NA	NA	2	2	2	2	2	NA	NA	NA	NA	NA	NA	NA	NA	NA	NA	NA	NA
5421	2	5	37303.4793836013	21448.969605	39796.6018851768	22798.924084	2	73	3	1	3	4.44	NA	2	NA	NA	NA	NA	2	NA	NA	NA	2	2	2	NA	NA	NA	NA	NA	NA	NA	2	2	2	2	2	NA	12.2	6.9	4.84	258	1.7	90	4.5	15	0.72	5.5	NA
5426	2	6	100562.934175812	44084.895327	118890.738402787	62515.905542	2	82	3	2	4	1.44	NA	1	14	39	NA	NA	1	1	2	NA	2	2	2	NA	NA	NA	NA	NA	NA	NA	2	2	2	2	1	NA	14.4	7.7	4.7	213	1.2	86.9	5.6	13.7	0.38	5.8	110.9
5431	2	7	58216.3802077234	25118.954354	65978.1419219704	27165.027284	2	27	2	6	4	3.59	2	2	NA	NA	NA	NA	2	NA	NA	NA	2	2	2	NA	NA	NA	NA	NA	NA	NA	2	2	2	2	2	NA	11.6	4.8	4.33	218	2.1	94.4	1.9	13.9	0.02	4.9	NA
5432	1	11	80744.5490438898	46426.966245	97413.3821579059	51563.434869	2	71	3	1	5	1.07	NA	2	NA	NA	NA	NA	2	NA	NA	NA	1	2	2	NA	NA	NA	NA	NA	NA	NA	2	2	2	2	2	NA	13.1	6.3	5.04	480	2.5	86.5	3	14.7	0.77	5.7	113.2
5433	1	7	68206.9347375568	28379.652711	71983.2515706857	29931.591936	2	29	3	1	5	5	3	2	NA	NA	NA	NA	2	NA	NA	NA	2	2	2	NA	NA	NA	NA	NA	15	NA	2	2	2	2	2	NA	NA	NA	NA	NA	NA	NA	NA	NA	NA	NA	NA
5438	1	1	21554.7835639611	9718.103921	24319.3887801184	12829.355496	2	81	3	2	3	2.46	NA	1	39	NA	NA	NA	2	NA	NA	NA	2	2	2	NA	NA	NA	NA	NA	NA	NA	2	2	2	2	2	NA	12.6	5.3	4.36	193	0.9	93.1	3.2	14	0.24	5.2	96.8
5447	1	9	29313.9279172204	15622.766135	28979.1110789713	16089.89667	2	44	4	NA	4	NA	2	2	NA	NA	NA	NA	1	1	1	NA	2	2	NA	NA	NA	NA	NA	NA	NA	NA	1	2	2	2	2	NA	14.5	6.8	5.1	332	1.8	88.3	4.3	14.7	1.79	5.7	NA
5450	2	8	91171.3972255192	44659.561458	96219.1549552481	47209.90653	2	44	3	1	5	5	2	2	NA	NA	NA	NA	1	1	1	NA	2	2	2	NA	NA	NA	NA	NA	NA	NA	2	2	2	2	2	NA	12	8.8	4.9	499	1.7	90.2	6.2	14.8	3.27	5.2	84.1
5452	1	11	26313.9319190348	11863.794605	28072.5843787062	14989.36739	2	85	3	2	4	1.44	NA	2	NA	NA	NA	NA	1	1	1	NA	2	2	2	NA	NA	NA	NA	NA	NA	NA	2	2	2	2	2	NA	13.5	5.6	5.11	236	1.4	86	3.2	14.6	0.16	5.4	99.8
5456	1	12	100346.164281714	50972.323916	113724.924921147	55250.850843	2	45	3	1	5	4.48	2	2	NA	NA	NA	NA	2	NA	NA	NA	1	2	2	NA	NA	NA	NA	NA	NA	NA	2	2	2	2	2	10	11.8	4	4.35	245	1.5	97.6	2.1	14.7	0.13	4.9	97.1
5459	1	11	67096.6175333273	34027.703321	71580.9200626371	34019.215747	2	66	3	1	1	1.02	NA	2	NA	NA	NA	NA	1	1	2	2	1	2	2	NA	NA	NA	NA	NA	NA	NA	2	2	2	2	2	NA	12.2	6.4	4.47	259	1.5	88.4	4.2	13.6	0.31	6.3	NA
5464	2	13	7418.42350123757	4375.679194	7299.9195817009	4368.048534	2	48	1	1	3	4.07	2	2	NA	NA	NA	NA	1	1	1	NA	2	1	2	1	NA	NA	NA	NA	NA	NA	2	2	1	2	2	NA	12.4	10.4	5.1	325	3.4	87.1	6.1	14.5	1.77	6	NA
5465	1	11	103916.724850292	43237.840455	108156.057403638	44787.697499	2	29	3	1	3	1.52	2	2	NA	NA	NA	NA	2	NA	NA	NA	2	2	2	NA	NA	12	NA	NA	NA	NA	2	2	2	2	2	NA	10.9	5.5	4.49	274	2.3	93.2	2.7	14.5	0.15	5.1	89.5
5475	1	3	10886.9528264379	6355.267616	11875.393014139	6333.94041	2	40	1	NA	2	2.16	2	2	NA	NA	NA	NA	2	NA	NA	NA	NA	2	NA	NA	NA	NA	NA	NA	NA	NA	2	2	2	2	2	NA	16.4	7.7	4.72	410	2.6	74	4.3	11.4	0.38	5.3	NA
5476	2	6	7996.34245013516	4667.871445	7868.60669574739	4938.800235	2	56	1	2	1	1.63	2	2	NA	NA	NA	NA	2	NA	NA	NA	NA	2	2	NA	NA	NA	NA	NA	NA	NA	2	2	1	2	2	NA	11.6	12.7	4.87	284	2.9	85.8	8.8	14.3	7.83	5.8	111
5479	1	1	66141.0572910885	38030.166378	82101.4091490226	50311.155445	2	75	3	1	3	NA	NA	1	14	NA	NA	NA	2	NA	NA	NA	NA	2	2	NA	NA	12	NA	NA	NA	NA	2	2	2	2	1	NA	12.5	8.5	4.43	268	2.6	88.4	4.8	13.6	0.15	5.3	NA
5484	3	1	83378.4217033937	40842.23629	94298.9037364787	43741.385727	2	41	3	1	5	4.64	2	2	NA	NA	NA	NA	2	NA	NA	NA	2	2	NA	NA	NA	NA	NA	NA	NA	NA	2	2	2	2	2	NA	12	4.4	4.41	162	0.9	89.9	3.2	13.5	0.02	5	NA
5488	1	3	10886.9528264379	6355.267616	10713.0416738152	6320.872483	2	44	1	NA	3	2.88	2	2	NA	NA	NA	NA	1	2	1	NA	NA	2	NA	NA	NA	NA	NA	NA	NA	NA	2	2	2	2	2	NA	13.1	6.8	4.89	258	2.4	87.6	3.6	14.6	0.45	5.1	100.2
5489	1	13	1686.87288113073	1083.494878	2059.08869474147	1142.433695	2	66	1	2	1	2.34	NA	2	NA	NA	NA	NA	2	NA	NA	NA	2	2	2	NA	NA	NA	NA	NA	NA	NA	2	2	2	2	2	NA	13.1	7.7	4.8	186	2	84.4	5	13.5	1.3	5.7	123.3
5493	1	9	29313.9279172204	15622.766135	30583.9053217572	17540.11301	2	40	4	4	5	2.16	2	2	NA	NA	NA	NA	2	NA	NA	NA	NA	2	NA	NA	NA	NA	NA	NA	NA	NA	2	2	2	2	2	NA	12.2	6.7	4.09	240	2.1	92.4	4.1	13.1	0.12	5.2	90.1
5494	1	5	95354.4406464588	39675.231271	107843.480791148	42394.209681	2	21	3	5	4	2.99	2	2	NA	NA	NA	NA	2	NA	NA	NA	NA	2	NA	NA	NA	NA	NA	NA	NA	NA	2	2	2	2	2	NA	14	4.3	4.6	236	1.1	81.4	2.5	12.4	0.09	4.7	82.4
5504	2	6	13159.9470337754	7390.848787	12949.726451985	7377.198135	2	20	1	1	1	1.2	2	2	NA	NA	NA	NA	2	NA	NA	NA	NA	2	2	NA	NA	NA	NA	NA	NA	NA	2	2	2	2	2	NA	15.4	9.1	4.76	296	2.5	79.4	5.7	12.6	0.43	5.1	NA
5510	1	9	102770.114957916	50341.098247	109906.40978649	53914.515863	2	40	3	3	3	2.22	2	2	NA	NA	NA	NA	2	NA	NA	NA	2	3	2	NA	NA	12	NA	NA	NA	NA	2	2	2	2	2	NA	12.5	6.4	5.02	210	1.7	85	3.7	15	0.19	5.2	NA
5515	1	6	8095.25909766765	4812.257458	8172.22864118505	4726.485476	2	41	1	1	2	0.62	2	2	NA	NA	NA	NA	2	NA	NA	NA	9	2	2	NA	NA	NA	NA	NA	NA	NA	2	2	2	2	2	NA	12.7	7.5	4.7	290	3.4	85.4	3.3	13.8	0.78	4.8	NA
5517	2	12	14586.6399946506	8044.607161	15262.9473992069	8985.113787	2	32	1	3	4	1.58	2	2	NA	NA	NA	NA	2	NA	NA	NA	2	2	2	NA	NA	NA	NA	NA	NA	NA	2	2	2	2	2	NA	12	5.3	4.77	190	1.3	87.2	3.4	14.4	0.13	5	93.9
5520	1	2	3724.05572661914	2391.997258	3871.57295768294	2454.264213	2	69	1	2	2	0.42	NA	2	NA	NA	NA	NA	1	1	1	1	1	1	2	1	NA	12	NA	NA	NA	NA	2	2	2	2	2	NA	13.2	6.8	5.34	248	2	82.7	4.3	14.5	0.08	10.3	248.4
5522	1	12	116017.707554037	56830.322869	130587.576639383	61016.415592	2	42	3	1	5	5	2	2	NA	NA	NA	NA	2	NA	NA	NA	2	2	2	NA	NA	NA	NA	NA	15	NA	2	2	1	2	2	NA	12.4	5.8	4.27	183	1.4	91	4	13.4	0.15	5.1	NA
5524	2	13	14192.1920795784	7697.970312	18540.7219116814	8795.968755	2	31	1	5	3	NA	2	2	NA	NA	NA	NA	2	NA	NA	NA	NA	2	2	NA	NA	NA	NA	NA	NA	NA	2	2	2	2	2	NA	12.3	6.8	4.54	262	1.8	91.3	3.9	13.9	0.09	5.7	NA
5528	2	4	15640.2453168868	8783.826245	15788.9524216277	9112.969665	2	34	1	1	1	NA	2	2	NA	NA	NA	NA	2	NA	NA	NA	2	2	NA	NA	NA	NA	NA	NA	NA	NA	2	2	2	2	2	NA	12.4	5.3	4.42	215	1.4	89.3	3.3	13.7	0.06	4.8	NA
5531	1	2	139781.005444004	68470.579516	0	0	2	45	2	NA	2	NA	3	1	28	NA	NA	NA	1	2	2	NA	9	2	NA	NA	NA	NA	NA	NA	NA	NA	2	2	2	2	2	NA	NA	NA	NA	NA	NA	NA	NA	NA	NA	NA	NA
5532	2	9	7880.8934171256	4675.704681	0	0	2	85	4	2	1	4.19	NA	2	NA	NA	NA	NA	1	1	1	NA	2	2	2	NA	NA	NA	NA	NA	NA	NA	2	2	2	2	1	NA	NA	NA	NA	NA	NA	NA	NA	NA	NA	NA	NA
5541	2	5	10553.6778562297	6074.583948	0	0	2	85	4	2	3	1.06	NA	2	NA	NA	NA	NA	1	1	1	NA	NA	2	2	NA	NA	NA	NA	NA	NA	NA	2	2	2	2	1	NA	NA	NA	NA	NA	NA	NA	NA	NA	NA	NA	NA
5543	1	1	106280.572912766	52060.667295	119584.406606695	58536.252983	2	40	3	5	5	4	2	2	NA	NA	NA	NA	2	NA	NA	NA	NA	2	2	NA	NA	NA	NA	NA	NA	NA	2	2	2	2	2	NA	11.7	8.1	4.94	275	1.8	85.2	5.8	14.1	0.91	5.2	NA
5544	1	3	8682.62843995638	5161.42139	8765.18267812118	5189.771724	2	49	1	1	4	NA	3	2	NA	NA	NA	NA	1	1	1	NA	1	2	2	NA	NA	NA	NA	NA	NA	NA	2	2	2	2	2	NA	13.3	8.5	4.88	317	2.8	90.3	4.9	15	0.63	5.3	NA
5546	1	11	103916.724850292	43237.840455	111132.639578568	46200.967599	2	21	3	6	3	0	2	2	NA	NA	NA	NA	2	NA	NA	NA	NA	2	2	NA	NA	NA	NA	NA	NA	NA	2	2	2	2	2	NA	12.4	7.3	4.51	280	2	93.1	4.9	14	0.22	4.7	NA
5549	1	10	73175.2061464223	38600.485924	82335.0247888186	41946.604212	2	51	3	3	3	4.44	2	2	NA	NA	NA	NA	2	NA	NA	NA	1	2	2	NA	NA	12	NA	NA	NA	NA	2	2	2	2	2	NA	12.5	4.3	4.12	291	1.5	91.9	2.3	12.6	0.03	5.6	86.7
5553	1	4	9598.04227267763	5661.304437	9856.00398872109	5987.002117	2	45	1	1	1	1.24	2	2	NA	NA	NA	NA	2	NA	NA	NA	2	2	2	NA	NA	NA	NA	NA	NA	NA	2	2	2	2	2	NA	13	10.8	5.11	348	2.2	84.4	7.5	14.6	0.28	5.3	NA
5555	1	11	112220.568297427	54769.862374	112896.983020765	55498.748712	2	48	5	5	3	0.65	2	2	NA	NA	NA	NA	2	NA	NA	NA	2	2	2	NA	NA	NA	NA	NA	NA	NA	2	2	2	2	2	NA	14.1	6.7	4.64	365	1.8	89.8	4.2	13.9	0.43	6.8	NA
5557	2	12	19369.5628245095	8732.883996	0	0	2	85	3	2	1	NA	NA	2	NA	NA	NA	NA	2	NA	NA	NA	2	1	1	2	NA	NA	NA	NA	NA	NA	1	2	2	2	9	NA	NA	NA	NA	NA	NA	NA	NA	NA	NA	NA	NA
5559	2	4	30556.9993168875	13969.28089	31197.465602823	14466.67221	2	28	4	5	2	1.91	2	2	NA	NA	NA	NA	1	1	2	NA	NA	2	2	NA	NA	NA	NA	NA	NA	NA	2	2	2	2	2	NA	12.4	7.3	4.46	189	3.1	94.5	3.6	14.1	0.07	5.1	NA
5564	2	13	14192.1920795784	7697.970312	18540.7219116814	8795.968755	2	24	1	5	3	NA	2	2	NA	NA	NA	NA	2	NA	NA	NA	NA	2	2	NA	NA	NA	NA	NA	NA	NA	2	2	2	2	2	NA	12	10.6	4.34	265	3	94.3	6.4	13.9	0.07	5.2	NA
5565	1	6	14631.2974761526	7936.144957	15371.0199375101	8642.440481	2	25	1	1	2	0.7	2	2	NA	NA	NA	NA	1	1	1	NA	NA	2	2	NA	NA	NA	NA	NA	NA	NA	2	2	2	2	2	NA	12.5	11.6	5.07	231	4.3	87.1	5.9	14.7	1.79	6.7	NA
5567	2	11	114312.155948059	55994.872398	127478.658742217	60039.152274	2	44	3	1	3	3.59	3	2	NA	NA	NA	NA	2	NA	NA	NA	2	2	NA	NA	NA	NA	NA	NA	NA	NA	2	2	2	2	2	NA	12.4	3.6	4.52	240	1.6	91.3	1.5	13.1	0.04	5	NA
5568	2	4	18780.228805456	10250.996298	18565.7254182609	10285.346401	2	50	2	4	2	0.7	2	2	NA	NA	NA	NA	1	1	1	2	1	2	2	NA	NA	NA	NA	NA	NA	NA	2	2	2	2	2	NA	15.6	4.7	4.26	479	1.9	82.9	2.1	11.6	0.16	5.5	NA
5571	3	1	85854.7608279845	42055.250708	97099.5811774521	45040.504883	2	48	3	1	5	NA	2	2	NA	NA	NA	NA	2	NA	NA	NA	2	2	NA	NA	NA	NA	NA	NA	NA	NA	2	2	2	2	2	NA	11.6	5.3	4.02	194	1.2	97	3.4	13.5	0.06	4.8	94.6
5572	1	4	2709.61347181195	1603.730755	3021.9901046522	1871.854954	2	60	1	1	1	2.17	NA	2	NA	NA	NA	NA	1	1	2	NA	2	2	NA	NA	NA	NA	NA	NA	NA	NA	1	1	2	1	2	NA	11.5	4.7	4.02	303	2.3	96.4	1.8	12.9	0.12	5.2	88.4
5578	2	4	54549.9900078441	27664.74592	61278.2682567296	27750.420927	2	68	3	2	1	NA	NA	2	NA	NA	NA	NA	1	2	1	2	1	2	NA	NA	NA	NA	NA	NA	NA	NA	2	2	2	2	2	NA	12	7	4.8	287	2.1	92.6	3.8	15.4	0.32	5.2	120.2
5579	1	11	91938.0795227218	48498.04642	103446.569612565	51588.052543	2	53	3	3	5	3.46	2	2	NA	NA	NA	NA	1	1	1	NA	2	2	2	NA	NA	NA	13	NA	NA	NA	2	2	2	2	2	10	12.5	8.1	4.12	275	3	91.2	4.4	12.5	0.39	4.9	NA
5585	2	6	37821.0294308784	17290.067594	37389.0464660185	17619.574605	2	35	4	1	2	4.95	2	2	NA	NA	NA	NA	2	NA	NA	NA	2	2	2	NA	NA	NA	NA	NA	NA	NA	2	2	2	2	2	NA	11.8	7.1	4.27	312	1.6	89.6	4.7	13.2	0.19	5	87.6
5587	1	4	8682.62843995638	5161.42139	8765.18267812118	5269.117074	2	57	1	4	1	NA	2	2	NA	NA	NA	NA	2	NA	NA	NA	1	2	2	NA	NA	NA	NA	NA	NA	NA	2	2	2	2	2	NA	12.2	9.5	4.66	237	2.1	85.3	6.7	13.4	1.09	5.3	NA
5590	2	9	17882.3548442874	9530.345045	18336.8531417113	9708.119407	2	58	4	2	3	3.23	2	2	NA	NA	NA	NA	2	NA	NA	NA	NA	2	2	NA	NA	NA	NA	NA	NA	NA	2	2	2	2	2	NA	11.8	5.7	3.68	245	2.5	97.5	2.8	12.4	0.07	5.1	NA
5591	1	7	60344.6134290381	31832.249254	67898.3429525255	33860.410228	2	53	3	1	5	5	2	2	NA	NA	NA	NA	2	NA	NA	NA	2	2	2	NA	NA	NA	NA	NA	NA	NA	2	2	2	2	2	10	12.2	6.6	4.71	301	2.1	89.5	3.8	14.3	0.55	5.1	NA
5595	1	5	45097.5201180194	25930.432073	58514.0129196893	31958.121732	2	75	3	NA	1	0.89	NA	2	NA	NA	NA	NA	1	1	1	NA	1	2	NA	NA	NA	12	13	NA	NA	NA	2	2	2	2	2	NA	12.9	8.1	4.03	200	2.2	85.4	5	11.3	3.7	5.2	NA
5597	2	11	114312.155948059	55994.872398	0	0	2	43	3	1	2	3.44	3	2	NA	NA	NA	NA	2	NA	NA	NA	NA	2	NA	NA	NA	NA	NA	NA	NA	NA	2	2	2	2	2	NA	NA	NA	NA	NA	NA	NA	NA	NA	NA	NA	NA
5603	1	12	17653.3322002882	9735.903724	18471.8263350942	10874.14227	2	29	1	1	3	1.5	2	2	NA	NA	NA	NA	2	NA	NA	NA	2	2	2	NA	NA	NA	NA	NA	NA	NA	2	1	2	2	2	NA	12.3	6.1	4.05	228	1.8	87.2	3.7	12.1	0.16	5.1	NA
5650	2	4	18780.228805456	10250.996298	19046.5019374706	10564.389296	2	44	4	5	4	3.76	2	2	NA	NA	NA	NA	2	NA	NA	NA	NA	2	2	NA	NA	NA	NA	NA	NA	NA	2	2	2	2	2	NA	12.2	5.6	4.02	280	2.2	92.9	2.9	12.5	0.36	5.6	103.7
5651	1	8	76434.9775609036	40320.0405	94786.1038735055	41193.481099	2	54	3	1	2	4.52	2	2	NA	NA	NA	NA	1	1	1	1	1	2	NA	NA	NA	12	NA	NA	NA	NA	2	1	2	2	1	NA	14.7	4.4	4.58	167	0.4	82.6	3.5	12.6	1.19	5.6	98.4
5654	2	3	21048.0203650506	9489.626682	23747.6283995425	13684.853117	2	82	3	1	2	1.42	NA	1	14	NA	NA	NA	1	1	1	NA	2	1	2	1	NA	NA	NA	NA	NA	NA	2	2	2	2	2	NA	12.7	6.6	4.76	218	1.7	97.9	4.2	15.8	0.21	8	229.2
5666	2	8	107553.655186852	52684.27621	121016.848906691	57985.186548	2	47	3	5	3	2.12	2	2	NA	NA	NA	NA	2	NA	NA	NA	2	2	NA	NA	NA	NA	NA	NA	NA	NA	2	2	2	2	2	NA	12.1	7.2	3.93	290	2.1	98.5	4.5	13.9	0.08	5	NA
5669	2	7	21554.7835639611	9718.103921	28452.7380549618	14200.067521	2	85	3	2	3	2.16	NA	1	14	NA	NA	NA	1	1	1	1	1	2	2	NA	NA	12	NA	NA	NA	NA	2	2	2	2	2	NA	NA	NA	NA	NA	NA	NA	NA	NA	NA	NA	NA
5672	2	9	8123.33509182051	4675.704681	9222.91671876278	5331.494605	2	67	4	77	5	NA	NA	2	NA	NA	NA	NA	1	1	1	NA	2	1	2	1	NA	NA	NA	NA	NA	NA	2	2	2	2	2	NA	14.9	4.9	4.9	282	1.1	77.1	3.3	12.3	0.12	7.4	213
5683	2	7	11835.7238468916	6812.51589	12565.9959238425	7768.003796	2	76	4	2	2	1.8	NA	2	NA	NA	NA	NA	2	NA	NA	NA	2	1	1	2	NA	NA	NA	NA	NA	NA	2	2	2	2	2	NA	12.6	6.7	3.46	230	1.8	86.6	4.3	9.9	3.45	7.4	258.5
5685	1	4	19793.7187667207	10916.33795	20794.4405680101	12192.582765	2	28	1	4	2	0.98	2	2	NA	NA	NA	NA	1	2	1	NA	1	2	2	NA	NA	NA	NA	NA	NA	NA	2	2	2	2	2	NA	12.6	6.9	4.27	373	2.1	92.4	4.1	13.1	0.09	5.4	NA
5687	2	2	23116.377028707	10422.157734	0	0	2	80	3	1	2	NA	NA	2	NA	NA	NA	NA	2	NA	NA	NA	2	2	NA	NA	NA	NA	NA	NA	NA	NA	2	2	2	2	2	NA	NA	NA	NA	NA	NA	NA	NA	NA	NA	NA	NA
5692	1	8	64048.2216216443	27635.252305	64434.2752726442	30679.946964	2	20	3	5	4	0.39	2	2	NA	NA	NA	NA	2	NA	NA	NA	NA	2	NA	NA	NA	NA	NA	NA	NA	NA	2	2	2	2	2	NA	12.4	6.9	4.99	244	2	90.9	4.1	15	0.03	4.8	91.7
5700	2	9	8123.33509182051	4675.704681	9074.39235320766	6045.795799	2	78	4	2	2	1.29	NA	1	35	NA	NA	NA	1	1	1	NA	2	1	2	1	NA	NA	NA	NA	NA	NA	9	9	1	1	1	NA	16.9	3	3.66	134	1.1	92.8	1.5	11.4	0.11	4.8	NA
5712	2	10	111789.337205111	46513.48985	0	0	2	26	3	NA	5	3.09	3	2	NA	NA	NA	NA	2	NA	NA	NA	2	2	NA	NA	NA	NA	NA	NA	NA	NA	2	2	2	2	2	NA	NA	NA	NA	NA	NA	NA	NA	NA	NA	NA	NA
5714	1	9	14865.0128220276	8556.142182	0	0	2	85	4	2	2	NA	NA	2	NA	NA	NA	NA	2	NA	NA	NA	2	2	NA	NA	NA	NA	NA	NA	NA	NA	2	2	2	2	2	NA	NA	NA	NA	NA	NA	NA	NA	NA	NA	NA	NA
5715	1	11	58960.3167355368	29901.42036	66232.57135157	29994.022129	2	64	3	1	3	1.55	NA	2	NA	NA	NA	NA	2	NA	NA	NA	2	2	2	NA	NA	12	NA	NA	NA	NA	2	2	2	2	2	NA	12.7	7.8	5.35	209	2.5	89.8	4.1	16	0.96	5.2	96.9
5717	1	6	25165.9084375882	11346.201307	0	0	2	82	3	2	5	3.16	NA	2	NA	NA	NA	NA	2	NA	NA	NA	1	2	2	NA	NA	NA	NA	NA	NA	NA	2	2	2	2	2	NA	NA	NA	NA	NA	NA	NA	NA	NA	NA	NA	NA
5718	1	4	18575.6387137542	10843.54429	19256.0854973551	11001.121935	2	40	1	1	4	3.93	2	2	NA	NA	NA	NA	2	NA	NA	NA	NA	2	2	NA	NA	NA	NA	NA	NA	NA	2	2	2	2	2	NA	13.2	8	4.98	368	2.5	92.3	4.8	15.4	0.92	5.4	NA
5726	3	1	31536.8003889061	18133.211275	0	0	2	75	3	NA	2	1.02	NA	1	14	NA	NA	NA	1	1	1	2	1	2	NA	NA	NA	NA	NA	NA	NA	NA	2	2	2	2	2	NA	NA	NA	NA	NA	NA	NA	NA	NA	NA	NA	NA
5727	1	4	2462.47422004862	1581.671171	2637.62596200496	1622.844231	2	76	1	2	3	1.66	NA	2	NA	NA	NA	NA	1	1	1	NA	2	1	2	1	NA	NA	NA	NA	NA	NA	2	2	2	2	2	10	14.1	8.9	3.88	379	3.8	87.4	4.2	11.1	0.19	10.2	NA
5746	1	11	18612.1233951921	10371.745444	19112.351999509	10712.561895	2	23	1	1	3	1.8	2	2	NA	NA	NA	NA	2	NA	NA	NA	NA	2	2	NA	NA	NA	NA	NA	NA	NA	2	2	2	2	2	NA	12	8.1	5.12	466	1.4	88	5.6	15.1	0.15	5.2	NA
5747	2	6	6794.14284587442	4038.80397	6685.61135572778	4123.07567	2	52	1	1	1	1.09	2	2	NA	NA	NA	NA	1	1	2	NA	1	2	2	NA	NA	NA	NA	NA	NA	NA	2	2	2	2	2	NA	12.9	4.8	4.78	144	1.9	85.5	2.3	14.1	0.28	5.4	108.9
5749	2	4	10153.7804971044	5844.407311	10780.2755445088	6664.113363	2	66	4	1	3	2.81	NA	2	NA	NA	NA	NA	1	1	1	1	1	2	2	NA	NA	NA	NA	NA	NA	NA	2	2	2	2	2	NA	11.9	4.4	3.95	230	1.8	95.3	1.9	12.5	0.25	6.7	132.1
5752	2	9	22926.3196228944	12218.510287	25123.5255808487	12742.83014	2	55	4	2	3	2.26	2	2	NA	NA	NA	NA	2	NA	NA	NA	NA	2	2	NA	NA	NA	NA	NA	NA	NA	2	2	2	2	2	NA	14.6	15.1	3.86	368	3.9	90.1	9.9	11.8	2.12	5.8	149.1
5755	2	6	20943.7417302416	9442.612032	27174.4958699031	11930.31282	2	82	3	1	3	NA	NA	2	NA	NA	NA	NA	2	NA	NA	1	1	2	2	NA	NA	12	NA	NA	NA	NA	2	2	2	2	2	NA	12.4	6.1	4	198	2.1	97.1	3.3	13.3	0.25	5.1	NA
5759	1	4	10218.9889067954	5965.343132	10055.7479919359	5945.324446	2	52	1	1	1	3.08	2	2	NA	NA	NA	NA	1	1	1	NA	2	2	2	NA	NA	12	NA	NA	NA	NA	2	2	2	2	2	NA	11.6	7.3	4.93	288	2.8	87.1	4	14.3	0.19	4.9	88.8
5761	2	6	32396.4666989788	17265.595531	36995.8057838923	19416.236839	2	52	4	5	5	3.11	2	2	NA	NA	NA	NA	2	NA	NA	NA	2	2	2	NA	NA	NA	NA	NA	NA	NA	2	2	2	2	2	10	13.3	4.9	5.13	265	2.3	86	2.2	14.6	0.05	5.3	94.2
5763	1	4	19793.7187667207	10916.33795	20254.5627458729	11255.125715	2	37	1	1	4	NA	2	2	NA	NA	NA	NA	2	NA	NA	NA	2	2	2	NA	NA	NA	NA	NA	NA	NA	2	2	2	2	2	NA	11.9	11.1	4.55	318	3.1	90.8	6.6	13.5	0.25	5.6	NA
5765	1	10	46927.5990316393	23799.089673	54220.1958647278	23793.153435	2	61	3	1	5	5	NA	2	NA	NA	NA	NA	2	NA	NA	NA	1	2	2	NA	NA	NA	NA	NA	NA	NA	2	2	2	2	2	10	12	8.4	5.18	413	2.5	89	4.7	15.1	1.01	5.3	NA
5768	2	2	14403.14649907	8089.050629	14173.0667100804	8074.110422	2	29	1	1	1	0.72	2	2	NA	NA	NA	NA	2	NA	NA	NA	2	1	2	2	NA	NA	NA	NA	NA	NA	2	2	2	2	2	NA	15.6	7.1	5.05	212	2.5	78	3.8	13.1	1.33	5.7	105.2
5775	2	4	30556.9993168875	13969.28089	31880.8307321957	15573.831139	2	34	4	3	5	3.67	3	2	NA	NA	NA	NA	2	NA	NA	NA	1	2	2	NA	NA	NA	NA	NA	NA	NA	2	2	2	2	2	NA	12.6	4.4	4.01	298	1.5	97.1	2.5	12.9	0.05	4.8	81.3
5779	3	1	52499.9714798046	21844.273807	59620.4132502062	23987.097754	2	22	3	5	5	4.19	2	2	NA	NA	NA	NA	2	NA	NA	NA	NA	2	2	NA	NA	NA	NA	NA	NA	NA	2	2	2	2	2	NA	11.9	7.6	4.31	276	2.2	95.1	4.6	14.2	0.01	5.2	NA
5780	3	1	68456.2404802009	32462.43736	0	0	2	35	3	1	4	3.97	3	2	NA	NA	NA	NA	2	NA	NA	NA	2	2	NA	NA	NA	NA	NA	NA	NA	NA	2	2	2	2	2	NA	NA	NA	NA	NA	NA	NA	NA	NA	NA	NA	NA
5781	2	9	24446.5344629417	11175.852156	26559.0590482284	11921.482707	2	20	2	5	4	NA	2	2	NA	NA	NA	NA	2	NA	NA	NA	2	2	2	NA	NA	NA	NA	NA	NA	NA	2	2	2	2	2	NA	12.2	7.6	4.05	285	1.8	95.2	4.9	13.1	0.04	4.6	75.5
5783	1	12	43095.4392596785	19701.289706	45302.1741745174	21964.234345	2	26	4	4	4	1.44	2	2	NA	NA	NA	NA	2	NA	NA	NA	NA	2	2	NA	NA	NA	NA	NA	NA	NA	2	2	2	2	2	NA	12.4	9.2	4.04	167	2.4	92.4	5.4	12.5	0.05	5.1	81
5787	1	7	12354.7370231649	7111.254316	13117.032560202	8108.641714	2	80	4	2	2	2.53	NA	2	NA	NA	NA	NA	1	1	1	NA	2	2	2	NA	NA	NA	NA	NA	NA	NA	2	2	2	2	2	NA	13.5	4.5	4.16	253	1.6	87.1	2.4	12.3	0.53	5.6	NA
5789	1	4	3955.33975731546	2629.500199	4236.67657005548	2525.285415	2	69	1	2	1	1.92	NA	2	NA	NA	NA	NA	1	2	1	NA	NA	2	2	NA	NA	NA	NA	NA	NA	NA	2	2	2	2	2	NA	12.9	7.2	4.44	268	3	90.6	3.3	13.6	0.49	5.4	92.2
5792	2	5	70642.8450665873	37264.645913	80223.9600770142	40494.965693	2	52	5	1	5	5	2	2	NA	NA	NA	NA	NA	NA	NA	NA	1	2	2	NA	NA	NA	NA	NA	NA	NA	2	2	2	2	2	NA	13.3	6.1	4.52	409	3.5	81.1	1.9	12	0.72	5.6	96.5
5794	2	2	14403.14649907	8089.050629	14173.0667100804	8074.110422	2	39	1	1	1	1.83	2	2	NA	NA	NA	NA	2	NA	NA	NA	NA	2	NA	NA	NA	NA	NA	NA	NA	NA	2	2	2	2	2	NA	16.3	8.1	4.07	274	1.6	77.4	5.9	10.1	0.19	5	NA
5801	1	8	34394.2140488728	15723.482272	35268.378098438	16283.333825	2	27	4	6	5	5	2	2	NA	NA	NA	NA	2	NA	NA	NA	NA	2	NA	NA	NA	NA	NA	NA	NA	NA	2	2	2	2	2	NA	14.1	4.8	5.17	255	2.2	72.8	2	12.4	0.12	4.8	86.7
5803	1	10	20943.7417302416	9442.612032	24198.4205922905	11930.31282	2	85	3	2	5	3.59	NA	2	NA	NA	NA	NA	1	1	1	NA	1	2	2	NA	NA	NA	NA	NA	NA	NA	2	2	2	2	2	NA	13	8.9	5.07	245	4.3	92.3	3.6	15.2	0.37	5.1	NA
5805	1	4	9479.84089646126	5442.591327	10508.7851140218	5441.090469	2	42	1	1	4	1.18	2	2	NA	NA	NA	NA	2	NA	NA	NA	NA	2	2	NA	NA	NA	NA	NA	NA	NA	2	2	2	2	2	NA	14.9	6.8	4.41	336	1.9	69.1	4.1	9.7	0.23	7.9	NA
5809	2	1	46701.4842123077	23684.416709	52691.3920428601	24741.040995	2	69	3	1	3	2.67	NA	2	NA	NA	NA	NA	2	NA	NA	NA	1	2	2	NA	NA	NA	NA	NA	NA	NA	2	2	2	2	2	NA	13	8.1	3.97	318	1.9	98.2	5.5	13.3	1.84	5.3	89.6
5810	2	5	65802.9442458957	34711.560881	0	0	2	52	3	NA	4	5	3	2	NA	NA	NA	NA	2	NA	NA	NA	NA	2	NA	NA	NA	NA	NA	NA	NA	NA	2	2	2	2	2	NA	NA	NA	NA	NA	NA	NA	NA	NA	NA	NA	NA
5811	1	11	112220.568297427	57004.103727	112896.983020765	61788.927608	2	44	3	1	5	4.51	2	2	NA	NA	NA	NA	2	NA	NA	NA	2	2	2	NA	NA	NA	NA	NA	15	NA	2	2	2	2	2	NA	11.7	8.5	4.29	261	2.9	90.4	4.5	13.9	0.59	6.1	NA
5813	2	10	18407.7315409835	10151.95885	19261.2032895711	10762.678939	2	36	1	1	3	1.8	2	2	NA	NA	NA	NA	2	NA	NA	NA	2	2	NA	NA	NA	NA	NA	NA	NA	NA	2	2	2	2	2	NA	12.6	8	4.39	297	1.4	89.4	5.9	13.7	NA	4.8	85.7
5826	2	9	8123.33509182051	4675.704681	9074.39235320766	4561.977949	2	61	4	1	2	3.53	NA	2	NA	NA	NA	NA	1	1	1	NA	2	2	2	NA	NA	NA	NA	NA	NA	NA	2	2	2	2	2	NA	14.5	5.5	4.64	237	1.5	87.1	3.3	13.6	0.09	5.9	NA
5827	2	13	12578.5673676368	6822.726019	15593.4399561539	7429.930257	2	20	1	NA	3	NA	2	2	NA	NA	NA	NA	2	NA	NA	NA	NA	2	2	NA	NA	NA	NA	NA	NA	NA	2	2	2	2	2	NA	13.4	7.9	4.16	301	2.2	86.6	5	12.1	1.32	5.1	NA
5832	1	1	100933.409114878	46155.68575	112558.9444931	49189.968585	2	39	3	1	3	5	2	2	NA	NA	NA	NA	2	NA	NA	NA	2	2	2	NA	NA	NA	NA	NA	NA	NA	2	2	2	2	2	NA	14.5	7.1	5.21	410	2.5	81.8	3.7	14.1	0.3	5.4	101.5
5833	2	3	3215.85078307884	1903.355905	3586.58876832479	1847.511835	2	69	1	1	1	1.24	NA	2	NA	NA	NA	NA	1	1	1	NA	NA	2	2	NA	NA	NA	NA	NA	NA	NA	2	2	2	2	2	NA	12.9	8.4	4.7	254	1.9	88.9	5.3	14	0.64	5.1	95.8
5834	2	3	8535.67508694676	3902.12539	8438.18259965529	3989.469806	2	22	4	NA	3	1.31	2	2	NA	NA	NA	NA	2	NA	NA	NA	2	2	NA	NA	NA	NA	NA	NA	NA	NA	2	1	2	2	2	NA	12.1	7.7	4.8	203	1.8	89.4	4.8	13.9	0.19	4.7	NA
5835	2	5	10553.6778562297	6074.583948	0	0	2	81	4	2	1	0.6	NA	2	NA	NA	NA	NA	1	1	1	NA	1	2	2	NA	NA	NA	NA	NA	NA	NA	1	2	2	2	2	NA	NA	NA	NA	NA	NA	NA	NA	NA	NA	NA	NA
5841	2	8	39951.418727202	18263.985425	43780.2711858617	18914.294334	2	37	4	3	5	2.23	2	2	NA	NA	NA	NA	2	NA	NA	NA	2	2	NA	NA	NA	NA	NA	NA	NA	NA	2	2	2	2	2	NA	13.9	6.9	5.11	271	3.3	74	2.9	12	0.71	5.2	NA
5842	3	1	38146.93450088	19346.02097	46021.9538369944	22164.705364	2	60	3	1	2	NA	NA	2	NA	NA	NA	NA	1	1	1	NA	1	2	NA	NA	NA	NA	NA	NA	NA	NA	2	2	2	2	2	NA	12	8.8	5.27	423	4	90.4	4	15.8	0.26	5.4	102.4
5846	2	11	17653.3322002882	9735.903724	17371.3330587903	10321.594828	2	30	1	5	5	4.19	2	2	NA	NA	NA	NA	2	NA	NA	NA	2	2	2	NA	NA	NA	NA	NA	NA	NA	2	2	2	2	2	NA	11.9	11	4.07	310	2.8	93.5	7.2	13.1	0.42	5.1	NA
5852	2	5	50215.633179469	27469.172384	56910.6866623265	29540.751582	2	51	3	1	4	NA	2	2	NA	NA	NA	NA	1	1	1	NA	2	2	2	NA	NA	NA	NA	NA	NA	NA	2	2	2	2	2	NA	12.7	7.9	4.4	317	2.9	94.9	4	14.3	0.09	5.7	NA
5854	2	3	7429.60410566913	3091.3218	8402.69590197968	3303.172796	2	23	3	1	3	1.78	2	2	NA	NA	NA	NA	1	2	2	NA	NA	2	2	NA	NA	NA	NA	NA	NA	NA	2	2	2	2	2	NA	14	11.3	4.35	253	1.6	83.9	8.7	12.3	5.21	5.3	96.3
5860	2	10	99337.9350612628	52401.52732	104837.837934534	54777.187963	2	59	2	3	2	1.46	2	2	NA	NA	NA	NA	1	1	1	NA	2	2	NA	NA	NA	NA	NA	NA	NA	NA	2	2	2	2	2	NA	11.9	7.9	4.77	345	2.3	87.6	4.3	13.9	0.82	9.3	NA
5862	1	11	48548.5862129566	27914.745949	62991.7696907355	34003.235785	2	75	3	1	2	1.07	NA	2	NA	NA	NA	NA	2	NA	NA	NA	2	2	2	NA	NA	NA	NA	NA	NA	NA	2	2	2	2	2	NA	11.2	5.1	4.19	210	1.9	99.7	2.6	14.5	0.03	5.1	NA
5865	1	4	17446.908617157	10290.875822	18340.2067799913	11329.890782	2	49	1	3	4	1.56	2	2	NA	NA	NA	NA	2	NA	NA	NA	NA	2	2	NA	NA	NA	NA	NA	15	NA	2	2	2	2	2	NA	12.4	7.1	4.95	469	1.9	88.6	4.5	14.3	1.1	5.5	101.7
5868	1	7	23232.4051887787	12381.637631	26252.8841394556	13923.922188	2	47	4	6	1	3.59	2	2	NA	NA	NA	NA	2	NA	NA	NA	2	2	2	NA	NA	NA	NA	NA	NA	NA	2	2	2	2	2	NA	12.9	5.6	4.03	270	2.3	90.6	2.3	12.1	0.21	5.4	86.3
5874	2	9	17882.3548442874	9530.345045	19427.6419404459	10237.909681	2	58	2	1	1	NA	2	2	NA	NA	NA	NA	1	1	1	NA	2	2	2	NA	NA	NA	NA	NA	NA	NA	2	2	2	2	2	NA	12.7	7.8	3.97	240	1.9	99.6	5.2	13.2	0.9	5.2	80.8
5878	1	4	2543.36640074689	1505.334602	2687.8586731527	1640.521676	2	66	1	1	1	1.19	NA	2	NA	NA	NA	NA	2	NA	NA	NA	2	2	2	NA	NA	NA	NA	NA	NA	NA	2	2	2	2	2	10	14.4	8.2	5.08	248	3.5	96.6	3.8	16.1	0.19	4.9	97.4
5881	2	7	101430.533658682	44084.895327	119865.113009789	62515.905542	2	80	3	2	3	0.96	NA	1	14	NA	NA	NA	2	NA	NA	NA	2	2	2	NA	NA	12	NA	NA	NA	NA	2	2	2	2	1	NA	12	8	3.78	121	1.6	96.2	5.5	12.5	0.72	5.5	102.3
5882	2	5	10553.6778562297	6074.583948	11431.8822704345	7854.579496	2	85	4	3	1	0.78	NA	2	NA	NA	NA	NA	2	NA	NA	NA	NA	2	2	NA	NA	NA	NA	NA	NA	NA	2	2	2	2	2	NA	12.8	5.8	4.61	256	2.2	92.6	2.8	14.1	0.38	5.7	NA
5884	1	4	2462.47422004862	1581.671171	2637.62596200496	1622.844231	2	74	1	2	1	1.22	NA	2	NA	NA	NA	NA	2	NA	NA	NA	2	1	2	1	NA	NA	NA	NA	NA	NA	2	2	2	2	2	NA	13.3	7.8	4.4	237	2.8	93.9	4.3	14.3	0.64	6.6	NA
5896	2	9	24446.5344629417	11175.852156	24167.3118559222	12459.541452	2	36	4	5	3	1.78	2	2	NA	NA	NA	NA	2	NA	NA	NA	2	2	2	NA	NA	NA	NA	NA	NA	NA	2	2	2	2	2	NA	14.1	4.9	4.36	428	1.6	87.9	2.8	12.6	0.32	5.5	87.5
5901	3	1	59254.4045192201	31257.155641	63368.994648013	32353.504281	2	54	3	2	3	1.44	2	2	NA	NA	NA	NA	1	1	1	NA	2	1	2	2	NA	NA	NA	NA	NA	NA	2	2	2	2	2	NA	12.2	4.1	3.57	135	1.9	93.5	1.7	11.6	0.02	4.4	NA
5902	2	7	69029.8246530249	31451.428689	71244.2706749156	31271.552057	2	38	2	4	2	0.76	2	2	NA	NA	NA	NA	2	NA	NA	NA	2	2	2	NA	NA	NA	NA	NA	NA	NA	2	2	2	2	2	NA	12.7	11.1	4.65	388	3.1	88.1	6.8	13.9	1.16	5.3	NA
5903	2	1	65885.4914457822	32273.46782	74821.3783068722	35520.712947	2	48	3	4	4	0.42	2	2	NA	NA	NA	NA	1	1	1	NA	1	2	2	NA	NA	NA	NA	NA	NA	NA	2	2	2	2	2	NA	15.5	7.4	4.64	346	2	81.6	4.8	12.6	0.98	5.8	97.8
5904	1	7	80876.0820967227	36983.701062	0	0	2	38	5	3	2	NA	3	1	38	NA	NA	NA	2	NA	NA	NA	NA	2	2	NA	NA	NA	NA	NA	NA	NA	2	2	2	2	2	NA	NA	NA	NA	NA	NA	NA	NA	NA	NA	NA	NA
5914	1	5	14865.0128220276	8556.142182	16605.3667807407	11063.292485	2	63	4	1	1	0.87	NA	2	NA	NA	NA	NA	1	1	1	NA	NA	2	NA	NA	NA	NA	NA	NA	NA	NA	2	2	2	2	2	NA	14.7	7.6	4.62	220	2.6	83.8	4.2	12.8	1.16	5.7	109.1
5916	2	8	4983.48158488603	3052.917548	5337.94843513508	3885.55115	2	62	1	1	1	NA	NA	2	NA	NA	NA	NA	1	1	1	NA	2	2	2	NA	NA	NA	NA	NA	NA	NA	2	2	2	2	2	NA	11.5	7.1	4.73	297	2.4	96.1	3.9	15.4	0.84	10.5	NA
5918	1	12	17653.3322002882	9735.903724	19602.265299239	10153.097157	2	29	1	1	1	1.8	2	2	NA	NA	NA	NA	2	NA	NA	NA	NA	2	2	NA	NA	NA	NA	NA	NA	NA	2	2	2	2	2	NA	NA	NA	NA	NA	NA	NA	NA	NA	NA	NA	NA
5920	1	8	19212.6137471254	8662.12256	20496.6601802871	12689.589814	2	81	3	NA	5	3.84	NA	2	NA	NA	NA	NA	2	NA	NA	NA	2	2	NA	NA	NA	NA	NA	NA	15	NA	2	2	2	2	2	NA	14.1	7	4.06	279	2.4	95.7	3.9	13.1	0.34	5	NA
5924	1	10	24084.2042625603	10858.508469	27130.1687232145	12884.207603	2	82	5	2	1	0.54	NA	2	NA	NA	NA	NA	2	NA	NA	NA	2	2	2	NA	NA	NA	NA	NA	NA	NA	2	2	2	2	2	NA	11.9	6.1	4.94	335	1.7	92.8	3.7	15.2	0.1	5.5	95.9
5929	3	1	24446.5344629417	11175.852156	25698.337950107	11921.482707	2	34	4	1	4	1.41	2	2	NA	NA	NA	NA	2	NA	NA	NA	NA	2	2	NA	NA	NA	NA	NA	NA	NA	2	2	2	2	2	NA	12.2	7	4.34	304	2	90.1	4.2	13.4	0.1	5.4	86.4
5934	1	12	17653.3322002882	9735.903724	19602.265299239	10321.594828	2	24	1	1	4	3.39	2	2	NA	NA	NA	NA	2	NA	NA	NA	2	2	2	NA	NA	NA	NA	NA	NA	NA	2	2	2	2	2	NA	12.3	5.7	4.54	187	2.5	91.1	2.7	14.1	0.07	4.6	NA
5935	2	1	53146.1124689531	26952.776671	61405.0726433431	26946.053806	2	62	3	2	3	1.2	NA	2	NA	NA	NA	NA	1	1	1	1	1	2	2	NA	NA	NA	NA	NA	NA	NA	2	2	2	2	1	NA	12.4	8.4	4.3	256	1.9	96.7	5.6	14.5	0.12	5.9	NA
5939	2	1	20842.8269066584	9397.113976	23516.1169359748	13551.441885	2	81	3	1	5	5	NA	2	NA	NA	NA	NA	2	NA	NA	NA	2	2	2	NA	NA	NA	NA	NA	NA	NA	2	2	2	2	1	NA	12.8	6.9	3.49	245	1.4	104.1	4.6	12.6	0.67	4	NA
5944	2	1	97599.5685151635	44631.158832	101581.189650693	47565.219002	2	31	3	3	3	0.56	2	2	NA	NA	NA	NA	2	NA	NA	NA	2	2	2	NA	NA	NA	NA	NA	NA	NA	2	2	2	2	2	NA	12.5	13	4.16	352	1.2	99.3	10.8	13.9	0.6	5.5	NA
5946	1	5	45097.5201180194	25930.432073	55979.9026876858	29537.765905	2	78	3	NA	2	NA	NA	2	NA	NA	NA	NA	2	NA	NA	1	1	2	NA	NA	NA	NA	NA	NA	NA	NA	2	2	2	2	2	10	12.5	6.5	4.58	242	1.7	91.6	4.1	14.4	0.06	5.4	112.5
5947	2	4	10153.7804971044	5844.407311	10780.2755445088	6664.113363	2	83	4	2	1	NA	NA	2	NA	NA	NA	NA	1	1	1	NA	2	2	2	NA	NA	NA	NA	NA	NA	NA	2	2	2	2	2	NA	13.9	8.2	4.7	210	1.7	88.9	5.5	14.3	0.04	5.6	NA
5949	2	12	67675.1924706441	35699.186267	76146.5384669912	37973.725394	2	59	3	1	5	5	2	2	NA	NA	NA	NA	2	NA	NA	NA	1	2	2	NA	NA	NA	13	14	NA	NA	2	2	2	2	2	10	12.5	6.7	4.62	249	1.9	88.7	4.2	13.8	0.2	5.1	82
5952	1	1	92540.1143178745	43883.182063	93097.9041845067	44428.127008	2	38	3	1	3	0.72	2	2	NA	NA	NA	NA	2	NA	NA	NA	NA	2	2	NA	NA	NA	NA	NA	NA	NA	2	2	2	2	2	NA	12.4	10.3	4.57	199	3.5	92.1	6	14.7	1.14	5.5	NA
5960	1	11	83179.9997246353	40745.04091	94074.4934551147	43637.291021	2	40	3	4	3	1.25	2	2	NA	NA	NA	NA	2	NA	NA	NA	2	2	2	NA	NA	12	NA	NA	NA	NA	2	2	2	2	2	NA	13.1	6.7	4.55	209	1.4	88.9	4.7	13.5	0.23	4.9	82.4
5961	1	7	10553.6778562297	6074.583948	11789.2728238206	5926.832405	2	63	4	2	1	4.01	NA	2	NA	NA	NA	NA	2	NA	NA	1	1	3	2	NA	NA	NA	NA	NA	NA	NA	2	2	2	2	2	NA	13.2	9.5	4.77	294	4	85.3	4.4	13.3	1.26	8.9	198.3
5962	1	10	20943.7417302416	9442.612032	27174.4958699031	11930.31282	2	81	3	1	3	3.11	NA	2	NA	NA	NA	NA	1	2	1	1	1	1	2	1	NA	NA	NA	NA	NA	NA	2	2	2	2	2	99	11.9	6.3	4.43	279	2.2	93.5	3.4	14.2	0.38	6.3	155.7
5965	2	2	16951.7324523085	9348.967845	16680.940856466	10052.495717	2	23	1	1	1	0.9	2	2	NA	NA	NA	NA	2	NA	NA	NA	NA	2	NA	NA	NA	NA	NA	NA	NA	NA	2	2	2	2	2	NA	12.8	9.1	4.61	250	1.6	85.3	6.8	13.1	0.7	5.3	NA
5994	1	8	16951.7324523085	9348.967845	16680.940856466	9911.381717	2	27	1	1	4	5	2	2	NA	NA	NA	NA	2	NA	NA	NA	NA	2	NA	NA	NA	NA	NA	NA	NA	NA	2	2	2	2	2	NA	12.2	6.1	4.64	316	1.7	84.4	3.8	13	0.07	4.8	87.3
6000	2	3	64586.0496208563	37136.059105	80171.1660263321	42302.27315	2	77	3	1	1	2.4	NA	2	NA	NA	NA	NA	1	1	1	NA	2	1	2	1	NA	12	NA	NA	NA	NA	2	2	2	2	2	NA	11.8	7.8	4.09	306	2.7	97.4	4.5	13.3	0.28	8.5	165.7
6002	1	7	111789.337205111	46513.48985	138628.623522929	50193.781801	2	21	3	6	9	5	2	2	NA	NA	NA	NA	2	NA	NA	NA	2	2	NA	NA	NA	NA	NA	NA	NA	NA	2	2	2	2	2	NA	11.8	5.9	4.58	176	1.9	91.9	3.5	14.1	0.05	4.8	NA
6006	2	9	46448.2166831622	24501.792734	0	0	2	56	3	1	5	5	3	2	NA	NA	NA	NA	2	NA	NA	1	1	2	2	NA	NA	NA	NA	NA	NA	NA	2	2	2	2	2	NA	NA	NA	NA	NA	NA	NA	NA	NA	NA	NA	NA
6008	2	12	67675.1924706441	35699.186267	81868.4866463832	36395.002377	2	58	3	1	2	5	2	1	14	NA	NA	NA	2	NA	NA	NA	NA	2	2	NA	NA	12	NA	NA	NA	NA	2	2	2	2	2	NA	12.3	6.6	5.06	254	1.1	84.2	4.9	14.4	1.18	5.6	95.4
6019	1	1	75310.121326452	39726.670156	91104.6638666981	46820.475351	2	52	3	1	1	1.6	2	2	NA	NA	NA	NA	2	NA	NA	NA	2	2	2	NA	NA	NA	NA	NA	NA	NA	2	2	2	2	2	10	12	6.6	4.07	306	2.1	96.4	3.7	13.9	0.39	5.8	107.3
6027	2	7	59549.5767120298	31412.86125	62846.5738547488	32093.348373	2	55	2	1	2	4	2	2	NA	NA	NA	NA	1	2	1	1	1	2	2	NA	NA	12	NA	NA	NA	NA	2	2	2	2	2	NA	13	6.8	4.58	353	2.2	91.6	3.7	14.2	0.34	5.8	102.4
6034	2	2	15725.599472997	8529.704023	16453.2722271851	8711.198381	2	26	1	1	1	0.72	2	2	NA	NA	NA	NA	2	NA	NA	NA	NA	2	NA	NA	NA	NA	NA	NA	NA	NA	2	2	2	2	2	NA	NA	NA	NA	NA	NA	NA	NA	NA	NA	NA	NA
6044	1	8	19212.6137471254	8662.12256	0	0	2	85	3	2	3	5	NA	2	NA	NA	NA	NA	1	1	1	NA	2	2	NA	NA	NA	NA	NA	NA	NA	NA	1	2	1	1	2	NA	NA	NA	NA	NA	NA	NA	NA	NA	NA	NA	NA
6045	2	2	14403.14649907	8089.050629	14173.0667100804	8074.110422	2	21	1	1	2	0.6	2	2	NA	NA	NA	NA	2	NA	NA	NA	NA	2	NA	NA	NA	NA	NA	NA	NA	NA	2	2	2	2	2	NA	11.9	12.1	4.7	284	2.3	88.9	8.6	14.2	0.99	4.7	NA
6047	1	7	26685.1430841337	12502.065261	28543.3000308304	12527.141306	2	34	4	3	5	NA	2	2	NA	NA	NA	NA	2	NA	NA	NA	2	2	2	NA	NA	NA	NA	NA	NA	NA	2	2	2	2	2	NA	12	5.7	3.75	218	1.9	95.3	3.2	12.6	0.17	5.3	88.3
6054	2	3	8183.27664687104	4776.994435	8483.03938232714	4846.413392	2	48	1	1	3	3.18	2	2	NA	NA	NA	NA	1	1	1	NA	2	2	2	NA	NA	NA	NA	NA	NA	NA	2	2	2	2	2	NA	12.7	6.7	4.89	314	2.3	87.4	3.7	14.4	0.38	6	94.9
6067	2	9	31342.0166219634	14328.15537	33551.999911157	14896.856521	2	39	4	3	4	0.18	2	2	NA	NA	NA	NA	2	NA	NA	NA	2	2	2	NA	NA	NA	NA	NA	NA	NA	2	2	2	2	2	NA	13.7	6.4	4.98	308	3	81.9	2.5	13.5	0.35	5.3	NA
6071	1	11	89879.7689015553	38780.937673	90421.5234117813	41939.852079	2	22	3	5	4	4.51	2	2	NA	NA	NA	NA	1	1	1	NA	2	2	2	NA	NA	NA	NA	NA	NA	NA	2	2	2	2	2	NA	13.6	11.9	5.09	233	2.8	83.1	8.2	14.1	1.84	5.4	NA
6074	1	8	34394.2140488728	15723.482272	41912.0680788654	16347.565571	2	32	4	NA	2	3.4	2	2	NA	NA	NA	NA	2	NA	NA	NA	2	2	NA	NA	NA	NA	NA	NA	NA	NA	2	2	2	2	2	NA	11.5	6.4	3.63	202	2.2	93.5	3.3	11.8	0.01	4.6	NA
6077	1	12	87289.9331550188	46046.113342	92122.7913563784	47043.59609	2	53	3	5	5	5	2	2	NA	NA	NA	NA	2	NA	NA	NA	2	2	2	NA	NA	NA	NA	NA	NA	NA	2	2	2	2	2	10	12.3	9.8	4.51	272	2.5	95.1	6.3	14.8	0.3	5.1	NA
6079	1	4	5194.19003192534	3074.269591	5563.64422752135	2984.071154	2	64	1	1	1	3.02	NA	2	NA	NA	NA	NA	1	1	1	NA	2	2	2	NA	NA	NA	NA	NA	NA	NA	2	2	2	2	2	NA	12.3	8.1	4.81	184	3.1	93.6	4	15.5	0.28	4.8	NA
6082	2	8	34114.5172991669	19615.361803	39415.9481405468	20849.91274	2	70	3	2	4	3.59	NA	1	33	NA	NA	NA	2	NA	NA	NA	1	2	2	NA	NA	NA	NA	NA	NA	NA	2	2	2	2	2	NA	13.1	6.3	4.77	267	1.8	91.1	3.9	14.2	0.66	6	NA
6086	2	3	73539.5446059536	38792.677273	77611.1045032669	39633.031073	2	57	3	1	3	5	2	1	28	NA	NA	NA	2	NA	NA	NA	2	2	2	NA	NA	12	NA	NA	NA	NA	2	2	2	2	2	NA	12.2	7.1	4.53	355	2.3	94.6	4	14.4	0.2	5.3	93.6
6087	1	4	18362.0225414898	9959.723177	19211.6908506805	10171.645368	2	29	1	1	1	0.43	2	2	NA	NA	NA	NA	2	NA	NA	NA	2	2	2	NA	NA	NA	NA	NA	NA	NA	2	2	2	2	2	NA	11.8	9	4.26	300	2.8	89	5.5	12.9	0.79	4.8	NA
6089	2	11	38833.103104806	22328.481469	44867.8070011245	23733.790635	2	74	3	1	4	2.22	NA	2	NA	NA	NA	NA	2	NA	NA	2	1	2	2	NA	NA	NA	13	14	NA	NA	2	2	2	2	2	NA	12.3	7.6	4.41	220	1.9	90.3	5	13.7	0.55	5.3	NA
6093	1	4	10218.9889067954	5965.343132	10055.7479919359	5945.324446	2	52	1	2	1	0.64	2	2	NA	NA	NA	NA	2	NA	NA	NA	NA	1	2	2	NA	NA	NA	NA	NA	NA	2	2	2	2	2	NA	12.4	8.2	4.93	406	3	88.2	4.3	14.6	0.99	11.5	NA
6095	2	8	64603.801037012	34079.003585	72690.6809007241	36250.314338	2	52	3	1	5	5	2	2	NA	NA	NA	NA	2	NA	NA	NA	1	2	2	NA	NA	12	NA	NA	NA	NA	2	2	2	2	2	NA	NA	NA	NA	NA	NA	NA	NA	NA	NA	NA	NA
6102	2	4	22352.0886197412	11912.475671	23496.6444062489	12225.138799	2	42	4	1	4	5	2	2	NA	NA	NA	NA	2	NA	NA	NA	NA	2	2	NA	NA	NA	NA	NA	NA	NA	2	2	2	2	2	NA	13.8	3.9	4.3	258	1.6	81.3	1.9	11.6	1.23	5.7	93.1
6104	2	10	25101.8628179593	11317.325954	29002.717945183	14298.928989	2	85	3	NA	5	5	NA	2	NA	NA	NA	NA	2	NA	NA	NA	2	2	NA	NA	NA	NA	NA	NA	NA	NA	2	2	2	2	2	NA	13.1	6.9	4.22	380	1.7	88.1	4.4	12.9	0.15	5.1	NA
6107	1	9	13409.1658036255	7718.172229	13256.0094435974	8800.682765	2	84	4	1	5	NA	NA	2	NA	NA	NA	NA	2	NA	NA	NA	2	2	NA	NA	NA	NA	NA	NA	NA	NA	2	2	2	2	2	10	12.7	3.8	3.67	227	1.7	92.1	1.8	11.6	0.38	5.1	84.8
6109	2	7	10414.6337739431	5994.551663	11057.2236429842	6835.316178	2	66	2	1	4	1.64	NA	2	NA	NA	NA	NA	1	1	1	NA	2	1	2	1	NA	NA	NA	NA	NA	NA	2	2	2	2	2	NA	14.3	9.3	4.36	261	3	86.3	5.3	12.7	0.08	5.5	NA
6115	1	12	25165.9084375882	11346.201307	28393.6746329407	16362.19248	2	81	3	2	4	5	NA	2	NA	NA	NA	NA	1	1	1	NA	2	2	2	NA	11	NA	NA	NA	NA	NA	2	2	2	2	2	NA	12	7.1	4.26	239	2.9	98.4	3.5	14.4	0.44	4.9	NA
6116	2	7	31445.5965793211	18080.770383	39033.6637549003	20596.091937	2	71	2	1	2	1.07	NA	2	NA	NA	NA	NA	1	1	1	NA	2	2	2	NA	NA	NA	NA	NA	NA	NA	2	2	2	2	2	NA	14.1	7.6	4.72	340	2.5	92.6	4.4	15	0.14	5.6	NA
6117	1	8	65802.9442458957	34711.560881	74727.6354336638	36923.174411	2	57	3	1	4	NA	2	2	NA	NA	NA	NA	2	NA	NA	NA	2	2	NA	NA	NA	NA	NA	NA	NA	NA	2	2	2	2	2	NA	11.9	7.9	4.45	263	2.7	93.1	4.4	14.1	0.16	5.2	NA
6122	2	1	72822.620485558	38414.494267	88095.4677057276	41744.489699	2	59	3	2	2	2.49	2	2	NA	NA	NA	NA	1	1	1	NA	NA	2	2	NA	NA	NA	13	NA	NA	NA	2	2	2	2	2	NA	12.5	6.9	4.64	198	2.2	90.3	4	14.1	0.69	5.6	96.8
6123	1	2	38097.5459240646	20303.96786	40783.87402053	21258.778851	2	58	4	NA	4	NA	2	2	NA	NA	NA	NA	1	1	1	NA	2	2	NA	NA	NA	NA	NA	NA	NA	NA	2	2	2	2	2	NA	12.5	4.6	4.79	212	2.2	86.9	1.7	13.7	0.27	5.9	98.6
6124	3	1	33898.0131635773	17191.202441	42077.8675465291	18418.653872	2	61	2	2	1	1.13	NA	2	NA	NA	NA	NA	1	1	1	1	1	2	2	NA	NA	NA	NA	NA	NA	NA	2	2	2	2	2	NA	13.1	7.3	4.53	274	2	82.9	4.5	12.4	0.17	5.4	89.6
6125	2	4	22352.0886197412	11912.475671	22820.5822382647	12411.282942	2	55	4	5	2	0	2	2	NA	NA	NA	NA	1	1	1	1	1	2	2	NA	NA	NA	NA	NA	NA	NA	2	2	2	2	2	NA	12.5	5.5	4.4	201	2.6	96.3	2.2	14.3	0.1	5.3	NA
6130	1	7	99337.9350612628	52401.52732	106235.901386874	54239.517439	2	58	3	NA	5	3.24	2	2	NA	NA	NA	NA	2	NA	NA	NA	NA	2	NA	NA	NA	NA	NA	NA	NA	NA	2	2	2	2	2	NA	12.5	6.9	4.86	192	1.5	87.1	4.7	14.3	0.31	5.2	NA
6140	2	7	17043.9008030446	7684.345274	19229.9425660687	10144.488892	2	82	2	2	4	1.32	NA	2	NA	NA	NA	NA	2	NA	NA	NA	2	1	2	1	NA	NA	NA	NA	NA	NA	2	2	2	2	2	NA	12.5	9	3.57	284	2.6	93.1	5.3	11.5	0.26	5.7	NA
6143	1	13	15298.7645054738	8437.347501	15859.1756580178	8699.199975	2	23	1	6	4	2.59	2	2	NA	NA	NA	NA	2	NA	NA	NA	2	2	2	NA	NA	NA	NA	NA	NA	NA	2	2	2	2	2	NA	11.4	10.9	4.32	337	2.5	88.2	7.6	13.3	1.43	4.9	NA
6149	2	10	44937.0842587991	20543.206677	50129.0009528254	20934.710677	2	38	4	5	2	0.14	2	2	NA	NA	NA	NA	2	NA	NA	NA	1	2	NA	NA	NA	NA	NA	NA	NA	NA	2	2	2	2	2	NA	13.5	11.4	5.38	273	3.3	74.7	6.9	13.5	0.09	4.9	NA
6154	1	1	84415.9270384258	40030.634526	84924.7479863085	40562.837504	2	32	3	1	2	2.51	2	2	NA	NA	NA	NA	2	NA	NA	NA	NA	2	2	NA	NA	NA	NA	NA	NA	NA	2	2	2	2	2	NA	12.2	9.1	4.48	346	2.4	93.2	5.8	14.4	0.03	5.1	NA
6157	2	6	98072.1168543409	44847.249746	104882.185526751	47128.797127	2	38	3	6	4	5	2	1	25	NA	NA	NA	2	NA	NA	NA	2	2	2	NA	NA	NA	NA	NA	NA	NA	2	2	2	2	2	NA	12.1	4.6	4.28	413	1.3	92.9	2.8	13.9	0.27	5.2	92
6159	1	13	24219.6553275238	12907.789503	24835.2225839844	13461.687657	2	51	4	4	3	0	2	2	NA	NA	NA	NA	2	NA	NA	NA	2	2	2	NA	NA	12	NA	NA	NA	NA	2	2	2	2	2	NA	12.3	8.5	4.06	317	3.8	89.4	4	12.4	0.36	5.4	NA
6165	1	8	102095.841376208	46687.252637	0	0	2	35	3	1	2	NA	3	2	NA	NA	NA	NA	2	NA	NA	NA	2	2	NA	NA	NA	NA	NA	NA	NA	NA	2	2	2	2	2	NA	NA	NA	NA	NA	NA	NA	NA	NA	NA	NA	NA
6167	2	6	3142.38968566047	1859.876707	3551.31641229413	1855.009056	2	68	1	1	1	1.24	NA	2	NA	NA	NA	NA	2	NA	NA	NA	NA	2	2	NA	NA	NA	NA	NA	NA	NA	2	2	2	2	2	10	12.5	5.7	3.88	359	1.8	90.9	3.5	12.2	0.55	5.1	NA
6173	2	5	10553.6778562297	6074.583948	11431.8822704345	7203.210721	2	85	4	2	2	0.76	NA	2	NA	NA	NA	NA	1	1	1	NA	2	1	1	2	NA	NA	NA	NA	NA	NA	2	2	2	2	2	NA	14.8	6.6	3.9	255	0.7	85.3	5.7	10.9	0.33	9.5	NA
6178	2	6	7417.96031606342	4258.818995	8223.10751807564	4257.644576	2	40	1	1	4	3.98	2	2	NA	NA	NA	NA	2	NA	NA	NA	NA	2	2	NA	NA	NA	NA	NA	NA	NA	2	2	2	2	2	NA	12.6	5.7	4.06	269	1.5	90.1	3.6	12.5	0.18	4.9	NA
6184	1	4	2361.32172416042	1446.563092	2882.35759863955	1389.231565	2	73	1	2	1	0.38	NA	2	NA	NA	NA	NA	2	NA	NA	NA	NA	2	2	NA	NA	NA	NA	NA	NA	NA	2	2	2	2	2	NA	12.5	10.6	4.15	514	2.1	92.4	7.6	12.9	0.86	5.8	NA
6185	1	5	113180.492609219	51756.136008	117797.745004474	52725.420345	2	37	3	1	4	1.2	2	2	NA	NA	NA	NA	2	NA	NA	NA	2	2	NA	NA	NA	NA	NA	NA	NA	NA	2	2	2	2	2	NA	13.3	12.4	4.7	240	3.9	94.3	7.1	15	0.02	4.9	NA
6189	1	13	1903.27111469608	1222.489571	2038.64765932753	1254.312644	2	67	1	1	4	4.03	NA	2	NA	NA	NA	NA	1	1	1	NA	1	2	2	NA	NA	12	NA	NA	NA	NA	9	9	2	2	2	NA	13.3	7.6	4.07	258	3	95.4	3.9	13.3	1.01	5.3	91.6
6190	2	5	31239.1499647099	14626.615168	30882.3436898801	14968.183916	2	34	4	1	2	0.45	2	2	NA	NA	NA	NA	2	NA	NA	NA	NA	2	2	NA	NA	NA	NA	NA	NA	NA	2	2	2	2	2	NA	12.9	5.7	4.1	229	2.1	85.7	2	11.5	0.39	5.5	94.3
6195	1	5	24739.8348171334	11154.103451	0	0	2	82	5	NA	3	1.46	NA	2	NA	NA	NA	NA	1	2	1	NA	2	1	1	2	NA	NA	NA	NA	NA	NA	2	2	2	2	2	NA	NA	NA	NA	NA	NA	NA	NA	NA	NA	NA	NA
6197	1	10	94193.5252553946	39192.1957	105984.344223515	43036.771915	2	29	3	1	5	5	2	2	NA	NA	NA	NA	2	NA	NA	NA	2	2	NA	NA	NA	NA	NA	NA	NA	NA	2	2	2	2	2	NA	10.8	6.3	4.27	259	1.6	91.7	4.1	13.7	0.43	4.7	89.7
6198	1	11	48548.5862129566	27914.745949	64085.0882291178	27865.667643	2	73	5	1	2	0.65	NA	1	14	NA	NA	NA	1	1	1	NA	2	2	2	NA	NA	NA	NA	NA	NA	NA	2	2	2	2	2	NA	12.9	5.9	4.38	326	1	92.8	4.2	14	0.09	6.2	NA
6203	2	5	62042.0254337514	35673.281413	66188.5118261226	37918.485119	2	71	3	2	3	1.08	NA	1	25	NA	NA	NA	1	1	2	NA	2	2	2	NA	NA	12	NA	NA	NA	NA	2	2	1	1	2	NA	13.4	7.4	4.47	256	2.8	92.6	3.2	13.9	0.22	5.5	NA
6209	1	8	92593.0431530967	45355.943061	105151.209444092	49919.501769	2	44	3	NA	5	5	2	2	NA	NA	NA	NA	2	NA	NA	NA	1	2	NA	NA	NA	NA	NA	NA	NA	NA	2	2	2	2	2	NA	11.4	7.1	4.82	326	1.2	90.3	5.5	15.1	0.09	4.7	NA
6216	2	9	10395.1379348573	5983.330067	11036.5248975883	7736.586088	2	63	4	4	2	5	NA	2	NA	NA	NA	NA	1	1	1	NA	2	2	NA	NA	NA	NA	NA	NA	NA	NA	2	2	2	2	2	NA	NA	NA	NA	NA	NA	NA	NA	NA	NA	NA	NA
6217	1	4	18590.9732547165	10359.95937	19090.6334174308	10674.00328	2	27	1	5	2	0.5	2	2	NA	NA	NA	NA	2	NA	NA	NA	NA	2	2	NA	NA	NA	NA	NA	NA	NA	2	2	2	2	2	NA	12.2	8.4	4.39	249	2.4	93.6	5.3	13.8	0.64	4.9	NA
6218	2	4	77811.5455353956	35582.323781	87551.7250705596	38427.122459	2	30	3	5	5	4.67	2	2	NA	NA	NA	NA	2	NA	NA	NA	1	2	2	NA	NA	NA	NA	NA	NA	NA	2	2	2	2	2	NA	11.4	10.7	4.64	209	2.3	87.3	7.3	13.9	0.5	5.2	NA
6222	2	6	1926.88213263881	1237.655158	2003.20975436622	1269.873011	2	61	1	2	5	1.5	NA	2	NA	NA	NA	NA	1	1	1	NA	NA	2	2	NA	NA	NA	13	NA	NA	NA	2	2	2	2	2	NA	12.3	5.4	4.2	414	1.2	88.2	3.8	12.7	0.54	5.9	101.5
6233	2	2	111406.793679105	54571.70451	125352.309918438	60062.521381	2	46	3	1	4	5	2	2	NA	NA	NA	NA	2	NA	NA	NA	2	2	NA	NA	NA	NA	NA	NA	NA	NA	2	2	2	2	2	NA	13.5	7.4	4.23	330	1.6	84	4.8	12.1	0.35	4.9	NA
6236	1	3	9250.16820132126	5498.797553	9102.40349254625	5529.001005	2	53	1	4	1	NA	2	2	NA	NA	NA	NA	1	2	2	2	1	2	NA	NA	NA	NA	NA	NA	NA	NA	2	2	2	2	2	10	13.1	8.6	4.82	279	2.7	91.9	5.3	15.4	0.14	5	81.8
6237	1	5	45097.5201180194	25930.432073	59529.613138485	34304.08339	2	74	3	NA	2	1.33	NA	1	23	NA	NA	NA	1	1	1	NA	2	2	NA	NA	NA	NA	NA	NA	NA	NA	2	2	2	2	2	NA	14	7.9	3.93	314	1.2	95.7	5.8	12.3	0.33	5.6	NA
6240	2	9	46448.2166831622	24501.792734	52262.4434340805	26062.900761	2	53	5	3	5	3.59	2	2	NA	NA	NA	NA	2	NA	NA	NA	2	2	2	NA	NA	NA	NA	NA	NA	NA	2	2	9	2	2	10	12.3	6	4.23	320	1.7	91.1	3.6	13.3	0.29	5.1	NA
6244	1	3	10225.4180332178	6031.35544	10748.9690727586	6640.309298	2	49	1	NA	4	NA	2	2	NA	NA	NA	NA	2	NA	NA	NA	NA	2	NA	NA	NA	NA	NA	NA	NA	NA	2	2	2	2	2	NA	12.5	7.3	4.85	411	2.3	90.3	4.4	15.1	1.77	5.5	110
6246	1	3	10886.9528264379	6355.267616	11875.393014139	6320.872483	2	46	1	NA	4	4.32	2	2	NA	NA	NA	NA	1	2	2	NA	2	2	NA	NA	NA	12	NA	NA	NA	NA	2	2	2	2	2	NA	14.8	6.3	5.08	268	1.4	83.7	4.2	14.3	2.22	5.2	81
6249	1	7	52870.3419516601	30399.693976	59391.4498696147	31742.589138	2	70	2	2	1	0.17	NA	2	NA	NA	NA	NA	1	1	1	NA	2	2	NA	NA	NA	NA	NA	NA	NA	NA	2	2	2	2	2	NA	12.3	7.3	4.57	373	1.8	88.3	4.5	13.6	1.22	5.2	102.5
6256	2	4	18780.228805456	10250.996298	19046.5019374706	10564.389296	2	52	4	3	3	3.53	2	2	NA	NA	NA	NA	1	1	1	NA	NA	2	2	NA	NA	12	NA	NA	NA	NA	2	2	2	2	2	NA	12.7	4.9	4.14	217	2.8	92.6	1.6	13.1	1.51	5.5	89.9
6287	1	5	34171.5436922962	18025.752994	41338.2284752654	21244.527176	2	53	2	4	2	1.07	2	2	NA	NA	NA	NA	1	1	1	1	1	1	1	2	NA	NA	NA	NA	NA	NA	2	2	1	1	2	NA	14.7	8.8	4.2	262	2.1	88.9	5.8	12.2	2.56	10.3	238.9
6289	2	12	11835.7238468916	6812.51589	13437.8176096749	7768.003796	2	68	4	1	3	0	NA	2	NA	NA	NA	NA	2	NA	NA	NA	1	2	2	NA	NA	NA	NA	NA	NA	NA	2	2	2	2	2	NA	12.2	4.9	4.68	217	2.5	87.2	1.7	13.3	0.38	5.4	NA
6294	2	12	26054.6452013563	13885.741613	26716.850598079	14481.605579	2	51	4	5	4	2.22	3	2	NA	NA	NA	NA	2	NA	NA	NA	2	2	2	NA	NA	NA	NA	NA	NA	NA	2	2	2	2	2	NA	13.3	8.3	4.4	213	3.7	84.9	3.9	12.7	1.11	6.2	NA
6296	2	5	16617.0055831942	7491.876995	0	0	2	85	3	1	5	NA	NA	2	NA	NA	NA	NA	2	NA	NA	NA	2	1	2	1	NA	NA	NA	NA	NA	NA	2	2	2	2	2	NA	NA	NA	NA	NA	NA	NA	NA	NA	NA	NA	NA
6297	2	8	41430.7171874353	21011.374413	54689.3611835772	23976.039705	2	63	3	1	4	3.71	NA	1	14	23	22	NA	2	NA	NA	NA	2	3	2	NA	NA	NA	NA	NA	NA	NA	2	2	2	2	2	10	NA	NA	NA	NA	NA	NA	NA	NA	NA	NA	NA
6298	3	1	81498.0581334785	37268.123542	92172.25970021	39164.092417	2	39	3	1	5	5	2	2	NA	NA	NA	NA	2	NA	NA	NA	2	2	NA	NA	NA	NA	NA	NA	NA	NA	2	2	2	2	2	NA	11.8	9.6	4.36	325	3	93	5.9	13.6	0.74	4.9	NA
6299	2	4	30657.9849274944	17627.904896	40469.1428167913	21386.511273	2	76	3	1	1	NA	NA	2	NA	NA	NA	NA	1	1	1	1	1	1	2	1	NA	NA	NA	NA	NA	NA	1	1	1	1	1	NA	13.7	6.6	3.87	217	1.8	88.4	4	11.4	0.33	9.3	184.5
6300	1	4	2462.47422004862	1581.671171	2637.62596200496	2013.046255	2	85	1	2	1	1.22	NA	2	NA	NA	NA	NA	2	NA	NA	NA	NA	2	2	NA	NA	NA	NA	NA	NA	NA	2	2	2	2	2	NA	17	5.6	3.36	340	2.2	102.6	2.9	11.4	0.33	5.2	NA
6304	1	4	4476.1797738267	2875.093858	5463.86824461771	3408.984365	2	71	1	1	1	2.21	NA	2	NA	NA	NA	NA	2	NA	NA	NA	NA	2	2	NA	NA	NA	NA	NA	NA	NA	2	2	2	2	2	NA	14.4	7.1	4.99	268	1.6	86.9	4.7	14.1	0.65	5.8	107.2
6308	1	4	4292.3091154131	2629.500199	4597.61400447903	3346.653607	2	60	1	1	2	1.7	NA	2	NA	NA	NA	NA	2	NA	NA	NA	2	2	2	NA	NA	NA	NA	NA	NA	NA	2	2	2	2	2	NA	NA	NA	NA	NA	NA	NA	NA	NA	NA	NA	NA
6309	2	9	13294.1129280305	5993.730839	16502.0858371521	8115.53011	2	80	5	2	1	0.9	NA	2	NA	NA	NA	NA	1	1	1	1	1	2	2	NA	NA	NA	NA	NA	NA	NA	2	2	2	2	2	NA	13.1	6.6	3.82	253	2.2	90.8	3.6	12.1	0.38	5.8	NA
6325	1	5	18142.2486842788	10005.543685	17852.4394575694	10434.291467	2	27	1	1	4	3.11	2	2	NA	NA	NA	NA	2	NA	NA	NA	NA	2	NA	NA	NA	NA	NA	NA	NA	NA	2	2	2	2	2	NA	12.6	14.1	4.54	346	2.4	92.4	10.6	14.5	0.21	4.9	87.3
6328	2	8	13078.518965606	7288.102847	13748.1514615933	8154.466176	2	23	1	5	4	0.71	2	2	NA	NA	NA	NA	2	NA	NA	NA	2	2	2	NA	NA	NA	NA	NA	NA	NA	2	2	2	2	2	NA	11	7.4	4.28	245	2.7	94.1	3.9	14.2	0.44	5.4	NA
6340	2	9	8123.33509182051	4675.704681	0	0	2	61	4	5	4	NA	NA	2	NA	NA	NA	NA	1	1	2	NA	NA	2	2	NA	NA	NA	NA	NA	NA	NA	2	2	2	2	1	NA	NA	NA	NA	NA	NA	NA	NA	NA	NA	NA	NA
6342	2	5	17653.3322002882	9735.903724	21884.5411918282	10153.097157	2	31	1	1	2	1.14	3	2	NA	NA	NA	NA	2	NA	NA	NA	2	2	2	NA	NA	NA	NA	NA	NA	NA	2	2	2	2	2	NA	NA	NA	NA	NA	NA	NA	NA	NA	NA	NA	NA
6344	1	11	48548.5862129566	27914.745949	56093.086110103	34003.235785	2	77	3	1	2	1.78	NA	2	NA	NA	NA	NA	2	NA	NA	NA	2	2	2	NA	NA	NA	NA	NA	NA	NA	2	2	2	2	2	NA	13.8	9.2	4.43	291	3.2	87.8	4.8	13.2	0.36	5.6	NA
6355	2	6	1926.88213263881	1237.655158	2352.05702800579	1269.873011	2	61	1	2	4	2.11	NA	2	NA	NA	NA	NA	2	NA	NA	NA	NA	2	2	NA	NA	NA	NA	NA	NA	NA	2	2	2	2	2	NA	13.1	6.3	4.8	395	1.5	84.7	4.1	13.6	1.53	5.4	107.4
6374	2	11	26177.2502860051	14288.585008	26548.4011645907	14725.414987	2	55	4	NA	3	5	2	2	NA	NA	NA	NA	1	1	1	NA	1	2	NA	NA	NA	NA	NA	NA	NA	NA	2	2	2	2	2	NA	13.4	6.9	4.93	343	2.9	81	3.2	13.3	1.99	6.1	NA
6377	1	12	80251.4702229824	34626.560603	80735.1897126618	37447.078819	2	29	3	1	4	3.8	2	2	NA	NA	NA	NA	2	NA	NA	NA	NA	2	2	NA	NA	NA	NA	NA	NA	NA	2	2	2	2	2	NA	11.6	9.4	4.18	350	3.5	89.4	5.1	13.1	1.3	5	NA
6379	2	2	2904.25242145883	1718.931123	3019.29561817085	1873.300304	2	71	1	1	1	1.04	NA	1	16	NA	NA	NA	1	1	1	NA	NA	2	NA	NA	NA	NA	NA	NA	NA	NA	2	2	2	2	2	NA	13	5.9	5.01	283	1.8	82.7	3.4	13.9	0.68	6.4	124.3
6383	1	3	10225.4180332178	6031.35544	10500.2414095036	6114.719584	2	54	1	3	1	0.54	2	2	NA	NA	NA	NA	1	2	2	NA	1	2	NA	NA	NA	NA	NA	NA	NA	NA	2	2	2	2	2	NA	11.9	7.5	4.82	310	2.9	89.4	3.8	15.2	0.08	5.6	NA
6390	2	9	46448.2166831622	24501.792734	57599.8794238052	25612.598996	2	58	2	5	2	0.71	2	2	NA	NA	NA	NA	1	1	1	NA	2	1	2	1	NA	NA	NA	NA	NA	NA	2	2	1	2	1	10	12.2	4.4	4.88	275	2.8	89.6	1.2	15	0.15	11.6	NA
6419	1	7	38699.2804236279	19626.140354	41285.6892094351	19621.244981	2	69	3	1	4	1.65	NA	2	NA	NA	NA	NA	1	2	1	1	1	2	2	NA	NA	NA	NA	NA	NA	NA	2	2	2	2	2	10	12.8	6.6	4.44	250	2.5	89.4	3	13.4	1.42	5.7	105.1
6422	1	1	73624.0775955814	30521.913214	74067.8501662732	30857.259143	2	23	3	6	2	0.96	2	2	NA	NA	NA	NA	2	NA	NA	NA	NA	2	2	NA	NA	NA	NA	NA	NA	NA	2	2	2	2	2	NA	NA	NA	NA	NA	NA	NA	NA	NA	NA	NA	NA
6426	1	7	85160.6659832177	41715.254039	88634.8361332818	43309.740501	2	40	3	1	5	5	2	1	15	NA	NA	NA	1	1	2	NA	1	2	2	NA	NA	NA	NA	NA	NA	NA	2	2	2	2	2	NA	12	11.2	4.57	342	2.6	87.8	7.5	13.8	1.21	5.6	NA
6428	1	5	8797.23875458019	5188.958891	9247.66566916567	5712.860454	2	53	1	NA	4	NA	3	2	NA	NA	NA	NA	2	NA	NA	NA	1	2	NA	NA	NA	NA	NA	NA	NA	NA	2	2	2	2	2	NA	12.7	7.4	4.69	166	2.6	87.8	3.7	14.2	0.56	5.2	91.6
6437	1	11	54112.4975727763	28544.760047	65461.3326273279	29101.128581	2	51	3	3	2	0.32	2	2	NA	NA	NA	NA	2	NA	NA	NA	NA	2	2	NA	NA	NA	NA	NA	NA	NA	2	2	2	2	2	NA	12.9	6.1	4.67	270	2.1	89.4	3.3	13.8	0.78	5.2	93.1
6438	1	10	14631.2974761526	7936.144957	14397.5731412529	7921.48716	2	31	1	1	1	0.85	2	2	NA	NA	NA	NA	2	NA	NA	NA	NA	2	2	NA	NA	NA	NA	NA	NA	NA	2	2	2	2	2	NA	12.6	11.8	4.04	272	2	90.6	9	12.9	0.45	5.1	NA
6441	1	13	13559.3246550416	7478.037455	13342.7243062445	8352.3056	2	31	1	5	4	2.47	2	1	28	NA	NA	NA	2	NA	NA	NA	NA	2	2	NA	NA	NA	NA	NA	NA	NA	2	2	2	2	2	NA	11.9	7.1	4.35	235	1.7	92.2	4.6	13.9	0.06	5.4	87.9
6444	2	11	93853.7846785851	44506.133915	106366.941801308	48593.088678	2	39	3	NA	4	1	2	2	NA	NA	NA	NA	2	NA	NA	NA	2	2	NA	NA	NA	NA	NA	NA	NA	NA	2	2	2	2	2	NA	11.8	5.4	4.06	177	1.4	92.3	3.4	12.4	0.02	5	NA
6448	2	9	13294.1129280305	5993.730839	16502.0858371521	8643.472383	2	80	3	4	2	0.89	NA	2	NA	NA	NA	NA	1	1	1	NA	2	2	2	NA	NA	NA	NA	NA	NA	NA	2	2	2	2	2	NA	13.7	8.9	5.67	228	2.8	67.3	5.5	12.3	1.28	5.7	104.5
6450	2	7	31342.0166219634	14328.15537	0	0	2	28	4	5	4	0.72	3	2	NA	NA	NA	NA	2	NA	NA	NA	NA	2	2	NA	NA	NA	NA	NA	NA	NA	2	2	2	2	2	NA	NA	NA	NA	NA	NA	NA	NA	NA	NA	NA	NA
6451	2	9	5292.12699813506	2479.376516	5660.63176924992	2635.198314	2	34	4	1	4	0.63	2	2	NA	NA	NA	NA	2	NA	NA	NA	NA	2	2	NA	NA	NA	NA	NA	NA	NA	2	2	2	2	2	NA	13.7	5.1	3.73	212	2.3	93.7	1.9	12	0.12	5	NA
6458	2	11	14251.7764720729	8203.169906	0	0	2	85	4	2	1	0.56	NA	2	NA	NA	NA	NA	2	NA	NA	NA	NA	2	NA	NA	NA	NA	NA	NA	NA	NA	2	2	2	2	2	NA	NA	NA	NA	NA	NA	NA	NA	NA	NA	NA	NA
6461	1	8	42362.7682107416	21484.059279	47720.4493289607	21550.593306	2	66	2	1	3	3.24	NA	2	NA	NA	NA	NA	1	2	1	NA	2	2	NA	NA	NA	NA	NA	NA	NA	NA	2	2	2	2	2	NA	12.4	5.2	4.08	321	2.1	94.9	2.5	13.3	0.09	5.5	NA
6467	2	9	17882.3548442874	9530.345045	17678.1067637736	9815.308357	2	41	4	2	4	5	2	2	NA	NA	NA	NA	2	NA	NA	NA	1	2	2	NA	NA	NA	NA	NA	NA	NA	2	2	2	2	2	NA	12.9	7.3	4.18	343	1.8	93.7	5	13.7	1.45	5.1	92.1
6472	2	10	55348.2420565576	28069.575327	59047.359403625	28062.573897	2	67	3	1	4	NA	NA	2	NA	NA	NA	NA	2	NA	NA	1	1	2	NA	NA	NA	NA	NA	NA	NA	NA	2	2	2	2	2	NA	11.9	4.3	4.75	207	1.6	87.9	2.1	14.5	0.02	5.1	91.4
6473	1	13	1965.79349550897	1163.488268	2192.4191597871	1129.351762	2	79	1	2	1	1.67	NA	2	NA	NA	NA	NA	2	NA	NA	NA	2	2	2	NA	NA	12	NA	NA	NA	NA	2	2	2	2	2	NA	13.1	8.1	4.51	265	2.6	89.2	4.7	13.6	0.21	5.6	NA
6476	1	9	88304.8483477839	41874.78874	100078.187546178	44537.381678	2	32	3	1	5	3.23	2	2	NA	NA	NA	NA	2	NA	NA	NA	2	2	NA	NA	NA	NA	NA	NA	NA	NA	2	2	2	2	2	NA	12.4	7.5	4.45	288	2.2	92.4	4.3	13.8	0.13	5	NA
6483	2	6	13159.9470337754	7390.848787	12949.726451985	7667.795209	2	37	1	4	1	1.51	2	2	NA	NA	NA	NA	2	NA	NA	NA	NA	2	2	NA	NA	NA	NA	NA	NA	NA	2	2	2	2	2	NA	12.2	6.7	4.78	270	2.5	84.8	3.1	13.8	0.4	5.3	NA
6487	1	7	132687.813672393	60676.609305	140034.152079919	64395.535729	2	39	3	3	4	4.52	2	2	NA	NA	NA	NA	2	NA	NA	NA	1	2	NA	NA	NA	NA	NA	NA	NA	NA	2	2	2	2	2	NA	11.6	10.4	4.37	336	2.1	86.8	7.5	12.8	1.29	5.2	NA
6497	2	3	13467.593203657	7563.628079	13252.4581980736	7847.048805	2	34	1	1	1	NA	2	2	NA	NA	NA	NA	2	NA	NA	NA	NA	2	2	NA	NA	NA	NA	NA	NA	NA	2	2	2	2	2	NA	12.5	7.1	4.63	289	2.7	87.9	3.7	13.7	0.4	5.8	101.2
6498	1	1	21554.7835639611	9718.103921	0	0	2	85	3	2	3	NA	NA	1	14	NA	NA	NA	1	1	1	NA	2	2	2	NA	NA	NA	NA	NA	NA	NA	1	2	2	2	2	NA	NA	NA	NA	NA	NA	NA	NA	NA	NA	NA	NA
6499	2	12	35736.3883735194	20547.914582	38124.7766807567	25324.404688	2	74	3	2	4	5	NA	2	NA	NA	NA	NA	1	1	1	NA	2	2	2	NA	NA	NA	NA	NA	NA	NA	2	2	2	2	2	10	12	11.7	4.64	324	1.6	88.6	9.3	13.8	1.03	5.2	93.5
6510	2	5	27197.1781243579	14494.650958	28375.4508479122	14875.087656	2	40	4	4	4	2.65	2	2	NA	NA	NA	NA	2	NA	NA	NA	NA	2	2	NA	NA	12	NA	NA	NA	NA	2	2	2	2	2	NA	12.5	6.8	4.79	306	2.8	86.2	3.3	13.8	0.29	5.3	NA
6517	2	8	85160.6659832177	41715.254039	103021.130658305	45119.245962	2	42	5	1	2	0.58	3	2	NA	NA	NA	NA	1	1	1	NA	NA	3	2	NA	NA	NA	NA	NA	NA	NA	2	2	2	2	2	NA	12	5.4	4.72	379	1.9	88.6	3.1	14.3	1.08	5.2	NA
6518	1	2	99337.9350612628	52401.52732	103390.4736925	55006.829564	2	51	5	NA	3	1.98	2	2	NA	NA	NA	NA	2	NA	NA	NA	2	2	NA	NA	NA	NA	NA	NA	NA	NA	2	2	2	2	2	NA	22.5	7.2	3.97	349	2	91.4	4.3	11.9	0.04	4.4	NA
6519	2	4	45432.0600965818	22173.365512	46889.5003443714	22468.452308	2	44	3	1	3	NA	3	2	NA	NA	NA	NA	2	NA	NA	NA	2	2	2	NA	NA	NA	NA	NA	NA	NA	2	2	2	2	2	NA	12.3	5.2	4.18	219	2.3	92.6	2.5	13.5	NA	5.2	NA
6524	2	10	45757.4503548706	26309.882565	0	0	2	77	3	6	5	3.03	NA	1	32	NA	NA	NA	1	1	1	NA	2	2	NA	NA	NA	NA	NA	NA	NA	NA	2	2	2	2	2	NA	NA	NA	NA	NA	NA	NA	NA	NA	NA	NA	NA
6527	2	4	27197.1781243579	14494.650958	0	0	2	40	4	5	5	4.13	3	2	NA	NA	NA	NA	2	NA	NA	NA	NA	2	2	NA	NA	NA	NA	NA	NA	NA	2	2	2	2	2	NA	NA	NA	NA	NA	NA	NA	NA	NA	NA	NA	NA
6529	2	9	13294.1129280305	5993.730839	17548.4904170766	9425.080506	2	81	2	5	1	1.08	NA	2	NA	NA	NA	NA	1	1	1	1	1	2	2	NA	NA	NA	NA	NA	NA	NA	2	2	2	2	2	NA	13.5	8.1	5.06	353	1.4	85.1	5.9	14.7	0.13	5.7	NA
6533	2	8	86584.4028079476	39594.050393	97422.7382052407	42759.5857	2	30	3	1	5	5	2	2	NA	NA	NA	NA	2	NA	NA	NA	1	2	2	NA	NA	NA	NA	NA	NA	NA	2	2	2	2	2	NA	12	5.6	4.11	247	1.7	88.6	3	12	0.05	5.2	88.4
6536	2	1	97599.5685151635	44631.158832	104376.823715773	44792.289971	2	32	3	1	2	1.29	2	2	NA	NA	NA	NA	2	NA	NA	NA	NA	2	2	NA	NA	NA	NA	NA	NA	NA	2	2	2	2	2	NA	11.8	8.1	4.12	299	3	94.2	4.2	13.8	0.5	5.3	NA
6538	1	4	16817.8581133544	9445.193505	16977.761934382	9799.119369	2	36	1	1	3	NA	2	2	NA	NA	NA	NA	NA	NA	NA	NA	NA	2	2	NA	NA	NA	NA	NA	NA	NA	2	2	2	2	2	NA	12.8	12	4.64	433	3.9	86.3	7	13.5	0.46	5.2	NA
6553	2	12	2715.60732821337	1607.27832	3028.67496023113	1875.995629	2	68	1	2	1	1.07	NA	2	NA	NA	NA	NA	2	NA	NA	NA	NA	2	2	NA	NA	NA	NA	NA	NA	NA	2	2	2	2	2	NA	11.6	5.7	4.45	301	2.2	92.9	2.9	13.5	0.79	5.5	111.2
6558	2	12	6398.51342507181	3803.620561	6296.30182715583	3735.826168	2	44	1	2	1	1.08	3	2	NA	NA	NA	NA	2	NA	NA	NA	NA	2	2	NA	NA	NA	NA	NA	NA	NA	2	2	2	2	2	NA	12.3	6.1	4.57	282	2.4	91.5	2.8	13.9	0.26	5.4	NA
6559	1	4	8682.62843995638	5161.42139	8543.92976606108	5269.117074	2	40	1	1	1	0	2	2	NA	NA	NA	NA	1	1	1	NA	2	1	2	1	NA	NA	NA	NA	NA	NA	2	2	2	2	2	NA	12.6	9	4.66	231	3	90.4	5	13.9	0.1	10.5	NA
6561	2	9	46448.2166831622	24501.792734	49019.8493654452	25612.598996	2	53	3	5	3	0.66	2	2	NA	NA	NA	NA	2	NA	NA	1	1	1	2	1	NA	NA	13	NA	NA	NA	2	2	2	2	2	NA	14.4	5.9	3.99	275	1.7	88	3.5	12.3	1.01	5.7	74.6
6565	2	7	31445.5965793211	18080.770383	36332.2744141347	22024.370189	2	76	2	2	1	NA	NA	2	NA	NA	NA	NA	1	2	2	NA	1	2	2	NA	NA	NA	NA	NA	NA	NA	1	1	2	2	2	NA	12.1	10.2	4.09	242	2.5	93.5	6.9	13.2	0.65	5.4	NA
6581	2	12	106574.552814702	50538.41287	107216.935915685	50249.374188	2	34	3	1	3	2.26	2	1	38	NA	NA	NA	2	NA	NA	NA	1	2	2	NA	NA	12	NA	NA	NA	NA	2	2	2	2	2	NA	12.3	8.9	4.35	250	2.9	86.6	5.3	12.9	0.19	4.9	80.9
6583	2	12	11835.7238468916	6812.51589	15090.485667935	7768.003796	2	85	4	2	2	1.68	NA	2	NA	NA	NA	NA	1	1	1	NA	2	2	2	NA	NA	NA	NA	NA	NA	NA	2	2	2	2	2	NA	14	7.9	3.93	327	0.8	95.1	6.5	12.5	0.69	5.8	NA
6584	1	1	85122.304021903	35417.827166	95777.6189615477	39732.066673	2	28	3	5	4	2.49	2	2	NA	NA	NA	NA	2	NA	NA	NA	NA	2	2	NA	NA	NA	NA	NA	NA	NA	2	2	2	2	2	NA	12	9.8	4.17	249	2.3	90.4	6.4	13.5	0.1	5	NA
6601	1	13	33110.1045584063	15136.445371	34544.5450322238	16875.059361	2	31	4	3	4	1.51	2	2	NA	NA	NA	NA	2	NA	NA	NA	2	2	2	NA	NA	NA	NA	NA	NA	NA	2	2	2	2	2	NA	13.9	7.6	4.33	282	1.9	89.9	4.6	13.2	0.1	5.1	NA
6605	3	1	46448.2166831622	24501.792734	52281.3300120587	25612.598996	2	57	2	4	3	1.6	2	2	NA	NA	NA	NA	2	NA	NA	NA	2	2	2	NA	NA	NA	NA	NA	NA	NA	2	2	2	2	2	NA	14	10.8	4.99	420	2.3	85.4	7.2	13.8	0.36	5.9	108.6
6608	1	1	21554.7835639611	9718.103921	24319.3887801184	12829.355496	2	84	3	2	2	NA	NA	2	NA	NA	NA	NA	1	2	1	1	1	2	2	NA	NA	NA	NA	NA	NA	NA	2	2	2	2	2	NA	14	7.2	4.31	331	1.6	91.6	4.5	13.8	NA	5.4	90.6
6611	2	11	114312.155948059	55994.872398	118975.575091147	58135.170188	2	41	3	1	2	NA	2	2	NA	NA	NA	NA	2	NA	NA	NA	1	2	NA	NA	NA	NA	NA	NA	NA	NA	2	2	2	2	2	NA	11.6	7.6	4.35	325	1.6	94.9	5.3	13.5	0.41	5.6	107.7
6613	2	10	25101.8628179593	11317.325954	28321.4145557843	17796.379435	2	80	3	NA	4	2.43	NA	2	NA	NA	NA	NA	1	2	2	NA	2	1	1	2	NA	NA	NA	NA	NA	NA	2	2	2	2	2	NA	12.5	9.8	4.72	385	3.4	96.3	5.2	15	0.25	8.9	NA
6622	1	12	9113.96226696614	5320.282927	8968.37334892114	5302.428955	2	48	1	1	2	1.29	2	2	NA	NA	NA	NA	2	NA	NA	NA	2	2	2	NA	NA	NA	NA	NA	NA	NA	2	2	2	2	2	NA	14.7	7.6	4.45	318	3.5	86	3.5	12.8	0.68	5.5	NA
6627	2	7	26333.5679004521	12337.35129	28167.2437391486	13410.698774	2	38	4	6	2	NA	2	2	NA	NA	NA	NA	2	NA	NA	NA	2	2	2	NA	NA	NA	NA	NA	NA	NA	2	2	2	2	2	NA	17.6	6.4	3.76	325	2.4	75.3	3.3	9.1	0.17	5	NA
6637	2	6	42294.8256889421	22310.846934	47606.3430966483	23322.325104	2	57	3	1	4	0.63	2	2	NA	NA	NA	NA	1	1	1	NA	2	2	2	NA	NA	NA	NA	NA	NA	NA	2	2	2	2	2	NA	12.9	9.7	5.05	304	4.2	83.6	4.9	14.1	0.97	5.5	94.6
6643	1	11	106574.552814702	48557.590357	107216.935915685	48279.880371	2	31	5	5	3	0.65	2	2	NA	NA	NA	NA	2	NA	NA	NA	2	2	2	NA	NA	NA	NA	NA	NA	NA	2	2	2	2	2	NA	12.1	7.8	4.86	213	2	89.4	5	14.7	0.21	5.2	NA
6649	1	12	16376.4519246933	8882.73214	0	0	2	32	1	1	1	0.72	3	2	NA	NA	NA	NA	1	1	1	1	1	1	2	1	NA	NA	NA	NA	NA	NA	2	2	2	2	2	NA	NA	NA	NA	NA	NA	NA	NA	NA	NA	NA	NA
6658	2	11	98870.9966952087	50222.99064	112053.079024273	54438.619854	2	42	3	1	5	2.4	3	2	NA	NA	NA	NA	1	1	1	NA	1	2	NA	NA	NA	NA	NA	NA	NA	NA	2	2	2	2	2	NA	12.4	13.3	4.43	347	2.3	90.2	9.9	13.6	2.25	5.3	NA
6661	2	3	46701.4842123077	23684.416709	61646.8772756509	27026.243227	2	63	3	1	3	1.1	NA	2	NA	NA	NA	NA	1	1	1	NA	2	2	2	NA	NA	NA	NA	NA	NA	NA	2	2	2	2	2	NA	13.7	6.2	4.22	214	1.9	91.6	3.7	13.4	0.85	7	152.6
6662	1	12	9113.96226696614	5320.282927	9326.15658408523	5629.078453	2	41	1	5	1	1.22	2	2	NA	NA	NA	NA	1	2	1	2	1	1	1	2	NA	NA	NA	NA	NA	NA	2	2	2	2	2	NA	13.8	6.8	4.39	303	2.1	82.1	3.9	12.1	1.23	6.9	NA
6664	2	9	65549.5303010336	32108.900007	73099.5416424035	34874.601087	2	46	2	3	3	0.71	2	2	NA	NA	NA	NA	2	NA	NA	NA	1	2	2	NA	NA	NA	NA	NA	NA	NA	2	2	2	2	2	NA	12.3	7.5	4.27	360	2.1	93.6	4.6	13.9	0.1	5.2	83
6666	1	3	2616.21091463671	1680.417747	2802.29769487304	1613.817877	2	72	1	2	1	NA	NA	1	14	NA	NA	NA	1	1	1	1	1	2	2	NA	NA	NA	NA	NA	NA	NA	9	2	2	2	2	10	12.6	8.6	4.37	249	2	88.5	5.6	13.1	0.18	5.8	125.9
6670	2	3	7591.37340607916	4358.379377	7942.65003651591	4379.870965	2	52	1	1	1	1.17	2	1	38	NA	NA	NA	2	NA	NA	NA	1	2	2	NA	NA	NA	NA	NA	NA	NA	2	2	2	2	2	NA	13.3	4.4	3.94	338	1.9	84.7	2	11.2	0.05	5.2	98.4
6671	1	7	23232.4051887787	12381.637631	23822.880475468	13300.891748	2	43	4	1	2	0.85	2	2	NA	NA	NA	NA	2	NA	NA	NA	2	2	2	NA	NA	NA	NA	NA	NA	NA	2	2	2	2	2	NA	12.4	2.8	4.16	264	1.2	91.6	1.2	12.9	0.33	4.9	86.2
6673	1	10	12797.6220054949	7366.174169	12978.7204603265	8734.77183	2	79	4	2	2	0.72	NA	2	NA	NA	NA	NA	1	1	1	NA	2	1	2	1	NA	NA	NA	NA	NA	NA	2	2	2	1	2	NA	12.6	6	3.91	214	1.1	91.9	4.4	11.9	1.33	6.5	137.8
6683	2	10	9503.43928169135	5547.640453	9724.70153290457	5692.760597	2	42	1	1	2	5	2	2	NA	NA	NA	NA	2	NA	NA	NA	NA	2	NA	NA	NA	12	NA	NA	NA	NA	2	2	2	2	2	NA	13.1	5	4.11	394	1.7	80.5	2.7	10.8	0.02	5.4	92.1
6686	3	1	7880.8934171256	4675.704681	7992.41551239617	4771.891326	2	63	4	3	3	0.71	NA	2	NA	NA	NA	NA	1	1	1	NA	NA	2	2	NA	NA	NA	NA	NA	NA	NA	2	2	2	2	2	NA	13.4	4.6	4.44	257	1.4	87.8	2.8	13.4	0.06	5.9	104.7
6692	1	8	80085.6775700114	40680.708898	80568.3977367218	42010.403166	2	43	3	1	5	5	2	2	NA	NA	NA	NA	2	NA	NA	NA	2	2	NA	NA	NA	NA	NA	NA	NA	NA	2	2	2	2	2	NA	12.2	5.5	4.64	199	1.6	90.9	3.1	14.4	0.05	4.8	96.2
6698	1	11	91938.0795227218	48498.04642	103446.569612565	51588.052543	2	54	3	1	3	3.11	2	2	NA	NA	NA	NA	2	NA	NA	NA	1	2	2	NA	NA	NA	NA	NA	NA	NA	2	2	2	2	2	10	13.3	10.2	4.6	370	3.7	95.5	4.8	14.8	0.58	6.3	NA
6701	1	11	67096.6175333273	34027.703321	75702.3944490968	35545.768898	2	63	3	1	3	1.2	NA	2	NA	NA	NA	NA	2	NA	NA	NA	2	2	2	NA	NA	NA	NA	NA	NA	NA	2	2	2	2	2	NA	12.5	9.6	4.57	349	3.3	91	5.6	13.9	0.7	5.7	NA
6702	2	4	18780.228805456	10250.996298	19046.5019374706	10285.346401	2	44	4	3	2	NA	2	2	NA	NA	NA	NA	2	NA	NA	NA	2	2	2	NA	NA	NA	NA	NA	NA	NA	2	2	2	2	2	NA	14.4	6.5	4.07	307	2.6	89.1	3.2	12.3	3.85	5.5	87
6704	2	6	15488.55322811	8542.01696	16055.9165575278	8807.117843	2	28	1	1	3	1.62	2	2	NA	NA	NA	NA	2	NA	NA	NA	2	2	2	NA	NA	NA	NA	NA	NA	NA	2	2	2	2	2	NA	12.8	7.9	4.18	233	2.8	86.4	4	12.3	0.18	4.9	NA
6706	1	9	13409.1658036255	7718.172229	15224.2420233835	8800.682765	2	60	4	2	2	2.71	NA	2	NA	NA	NA	NA	2	NA	NA	NA	2	2	NA	NA	NA	NA	NA	NA	NA	NA	2	2	2	2	2	NA	13.4	3.9	4.43	241	1.1	92.3	2.5	13.7	NA	5.5	114.6
6708	2	5	42362.7682107416	21484.059279	0	0	2	63	3	NA	3	NA	NA	2	NA	NA	NA	NA	1	1	1	2	1	2	NA	NA	NA	NA	NA	NA	NA	NA	2	2	2	2	2	NA	NA	NA	NA	NA	NA	NA	NA	NA	NA	NA	NA
6711	1	8	19212.6137471254	8662.12256	22198.2735519914	10944.199706	2	84	3	2	4	5	NA	2	NA	NA	NA	NA	1	1	1	1	1	2	NA	NA	NA	NA	NA	NA	NA	NA	2	2	2	2	2	10	12.4	8.6	5.44	271	2.2	88.4	5.4	15.9	0.51	5.1	90.3
6716	2	7	51505.6859304746	27070.565916	53157.9653891982	27584.278461	2	57	2	4	4	3.83	2	2	NA	NA	NA	NA	1	1	1	NA	2	2	2	NA	11	12	NA	NA	NA	NA	2	2	1	2	2	NA	12.6	9.4	4.7	300	2.8	95.5	5.7	14.9	0.69	5.4	NA
6718	3	1	57074.9748641221	26004.549641	58905.9146307034	26902.478862	2	39	2	1	3	0.84	2	2	NA	NA	NA	NA	2	NA	NA	NA	2	2	2	NA	NA	NA	NA	NA	NA	NA	2	2	2	2	2	NA	12.1	7.6	4.6	285	2.4	90	4	14.1	0.03	5.2	79.7
6727	1	8	87894.4060978279	40193.099813	99815.307822591	43406.528984	2	39	3	NA	4	3.03	2	2	NA	NA	NA	NA	2	NA	NA	NA	2	2	NA	NA	NA	NA	NA	NA	NA	NA	2	2	2	2	2	NA	15.1	10.6	5.3	256	2.5	78.4	7.3	13.3	3.26	5.7	NA
6728	1	2	124119.701098835	51643.927781	140376.268902715	55183.131465	2	26	3	NA	4	1.68	2	2	NA	NA	NA	NA	2	NA	NA	NA	2	2	NA	NA	NA	NA	NA	NA	NA	NA	2	2	2	2	2	NA	11.5	5.6	4.33	249	1.5	94.4	3.6	13.8	0.01	4.1	NA
6733	2	12	35618.6747987583	16283.25046	36523.9597678518	16863.033164	2	37	4	5	4	1.02	2	2	NA	NA	NA	NA	1	1	1	NA	1	2	2	NA	NA	NA	NA	NA	NA	NA	2	2	2	2	2	NA	11.9	7.7	4.6	282	2.2	92.3	4.6	14.1	0.1	5	NA
6735	2	1	72822.620485558	38414.494267	76989.6239316069	39761.887454	2	55	3	1	4	NA	2	1	15	NA	NA	NA	2	NA	NA	NA	2	2	2	NA	NA	12	NA	NA	NA	NA	2	2	2	2	2	10	11.7	6.3	4.51	193	2.3	91.9	3.4	14	0.27	5.1	98.9
6744	2	9	8506.24912998847	4777.253351	8370.36798727792	4768.429923	2	21	1	5	1	NA	2	2	NA	NA	NA	NA	2	NA	NA	NA	NA	2	2	NA	NA	NA	NA	NA	NA	NA	2	2	2	2	2	NA	NA	NA	NA	NA	NA	NA	NA	NA	NA	NA	NA
6758	1	4	2543.36640074689	1505.334602	3227.84545136494	1784.867686	2	65	1	1	1	0.76	NA	2	NA	NA	NA	NA	2	NA	NA	NA	NA	2	2	NA	NA	NA	NA	NA	NA	NA	2	2	2	2	2	NA	14.1	6.7	4.81	337	2.3	90.7	3.5	14.5	0.22	5.3	NA
6760	2	12	90700.7951687953	41476.42922	94400.9775420121	42253.196118	2	31	3	1	5	2.83	2	2	NA	NA	NA	NA	1	1	2	NA	2	2	2	NA	NA	NA	NA	NA	NA	NA	2	2	2	2	2	NA	11.9	9	5.03	311	3.8	83	4.3	14.2	0.25	5.1	NA
6772	2	3	71192.2669477776	30717.73438	71621.3816660677	34102.039353	2	23	3	5	4	2.75	2	2	NA	NA	NA	NA	2	NA	NA	NA	NA	2	2	NA	NA	NA	NA	NA	NA	NA	2	2	2	2	2	NA	12.2	9.5	5.04	313	2.3	91.3	6.4	16.2	1	5.2	NA
6780	2	12	76492.61754945	31827.173136	86067.698251418	34949.274122	2	23	3	5	4	1.08	3	2	NA	NA	NA	NA	2	NA	NA	NA	NA	2	2	NA	NA	NA	NA	NA	NA	NA	2	2	2	2	2	NA	NA	NA	NA	NA	NA	NA	NA	NA	NA	NA	NA
6788	2	4	10153.7804971044	5844.407311	11528.2049610001	6664.113363	2	61	4	2	5	5	NA	2	NA	NA	NA	NA	1	1	1	NA	1	2	2	NA	NA	NA	NA	NA	NA	NA	2	2	2	2	2	NA	13.2	5.2	4.18	329	1.9	92.4	2.4	12.7	0.54	6	NA
6791	1	12	2268.34040101533	1342.555793	0	0	2	77	1	2	1	0.89	NA	2	NA	NA	NA	NA	1	1	1	NA	2	2	2	NA	NA	NA	NA	NA	NA	NA	2	2	2	2	2	NA	NA	NA	NA	NA	NA	NA	NA	NA	NA	NA	NA
6797	1	8	74050.9405481099	30811.236185	83320.3805871622	33833.678374	2	26	3	NA	5	3.88	2	2	NA	NA	NA	NA	2	NA	NA	NA	2	2	NA	NA	NA	NA	NA	NA	NA	NA	2	2	2	2	2	NA	11.8	5.6	4.09	325	1.7	88.5	3.2	12.1	0.03	4.5	87.3
6799	2	4	56758.2460214912	23529.941778	58579.0252679046	24751.433176	2	23	2	5	2	1.12	2	2	NA	NA	NA	NA	2	NA	NA	NA	NA	2	2	NA	NA	NA	NA	NA	NA	NA	2	2	2	2	2	NA	14.9	11.5	4.55	310	2.6	81.5	7.5	12.8	1.01	4.9	NA
6801	2	3	47161.2509752563	23917.58505	50313.2029634279	23911.619256	2	69	3	1	4	2.67	NA	2	NA	NA	NA	NA	1	1	1	NA	2	2	2	NA	NA	NA	NA	NA	NA	16	2	2	1	2	1	NA	12	7.2	4.44	384	3.6	91.1	2.6	13.5	1.15	5.5	119.7
6803	2	10	104634.367739087	53150.580527	0	0	2	49	3	1	4	NA	3	2	NA	NA	NA	NA	2	NA	NA	NA	2	2	NA	NA	NA	NA	NA	NA	NA	NA	2	2	2	2	2	NA	NA	NA	NA	NA	NA	NA	NA	NA	NA	NA	NA
6810	2	6	15488.55322811	8542.01696	16206.6777062542	9540.676483	2	31	1	5	3	5	2	2	NA	NA	NA	NA	2	NA	NA	NA	NA	2	2	NA	NA	NA	NA	NA	NA	NA	2	2	2	2	2	NA	11.6	7.9	4.48	464	1.8	94.4	5.7	14.5	0.12	4.9	84
6818	2	13	7327.06446756273	4206.63363	8122.34581225345	4205.473602	2	40	1	1	5	3.8	2	2	NA	NA	NA	NA	1	1	1	NA	2	2	2	NA	NA	NA	NA	NA	NA	NA	2	2	2	2	2	NA	12.7	8	5.02	369	1.6	87.2	5.4	14.4	0.31	5	86.6
6822	1	1	85122.304021903	35417.827166	89993.1110847337	37888.922893	2	29	3	1	3	1.06	2	2	NA	NA	NA	NA	2	NA	NA	NA	NA	2	2	NA	NA	NA	NA	NA	15	NA	2	2	2	2	2	NA	12.4	7.5	4.49	186	1.9	93.6	5	14.8	0.44	4.9	96.9
6823	1	3	2709.61347181195	1603.730755	2863.55047741544	1540.170214	2	60	1	NA	4	1.17	NA	2	NA	NA	NA	NA	2	NA	NA	NA	NA	2	NA	NA	NA	12	NA	NA	NA	NA	2	2	1	2	2	NA	12.2	7.9	4.55	193	2.2	91.6	4.9	14.9	1.17	5.5	NA
6824	1	1	106992.549210023	48926.460745	113114.799663069	52142.894811	2	35	3	3	3	0.53	2	2	NA	NA	NA	NA	2	NA	NA	NA	2	2	2	NA	NA	NA	NA	NA	NA	NA	2	2	2	2	2	NA	12.4	6	4.58	307	1.7	86.3	3.4	13.4	0.11	5.1	NA
6829	1	9	32063.5743558556	17088.181598	32878.5028191902	17406.936121	2	43	4	1	4	5	2	2	NA	NA	NA	NA	1	1	1	NA	2	2	NA	NA	NA	NA	NA	NA	NA	NA	2	2	2	2	2	NA	11.8	7.2	3.66	296	2	91.9	4.6	11.6	0.24	5.2	NA
6838	3	1	38146.93450088	19346.02097	42971.4329773861	18163.986422	2	67	3	1	2	NA	NA	2	NA	NA	NA	NA	1	1	1	1	1	2	NA	NA	NA	NA	NA	NA	NA	NA	2	2	2	2	2	NA	12.1	9.8	4.78	197	2.7	91.4	6.1	14.8	0.29	5	NA
6847	1	3	2709.61347181195	1603.730755	2902.34382234811	1871.854954	2	85	1	NA	1	1.02	NA	2	NA	NA	NA	NA	1	1	1	2	1	2	NA	NA	NA	NA	NA	NA	NA	NA	1	1	2	2	1	NA	16.5	8.8	3.63	271	2.8	89.2	4.1	10.7	0.49	4.3	NA
6849	2	2	111406.793679105	54571.70451	117781.632844171	58513.19481	2	41	3	1	2	0.07	2	1	33	NA	NA	NA	2	NA	NA	1	1	2	NA	NA	NA	12	NA	NA	NA	NA	2	2	2	2	2	NA	NA	NA	NA	NA	NA	NA	NA	NA	NA	NA	NA
6852	2	4	30556.9993168875	13969.28089	34087.4774840738	14235.501711	2	31	4	5	2	1.67	2	2	NA	NA	NA	NA	2	NA	NA	NA	2	2	2	NA	NA	NA	NA	NA	NA	NA	2	2	2	2	2	NA	11.9	4.9	4.17	214	1.3	83.5	2.9	12.3	0.04	5.1	88
6859	1	6	9527.68663185082	5561.794863	10392.7173261948	5531.694058	2	52	1	2	2	0.5	2	2	NA	NA	NA	NA	2	NA	NA	NA	NA	2	2	NA	NA	NA	NA	NA	NA	NA	2	2	2	2	2	NA	13	6.9	4.27	247	1.9	85.2	4.4	12.4	0.8	5.3	NA
6865	2	9	53842.7379356447	25532.610252	54167.2775564741	25872.063558	2	38	2	1	4	1	2	2	NA	NA	NA	NA	2	NA	NA	NA	2	1	2	1	NA	NA	NA	NA	NA	NA	2	2	2	2	2	NA	12.6	6.4	4.57	228	1.9	82.8	3.8	12.9	0.27	8.6	182.9
6873	1	4	33377.6951805586	18104.356616	37000.5182665825	18393.77945	2	36	1	1	4	1.47	2	2	NA	NA	NA	NA	2	NA	NA	NA	2	2	2	NA	NA	NA	NA	NA	NA	NA	2	2	2	2	2	NA	12.2	7.2	4.3	304	2.6	88.4	4	12.9	0.12	5	NA
6891	2	10	111789.337205111	46513.48985	117978.619240381	50193.781801	2	22	2	5	4	0.06	2	2	NA	NA	NA	NA	2	NA	NA	NA	2	2	NA	NA	NA	NA	NA	NA	NA	NA	2	2	2	2	2	NA	12.3	9.1	4.2	210	2.1	94.1	6.4	13.3	0.11	4.4	NA
6898	2	2	7435.97481930162	4420.343419	7317.19053022508	4512.576135	2	45	1	1	1	1.59	2	2	NA	NA	NA	NA	NA	NA	NA	NA	NA	2	NA	NA	NA	NA	NA	NA	NA	NA	2	2	2	2	2	NA	14.8	6.2	4.69	300	1.6	76.1	4	12.4	0.17	5.6	95.5
6903	2	6	7510.45270361017	4429.961653	7712.30733319455	4684.819566	2	47	1	1	2	5	2	2	NA	NA	NA	NA	1	2	1	NA	2	2	2	NA	NA	NA	NA	NA	NA	NA	2	2	2	2	2	NA	11.9	6.4	4.19	367	2.1	88.7	3.6	12.8	0.28	4.9	NA
6904	1	4	2462.47422004862	1581.671171	2560.01770628355	1518.984916	2	69	1	1	1	0.7	NA	2	NA	NA	NA	NA	2	NA	NA	NA	NA	2	2	NA	NA	NA	NA	NA	NA	NA	2	2	2	2	2	10	12	7.1	5.47	204	3.2	85.5	3	15.3	0.37	6.1	NA
6907	2	13	7327.06446756273	4206.63363	7666.1106953635	4207.024079	2	45	1	1	2	3.59	2	2	NA	NA	NA	NA	1	1	1	NA	2	1	2	1	NA	NA	NA	NA	NA	NA	2	2	2	2	2	NA	14.8	6	4.1	240	1.7	89.6	3.7	13	0.23	5.4	NA
6922	2	11	9113.96226696614	5320.282927	9941.43040405438	5291.4892	2	55	1	1	3	4.19	2	2	NA	NA	NA	NA	2	NA	NA	NA	2	2	2	NA	NA	NA	NA	NA	NA	NA	2	2	2	2	2	NA	11.8	8.4	4.18	351	3.5	91.1	3.9	13	0.39	5.5	NA
6928	2	11	108511.38179144	49621.005395	112938.155574965	52883.098948	2	38	3	NA	3	3.71	2	2	NA	NA	NA	NA	2	NA	NA	NA	NA	2	NA	NA	NA	NA	NA	NA	NA	NA	2	2	2	2	2	NA	12.3	7.1	4.39	305	2.3	95.2	3.6	13.8	1.99	5.3	92.4
6934	1	9	29313.9279172204	15622.766135	33475.6377621479	16877.736662	2	51	4	NA	2	1.01	2	2	NA	NA	NA	NA	2	NA	NA	1	1	2	NA	NA	NA	NA	NA	NA	NA	NA	2	2	2	2	2	NA	14.1	7.4	4.75	378	3.4	88.9	3	14.1	1.73	5.8	NA
6937	1	10	103267.697558733	50584.835005	0	0	2	47	3	1	4	3.75	3	2	NA	NA	NA	NA	2	NA	NA	NA	1	2	2	NA	NA	NA	NA	NA	NA	NA	2	2	2	2	2	NA	NA	NA	NA	NA	NA	NA	NA	NA	NA	NA	NA
6940	1	6	8948.74628863913	5278.324019	8805.79657567572	5364.507838	2	54	5	1	2	0.29	3	2	NA	NA	NA	NA	1	1	1	NA	2	1	2	1	NA	NA	NA	NA	NA	NA	2	1	1	1	2	10	14	12.5	4.93	480	4	81.6	7.1	13.1	2.55	7.7	NA
6942	1	4	10218.9889067954	5965.343132	10735.6358848942	6121.389916	2	47	1	1	2	0.53	2	2	NA	NA	NA	NA	1	2	2	NA	NA	2	2	NA	NA	NA	NA	NA	NA	NA	2	2	2	2	2	NA	15.8	8.4	4.02	351	2.9	95.6	4.4	12.7	0.28	5	NA
6948	1	8	65802.9442458957	34711.560881	79603.577996836	37720.564159	2	54	2	3	2	1.9	2	2	NA	NA	NA	NA	2	NA	NA	NA	NA	2	NA	NA	NA	NA	NA	NA	NA	NA	2	2	2	2	2	NA	12.5	7.7	4.84	295	1.2	84.9	6.1	14.1	0.07	5.5	111.9
6965	2	7	79810.5444929349	36496.442986	96548.9458917267	37856.176014	2	36	2	6	4	0.89	2	2	NA	NA	NA	NA	2	NA	NA	NA	NA	2	2	NA	NA	NA	NA	NA	NA	NA	2	2	2	2	2	NA	12.5	9.6	4.49	360	3.1	91.6	5.7	14	0.59	5.5	103.8
6967	1	8	32850.1969080101	18888.395577	37063.5459056554	20978.121851	2	70	3	1	4	5	NA	2	NA	NA	NA	NA	1	1	1	NA	2	2	NA	NA	NA	12	NA	NA	NA	NA	2	2	2	2	2	NA	13.1	7.2	3.74	392	1.9	97.8	4.3	12.6	0.7	5.3	89.2
6969	2	11	91420.7199134799	38038.482329	103819.886892124	42671.943396	2	24	3	5	4	2.55	2	2	NA	NA	NA	NA	1	1	2	NA	1	2	NA	NA	NA	NA	NA	NA	NA	NA	2	2	2	2	2	NA	11.9	9.6	4.13	205	2.5	88.2	6.2	12.3	0.38	4.8	NA
6972	1	5	54549.9900078441	27664.74592	72007.0592213707	27750.420927	2	63	3	1	4	5	NA	2	NA	NA	NA	NA	2	NA	NA	NA	2	2	NA	NA	NA	12	NA	NA	NA	NA	2	2	2	2	2	NA	12.9	7.6	4.86	294	1	89.9	4.4	14.7	0.32	5	84.9
6974	3	1	59254.4045192201	31257.155641	67015.2453544569	32353.504281	2	50	3	1	5	5	2	2	NA	NA	NA	NA	1	1	1	NA	2	2	NA	NA	NA	NA	NA	NA	NA	NA	2	2	2	2	2	NA	15.6	5.5	4.15	233	1.8	83.9	3	11.1	0.03	5.1	NA
6976	2	7	10414.6337739431	5994.551663	11633.94985083	6312.350544	2	65	4	3	4	1.33	NA	2	NA	NA	NA	NA	1	1	1	NA	2	2	2	NA	NA	NA	NA	NA	NA	NA	2	2	2	1	2	NA	24.5	7.1	4.15	621	NA	64.4	NA	8.2	0.89	4.8	86.5
6979	2	3	6952.97266629825	4133.220959	6841.90398529747	4059.551884	2	41	1	1	2	0.31	2	2	NA	NA	NA	NA	1	1	1	NA	NA	2	2	NA	NA	NA	NA	NA	NA	NA	2	2	2	2	2	NA	11	6.3	3.81	327	2.6	95.3	3.1	12.9	0.19	5.6	NA
6981	2	4	22352.0886197412	11912.475671	25258.1163267736	13396.320362	2	48	4	5	5	5	2	1	15	38	NA	NA	2	NA	NA	NA	NA	2	2	NA	NA	12	NA	NA	NA	NA	2	2	2	2	2	NA	12.6	3.3	4.28	216	0.9	91.6	1.8	13.5	0.44	6.3	117
6987	1	1	106280.572912766	52060.667295	119584.406606695	57298.832254	2	46	3	1	4	5	2	2	NA	NA	NA	NA	2	NA	NA	NA	2	2	2	NA	NA	NA	NA	NA	NA	NA	2	2	2	2	2	NA	12.6	8.2	4.22	251	2	93.9	5	13.6	0.22	5.9	121.7
6988	1	10	8220.04927991614	3420.211518	8675.15711586181	3607.245534	2	24	3	3	3	1.78	2	2	NA	NA	NA	NA	2	NA	NA	NA	1	2	2	NA	NA	NA	NA	NA	NA	NA	2	2	2	2	2	NA	NA	NA	NA	NA	NA	NA	NA	NA	NA	NA	NA
6990	2	8	11298.567770831	6503.334605	12827.9516250164	7415.458359	2	85	4	2	1	0.71	NA	2	NA	NA	NA	NA	1	1	1	NA	NA	2	2	NA	NA	NA	NA	NA	NA	NA	2	2	2	2	2	NA	12.5	3.8	3.89	249	0.9	90.6	2.3	11.8	0.05	5.4	99.6
6999	2	1	72822.620485558	38414.494267	76854.4874596466	39246.655605	2	54	3	3	3	5	2	2	NA	NA	NA	NA	2	NA	NA	NA	1	2	2	NA	NA	NA	NA	NA	15	NA	2	2	2	2	2	NA	12.4	6.9	4.98	267	2.8	87.5	3.1	14.9	0.21	5.7	103.9
7002	1	3	3612.81796273106	2138.307673	3869.79176346835	2721.496309	2	67	1	NA	1	0.65	NA	2	NA	NA	NA	NA	1	1	1	NA	NA	2	NA	NA	NA	NA	NA	NA	NA	NA	2	2	2	2	2	NA	12.8	8.7	4.46	168	2.1	94	6.1	14.4	0.25	5.1	NA
7008	2	8	11310.0510977946	6493.356448	11129.3812580335	6491.565829	2	42	1	2	1	0	2	2	NA	NA	NA	NA	2	NA	NA	NA	NA	2	NA	NA	NA	NA	NA	NA	NA	NA	2	2	2	2	2	NA	12.7	5.3	4.42	254	1.7	92.1	2.9	13.8	0.14	5.1	88.5
7010	1	12	2928.26062268858	1880.850313	3136.54298552116	2393.821642	2	62	1	1	1	1.48	NA	2	NA	NA	NA	NA	1	1	1	2	1	1	2	1	NA	NA	NA	NA	NA	NA	2	2	1	2	2	10	12.6	8.9	4.65	265	3.9	86.5	4	13.4	0.07	6.8	NA
7018	2	6	1702.67368425452	1131.933302	1770.11996480051	1137.09163	2	60	1	1	1	1.07	NA	2	NA	NA	NA	NA	2	NA	NA	NA	NA	2	2	NA	NA	NA	NA	NA	NA	NA	2	2	2	2	2	NA	12.8	6.1	4.76	274	1.7	86.9	3.8	14.1	NA	5.6	NA
7019	1	12	53079.9192475714	26919.20712	0	0	2	68	3	2	3	NA	NA	1	38	NA	NA	NA	2	NA	NA	NA	2	2	2	NA	NA	NA	NA	NA	NA	NA	2	2	2	2	2	NA	NA	NA	NA	NA	NA	NA	NA	NA	NA	NA	NA
7022	1	8	19212.6137471254	8662.12256	20496.6601802871	10944.199706	2	85	3	1	5	5	NA	1	14	NA	NA	NA	1	2	1	NA	9	2	NA	NA	NA	12	NA	NA	NA	NA	2	2	2	2	2	NA	12.5	5.6	4.36	320	1.5	91.8	3.4	13.7	0.32	5.6	98.8
7024	1	2	51922.4518116179	23736.601436	56409.282292506	25320.260109	2	30	4	1	2	0.65	3	2	NA	NA	NA	NA	2	NA	NA	NA	2	2	NA	NA	NA	NA	NA	NA	NA	NA	2	2	2	2	2	NA	12.7	7.1	3.99	247	1.5	92.4	5	12.2	0.01	4.6	87.8
7029	1	5	97892.1971851602	44601.727941	101032.535259615	46141.812096	2	33	3	NA	3	0.79	3	2	NA	NA	NA	NA	2	NA	NA	NA	NA	2	NA	NA	NA	NA	NA	NA	NA	NA	2	2	2	2	2	NA	16.4	6.9	4.76	232	1.9	66.5	4.5	10	0.17	5.3	89.6
7031	2	13	14192.1920795784	7697.970312	18540.7219116814	8795.968755	2	24	1	5	3	NA	2	2	NA	NA	NA	NA	2	NA	NA	NA	2	2	2	NA	NA	NA	NA	NA	NA	NA	2	2	2	2	2	NA	13.8	6.6	4.63	371	1.4	84.2	4.4	12.9	0.28	5.3	NA
7032	2	10	15640.2453168868	8783.826245	15390.4037741039	8767.602809	2	21	1	5	1	1.43	2	2	NA	NA	NA	NA	NA	NA	NA	NA	NA	2	NA	NA	NA	NA	NA	NA	NA	NA	2	2	2	2	2	NA	11.6	8.3	4.61	305	2.5	89.6	5.2	14.2	0.14	4.8	NA
7040	2	7	6016.21592846711	2503.236941	6360.47149547281	2554.48642	2	22	3	5	2	3.02	3	2	NA	NA	NA	NA	2	NA	NA	NA	NA	2	2	NA	NA	NA	NA	NA	NA	NA	2	2	2	2	2	NA	11.9	5.1	3.97	257	1.8	95.9	2.6	12.9	0.03	5.1	97
7043	1	1	96308.9576707852	44040.977354	108364.579135485	47562.043458	2	35	3	1	4	5	2	2	NA	NA	NA	NA	2	NA	NA	NA	2	2	2	NA	NA	12	NA	NA	NA	NA	2	2	2	2	2	NA	11.6	8.1	4.36	279	2.7	87.6	4.6	13.4	0.55	4.8	NA
7045	2	2	79846.9266655945	33222.839547	89841.8881549558	36481.849062	2	29	3	1	5	5	2	2	NA	NA	NA	NA	2	NA	NA	NA	2	2	2	NA	NA	NA	NA	NA	NA	NA	2	2	2	2	2	NA	11.4	7.9	4.32	188	2	90.2	5.3	13.4	0.64	4.8	87.2
7049	1	7	20842.8269066584	9397.113976	25145.6016133766	13606.073979	2	85	3	2	1	1.92	NA	2	NA	NA	NA	NA	1	1	1	NA	1	2	2	NA	NA	12	NA	NA	NA	NA	2	2	2	2	1	NA	12.4	6.9	4.43	297	1.3	91.6	4.9	14	0.46	5.6	89.5
7053	2	12	95505.8642992182	46782.764618	99402.0717686361	48570.947061	2	44	3	1	4	5	2	2	NA	NA	NA	NA	2	NA	NA	NA	2	2	2	NA	NA	NA	NA	NA	NA	NA	2	2	2	2	2	10	11.4	9	4.48	254	2.3	93	5.9	14.4	0.16	4.9	82.2
7060	1	1	66141.0572910885	38030.166378	87307.4959067569	46138.925004	2	71	3	1	2	1.24	NA	2	NA	NA	NA	NA	1	1	1	1	1	1	2	1	NA	NA	NA	NA	NA	NA	2	1	1	2	1	NA	11.7	6.9	4.33	256	2.7	100.5	3.5	14.8	0.54	8.2	NA
7061	1	12	24073.1196119901	10853.510887	0	0	2	84	3	2	5	2.04	NA	2	NA	NA	NA	NA	1	1	2	NA	2	2	2	NA	NA	NA	NA	NA	NA	NA	2	2	2	2	2	NA	NA	NA	NA	NA	NA	NA	NA	NA	NA	NA	NA
7063	2	7	10103.8080816691	5994.551663	9988.40474555759	7221.019804	2	85	4	1	1	0.06	NA	2	NA	NA	NA	NA	2	NA	NA	NA	2	2	2	NA	NA	NA	NA	NA	NA	NA	2	2	2	2	2	NA	16.3	4.4	3.96	205	1.1	93.5	2.8	12.6	1.73	5.2	99.1
7064	1	10	15772.1071728789	8698.398422	0	0	2	35	1	3	3	3.18	3	2	NA	NA	NA	NA	2	NA	NA	NA	NA	2	2	NA	NA	NA	NA	NA	NA	NA	2	2	2	2	2	NA	NA	NA	NA	NA	NA	NA	NA	NA	NA	NA	NA
7066	1	1	100933.409114878	46155.68575	114622.758690374	49845.822308	2	39	3	3	4	1.78	2	2	NA	NA	NA	NA	1	2	2	NA	NA	2	2	NA	NA	NA	NA	NA	NA	NA	2	2	2	2	2	NA	14.1	10.6	4.37	312	2.9	88.7	6.7	13.3	0.32	5.2	NA
7067	2	11	108511.38179144	49621.005395	116046.346727859	52145.411585	2	39	3	1	4	5	2	2	NA	NA	NA	NA	2	NA	NA	NA	2	2	NA	NA	NA	NA	NA	NA	NA	NA	2	2	2	2	2	NA	12.1	4.6	3.84	185	1.6	96	2.6	12.3	0.06	4.9	86.3
7074	2	7	79810.5444929349	36496.442986	90263.7240972012	38353.153584	2	36	2	1	5	2.97	2	2	NA	NA	NA	NA	2	NA	NA	NA	NA	2	2	NA	NA	NA	NA	NA	NA	NA	2	2	2	2	2	NA	11.8	6	4.31	268	1.8	92.6	3.5	13.5	0.05	5.3	95.4
7075	1	11	19262.6977957086	10520.827682	19042.68376039	10616.299603	2	45	4	1	4	2.5	2	2	NA	NA	NA	NA	1	1	1	NA	2	1	2	2	NA	NA	NA	NA	NA	NA	2	2	2	2	2	NA	12.1	5.9	4.8	253	2.8	88.2	2.7	14.1	0.91	8.5	NA
7077	1	1	48296.7300366757	24493.437396	59951.1068571208	27949.415207	2	64	3	1	3	1.78	NA	2	NA	NA	NA	NA	1	1	1	2	1	2	2	NA	NA	12	NA	NA	NA	NA	2	2	2	2	2	NA	13.1	6.7	4.76	275	1.9	92.3	3.9	14.8	1.27	5.9	114.1
7080	2	10	30657.9849274944	17627.904896	0	0	2	72	5	1	1	3.81	NA	2	NA	NA	NA	NA	2	NA	NA	1	1	2	2	NA	NA	NA	NA	NA	NA	NA	2	2	2	2	2	NA	NA	NA	NA	NA	NA	NA	NA	NA	NA	NA	NA
7082	2	11	47161.2509752563	23917.58505	54490.1575590934	23911.619256	2	62	3	1	4	3.02	NA	2	NA	NA	NA	NA	2	NA	NA	NA	2	2	2	NA	NA	12	NA	NA	NA	NA	2	2	2	2	2	NA	11.2	8	4.38	288	1.2	92.1	6	13.7	0.29	5.1	97.1
7084	2	8	24872.1732916904	13255.546909	28105.8408898014	14906.687567	2	45	4	5	5	5	2	2	NA	NA	NA	NA	2	NA	NA	NA	NA	2	2	NA	NA	12	NA	NA	NA	NA	2	2	2	2	2	NA	12.3	5.8	4.32	239	2.1	92.2	2.8	13.4	0.56	6.1	99.6
7085	2	6	1990.18013445692	1177.921915	2219.6172019998	1143.361928	2	60	1	3	1	1.24	NA	2	NA	NA	NA	NA	2	NA	NA	2	1	2	2	NA	NA	12	NA	NA	NA	NA	2	2	2	2	2	NA	12.2	6	4.24	324	2.2	92.1	3.1	13.1	0.76	5.1	101.8
7086	2	10	96749.8007114015	40255.814963	0	0	2	22	3	NA	3	2.23	3	2	NA	NA	NA	NA	2	NA	NA	NA	NA	2	NA	NA	NA	NA	NA	NA	NA	NA	2	2	2	2	2	NA	NA	NA	NA	NA	NA	NA	NA	NA	NA	NA	NA
7087	2	7	10414.6337739431	5994.551663	11057.2236429842	6835.316178	2	60	4	1	5	5	NA	2	NA	NA	NA	NA	2	NA	NA	NA	1	2	2	NA	NA	NA	NA	NA	NA	NA	2	2	2	2	2	NA	13	4.9	4.54	409	2	84.6	2.3	12.9	0.07	5.4	89.1
7089	2	13	11520.7657969154	6470.256886	11336.7299431021	6458.306537	2	29	1	5	2	3.53	2	2	NA	NA	NA	NA	2	NA	NA	NA	NA	2	2	NA	NA	NA	NA	NA	NA	NA	2	2	2	2	2	NA	12.3	9.4	3.89	321	2.1	88.2	6.8	12	0.48	5.1	NA
7096	1	7	111789.337205111	46513.48985	119551.921389368	49701.100122	2	29	3	1	2	4.68	2	2	NA	NA	NA	NA	2	NA	NA	NA	2	2	NA	NA	NA	NA	NA	NA	NA	NA	2	2	2	2	2	NA	11.5	7.5	4.47	261	2.9	91.4	3.6	13.9	0.56	4.8	NA
7097	2	4	25673.9962221013	12020.930883	26038.0117757032	12301.650261	2	20	4	5	3	3.11	2	2	NA	NA	NA	NA	2	NA	NA	NA	NA	2	2	NA	NA	NA	NA	NA	NA	NA	2	2	2	2	2	NA	13.1	5.7	4.57	325	2.1	87.3	3.1	13.3	0.79	5	91.3
7100	2	3	7686.02803095856	4533.522916	0	0	2	51	1	5	5	5	3	1	14	NA	NA	NA	1	1	1	NA	2	2	2	NA	NA	NA	NA	NA	NA	NA	2	2	2	2	2	NA	NA	NA	NA	NA	NA	NA	NA	NA	NA	NA	NA
7107	2	1	82310.7058050382	34247.972792	93474.3040174846	37607.543218	2	28	3	1	4	5	3	2	NA	NA	NA	NA	2	NA	NA	NA	2	2	2	NA	NA	NA	NA	NA	NA	NA	2	2	2	2	2	NA	12.7	2.7	4.61	226	1.7	91.7	0.3	14.3	0.39	5	89.7
7114	2	13	2353.56547278591	1564.644572	2446.794867607	1502.633131	2	77	1	2	4	3.52	NA	2	NA	NA	NA	NA	1	1	1	NA	2	2	2	NA	NA	NA	NA	NA	NA	NA	2	2	2	2	1	NA	12	5.7	4.6	231	0.9	90.4	4.2	14	1.05	5.5	NA
7132	1	11	58960.3167355368	29901.42036	62900.8417155739	29893.96201	2	63	3	1	5	3.11	NA	2	NA	NA	NA	NA	1	1	1	1	1	2	2	NA	NA	12	NA	NA	NA	NA	2	2	2	2	2	NA	12.4	6.8	4.75	388	2.1	87.8	3.9	14.1	0.33	5.3	NA
7133	1	6	86192.89866605	45467.419184	89709.1792427203	45622.579886	2	54	3	1	4	5	2	2	NA	NA	NA	NA	2	NA	NA	NA	2	2	2	NA	NA	NA	NA	NA	NA	NA	2	2	2	2	2	10	12.3	5.5	4.61	206	2.5	89.8	2.4	14	0.36	5.1	NA
7134	1	3	3612.81796273106	2138.307673	3869.79176346835	2721.496309	2	72	1	1	1	0.09	NA	2	NA	NA	NA	NA	1	1	1	NA	2	1	2	1	NA	NA	NA	NA	NA	NA	2	2	2	2	2	NA	13.8	5.9	3.37	188	1	91.3	4.2	10.4	5	8.3	92.5
7136	2	2	8751.74432663329	5108.837908	9194.21102277013	5242.479462	2	56	1	1	2	2.88	2	2	NA	NA	NA	NA	2	NA	NA	NA	2	2	NA	NA	NA	NA	NA	NA	NA	NA	2	2	2	2	2	NA	12	5.1	4.37	201	2	94.8	2.7	14.1	0.42	4.8	83.1
7140	1	9	111672.431297296	51066.516935	126298.718946531	53664.461705	2	32	3	2	2	5	2	2	NA	NA	NA	NA	2	NA	NA	NA	NA	2	NA	NA	NA	NA	NA	NA	NA	NA	2	2	2	2	2	NA	12	7.8	3.9	298	3.2	94.7	3.8	12.9	0.05	5	NA
7146	1	12	70642.8450665873	37264.645913	85458.5352011393	38071.898441	2	52	3	1	1	3.2	2	2	NA	NA	NA	NA	1	1	1	NA	2	2	2	NA	NA	NA	NA	NA	NA	NA	2	2	2	2	2	NA	12.4	9.2	4.6	333	3.1	89.3	5.4	13.8	0.48	5.5	NA
7147	2	6	2270.23157900603	1509.244403	0	0	2	71	1	2	1	0.06	NA	1	11	NA	NA	NA	2	NA	NA	NA	2	1	1	2	NA	NA	NA	NA	NA	NA	2	2	2	2	2	NA	NA	NA	NA	NA	NA	NA	NA	NA	NA	NA	NA
7154	2	13	12578.5673676368	6822.726019	13943.848103831	6931.7966	2	36	2	3	2	0	2	2	NA	NA	NA	NA	2	NA	NA	NA	NA	2	2	NA	NA	NA	NA	NA	NA	NA	2	2	2	2	2	NA	13.9	9.1	4.75	587	2.4	84.9	6	13.3	1.08	6.1	NA
7162	2	7	48296.7300366757	24493.437396	54491.2432586027	25586.154228	2	60	3	1	3	5	NA	2	NA	NA	NA	NA	2	NA	NA	1	1	2	2	NA	NA	12	NA	NA	NA	NA	1	1	1	2	2	NA	12.9	6.4	3.87	238	1.9	89.6	3.7	12.1	1.61	5.4	88.6
7163	1	8	92593.0431530967	45355.943061	97719.5111410672	47946.055952	2	44	3	NA	5	5	2	2	NA	NA	NA	NA	2	NA	NA	NA	1	2	NA	NA	NA	NA	NA	NA	NA	NA	2	2	2	2	2	NA	12	7.8	3.97	194	1.7	99.4	5.4	13.9	0.39	5.1	95.9
7167	2	5	7383.27780349751	4354.948874	7265.33531091852	4347.354364	2	44	1	6	2	0.72	2	2	NA	NA	NA	NA	1	1	1	NA	2	1	2	1	NA	NA	NA	NA	NA	NA	2	2	2	2	2	NA	13.4	15.9	4.89	376	3.5	87.5	11.2	14.4	2.52	9.8	177.8
7169	1	4	19793.7187667207	10916.33795	20254.5627458729	11384.114198	2	29	1	5	5	3.08	2	2	NA	NA	NA	NA	2	NA	NA	NA	2	2	2	NA	NA	NA	NA	NA	NA	16	2	2	2	2	2	NA	11.8	6.1	4.31	260	1.9	94.4	3.7	13.7	0.49	4.8	90.8
7170	2	7	17043.9008030446	7684.345274	0	0	2	85	2	2	9	NA	NA	2	NA	NA	NA	NA	1	1	1	NA	2	2	2	NA	NA	NA	NA	NA	NA	NA	2	2	2	1	2	NA	NA	NA	NA	NA	NA	NA	NA	NA	NA	NA	NA
7184	1	7	20842.8269066584	9397.113976	23516.1169359748	12405.600601	2	85	3	2	2	1.08	NA	2	NA	NA	NA	NA	1	1	1	NA	2	2	2	NA	NA	12	NA	NA	NA	NA	2	2	2	2	2	NA	13.1	7.3	4.36	231	1.8	95.9	4.6	14.1	0.19	5.5	99.1
7192	1	7	23232.4051887787	12381.637631	25916.6183354824	13901.20811	2	45	4	6	2	5	2	2	NA	NA	NA	NA	2	NA	NA	NA	2	2	2	NA	NA	NA	NA	NA	NA	NA	2	2	2	2	2	NA	11.9	4	4.24	289	1.3	95.4	2.2	13.9	0.1	5.4	89.7
7195	2	7	38189.4196902459	19367.567114	50410.7847658613	19020.938741	2	63	2	5	2	NA	NA	2	NA	NA	NA	NA	1	1	1	NA	2	2	2	NA	NA	NA	NA	NA	NA	NA	2	2	2	2	2	NA	12.1	5.5	4.46	216	1.3	93	3.8	14.4	0.41	5.3	95.1
7196	2	10	3615.865126185	2322.505382	3873.05566664799	2230.457701	2	69	1	99	1	NA	NA	2	NA	NA	NA	NA	2	NA	NA	NA	NA	2	NA	NA	NA	NA	NA	NA	NA	NA	2	2	2	2	2	NA	12.6	4.7	4.23	296	1.8	85.6	2.5	12.7	0.07	4.8	91.4
7201	1	10	66204.4895728462	32429.726437	0	0	2	40	3	3	3	0.85	3	2	NA	NA	NA	NA	2	NA	NA	NA	2	2	2	NA	NA	NA	NA	NA	NA	NA	2	2	2	2	2	NA	NA	NA	NA	NA	NA	NA	NA	NA	NA	NA	NA
7204	2	9	20539.9825727707	9623.040123	20305.379689045	9587.64839	2	22	4	4	2	NA	2	2	NA	NA	NA	NA	2	NA	NA	NA	NA	2	2	NA	NA	NA	NA	NA	NA	NA	2	2	2	2	2	NA	12.7	6.9	4.05	236	2.1	95.7	3.3	13.2	0.04	5.2	83.2
7210	1	2	52870.3419516601	30399.693976	59651.4642350665	40216.593162	2	70	3	NA	4	1.82	NA	2	NA	NA	NA	NA	1	1	1	1	1	2	NA	NA	NA	NA	NA	NA	NA	NA	2	1	2	2	2	NA	12.5	5.6	4.32	249	1.3	97.4	3.7	14	0.29	5.6	NA
7211	1	8	42362.7682107416	21484.059279	45194.0207480493	24904.141572	2	63	3	NA	3	2.67	NA	2	NA	NA	NA	NA	2	NA	NA	1	1	2	NA	NA	NA	NA	13	NA	NA	NA	2	2	2	2	2	NA	12.5	9.9	5.38	331	2.1	91.9	6.8	16.8	0.37	5.7	NA
7217	2	6	1847.73046663885	1131.933302	1979.15649630555	1440.649698	2	68	1	2	1	0.44	NA	2	NA	NA	NA	NA	1	1	1	NA	NA	1	2	1	NA	NA	NA	NA	NA	NA	2	2	2	2	2	NA	12.2	5.6	4.32	178	1.8	93.3	3.2	14.6	0.77	5.8	NA
7221	2	12	11835.7238468916	6812.51589	13437.8176096749	7768.003796	2	61	4	2	3	1.2	NA	2	NA	NA	NA	NA	1	1	1	NA	1	2	2	NA	NA	NA	NA	NA	NA	NA	2	2	2	2	2	10	11.9	5.1	4.83	261	1.6	88.9	2.9	14.8	0.73	5.1	108.4
7224	1	1	106280.572912766	52060.667295	113660.631825475	55756.146975	2	46	3	1	5	5	2	2	NA	NA	NA	NA	2	NA	NA	NA	2	2	2	NA	NA	NA	NA	NA	NA	NA	2	2	2	2	2	NA	12.9	10.3	4.43	335	2.2	92	7.3	13.9	0.56	5.2	NA
7241	1	12	82450.1116038716	43493.070126	92804.4562764819	45131.054498	2	52	2	5	4	1.36	2	2	NA	NA	NA	NA	1	1	1	NA	1	2	2	NA	NA	NA	NA	NA	NA	16	2	2	2	2	2	NA	12	5.8	4	259	1.4	94.5	3.8	12.9	0.2	5.5	NA
7243	2	6	7553.76331062211	4336.786569	7433.09743607185	4765.291125	2	45	1	1	3	2.51	2	2	NA	NA	NA	NA	2	NA	NA	NA	1	3	2	NA	NA	NA	NA	NA	NA	NA	2	2	2	2	2	NA	11.9	4.3	3.9	296	1.9	91	1.8	12.5	0.18	6	107.6
7251	1	6	31536.8003889061	18133.211275	33644.5154861697	19274.478676	2	70	3	1	4	NA	NA	1	14	NA	NA	NA	2	NA	NA	NA	2	2	NA	NA	NA	NA	NA	NA	NA	NA	2	2	2	2	2	10	13.2	5.4	4.41	198	1.3	89.1	3.4	12.6	0.29	5	89.1
7256	1	11	123218.813490926	56346.544556	130269.551530991	59213.104086	2	37	3	1	4	3.18	2	2	NA	NA	NA	NA	2	NA	NA	NA	NA	2	2	NA	NA	NA	NA	NA	NA	NA	2	2	2	2	2	NA	12	9.9	4.47	290	1.9	90.4	7.3	14.1	0.06	5	NA
7265	1	7	12354.7370231649	7111.254316	13117.032560202	9195.018592	2	77	4	4	2	0.65	NA	2	NA	NA	NA	NA	1	1	1	NA	2	3	2	NA	NA	NA	NA	NA	NA	NA	2	2	2	2	2	NA	12.7	4.9	3.82	209	1.7	95.6	2.7	12.4	0.48	6.1	168.2
7267	1	13	2249.16384150764	1444.659838	2338.25768071537	1387.403743	2	78	1	2	1	NA	NA	2	NA	NA	NA	NA	1	1	1	NA	1	2	2	NA	NA	NA	NA	NA	NA	NA	1	1	2	2	2	NA	13.7	5.9	4.23	231	1.9	95.3	3.1	13.4	0.39	5.6	NA
7275	1	8	76434.9775609036	40320.0405	86033.9227571364	41838.525998	2	55	3	1	4	NA	2	2	NA	NA	NA	NA	2	NA	NA	NA	1	2	NA	NA	NA	12	NA	NA	NA	NA	2	2	2	2	2	NA	12.5	5.7	4.74	268	1.3	91	4	14.8	0.26	4.9	99.5
7277	3	1	31536.8003889061	18133.211275	36437.6513889077	19274.478676	2	71	3	2	4	NA	NA	2	NA	NA	NA	NA	1	1	1	NA	2	2	NA	NA	NA	12	NA	NA	NA	NA	2	2	2	2	2	NA	12.5	6.4	4.07	248	1.3	89	4.2	12.1	1.05	5	82.2
7279	2	9	24446.5344629417	11175.852156	26789.4343289835	11573.780432	2	24	4	4	3	NA	2	1	39	NA	NA	NA	1	1	1	NA	2	2	2	NA	NA	NA	NA	NA	NA	NA	2	2	2	2	2	NA	12.7	10.6	4.3	200	2.3	93.9	7.6	14.3	0.58	6	102.7
7281	2	5	99693.9310895464	48834.254799	112751.335643736	52300.710488	2	47	3	1	5	4.55	2	2	NA	NA	NA	NA	2	NA	NA	NA	1	2	2	NA	NA	NA	NA	NA	NA	NA	2	2	2	2	2	NA	12.4	7.7	4.18	329	2.5	93.6	4.4	13.5	0.22	5.4	NA
7282	2	5	10553.6778562297	6074.583948	11982.2327707085	6926.573373	2	77	4	2	1	0.62	NA	2	NA	NA	NA	NA	1	2	1	2	1	2	2	NA	NA	NA	NA	NA	NA	NA	2	2	2	2	2	10	13.9	4.7	4.39	270	2	93.1	2.1	13.6	0.9	6	83.5
7288	2	6	7996.34245013516	4667.871445	8879.14102293712	5130.14889	2	41	1	4	2	0.92	2	2	NA	NA	NA	NA	2	NA	NA	NA	2	2	2	NA	NA	NA	NA	NA	NA	NA	2	2	2	2	2	NA	15.8	8.6	4.11	300	NA	76.4	NA	10.4	0.06	5.2	NA
7293	1	1	15058.1712867008	8167.685081	16692.5888303824	8298.256667	2	38	1	1	3	1.62	2	1	15	NA	NA	NA	2	NA	NA	NA	NA	2	2	NA	NA	NA	NA	NA	NA	NA	2	2	2	2	2	NA	12.2	7.6	4.93	244	2.4	90.6	4.4	15.4	0.43	5.3	NA
7297	1	5	44288.9856338031	20246.925237	47411.8835419565	21050.549249	2	39	4	NA	5	5	2	2	NA	NA	NA	NA	1	2	2	NA	2	2	NA	NA	NA	NA	NA	NA	NA	NA	2	2	2	2	2	NA	13.7	7.3	3.92	402	2.2	93.9	4.3	12.2	0.2	5.3	92.9
7301	1	4	4292.3091154131	2629.500199	4597.61400447903	3028.418454	2	73	1	1	1	1.07	NA	2	NA	NA	NA	NA	2	NA	NA	NA	1	2	2	NA	NA	NA	NA	NA	NA	NA	2	2	2	2	2	NA	12.6	4.6	4.47	239	1.9	89.5	2	13.4	0.65	5.6	95.7
7307	2	2	28172.1257683627	15014.246253	31427.0616970179	15408.320611	2	42	4	4	2	1.7	2	2	NA	NA	NA	NA	2	NA	NA	NA	2	2	2	NA	NA	NA	NA	NA	NA	NA	2	2	2	2	2	NA	14.7	5.3	4.21	281	1	83.1	3.8	11.4	0.17	5.3	100.2
7312	1	11	58960.3167355368	29901.42036	66522.5359853688	31235.401573	2	62	3	3	5	2.99	NA	1	14	NA	NA	NA	2	NA	NA	NA	1	2	2	NA	NA	NA	NA	NA	NA	NA	2	2	2	2	2	NA	12.9	4.9	4.54	341	1.2	87.4	3	12.7	0.16	5.3	85.1
7318	1	3	2709.61347181195	1603.730755	2902.34382234811	2041.122231	2	68	1	1	1	NA	NA	1	19	16	NA	NA	2	NA	NA	NA	NA	2	NA	NA	NA	NA	NA	NA	NA	NA	2	1	2	1	2	NA	13.4	5.4	4.52	227	1.7	91.7	3.1	13.9	2.06	5.8	101.5
7324	1	7	51555.3074580754	26146.008119	63996.0043697306	32533.081332	2	64	3	3	2	0.74	NA	1	25	NA	NA	NA	2	NA	NA	1	1	2	2	NA	NA	NA	NA	NA	NA	NA	2	2	1	2	2	99	NA	NA	NA	NA	NA	NA	NA	NA	NA	NA	NA
7325	1	6	89916.7578375082	42639.167714	120093.974528934	46253.803604	2	36	3	3	3	1.88	2	2	NA	NA	NA	NA	2	NA	NA	NA	2	2	2	NA	NA	NA	NA	NA	NA	NA	2	2	2	2	2	NA	12.3	5.6	4.38	303	1.8	88.6	3.1	13.1	0.15	4.9	NA
7331	2	8	91420.7199134799	38038.482329	0	0	2	25	3	NA	2	1.82	3	2	NA	NA	NA	NA	2	NA	NA	NA	2	2	NA	NA	NA	NA	NA	NA	NA	NA	2	2	2	2	2	NA	NA	NA	NA	NA	NA	NA	NA	NA	NA	NA	NA
7334	1	3	28756.1995457082	12964.905666	0	0	2	84	3	1	5	1.76	NA	2	NA	NA	NA	NA	2	NA	NA	1	1	2	NA	NA	NA	NA	NA	NA	NA	NA	2	2	2	2	2	NA	NA	NA	NA	NA	NA	NA	NA	NA	NA	NA	NA
7335	2	9	17882.3548442874	9530.345045	0	0	2	49	5	1	5	5	3	2	NA	NA	NA	NA	2	NA	NA	NA	1	2	2	NA	NA	NA	NA	NA	NA	NA	2	2	2	2	2	NA	NA	NA	NA	NA	NA	NA	NA	NA	NA	NA	NA
7337	2	12	19369.5628245095	8732.883996	20664.0987155688	11033.603577	2	80	3	2	5	1.56	NA	1	10	NA	NA	NA	2	NA	NA	NA	2	2	2	NA	NA	NA	NA	NA	NA	NA	2	2	2	2	2	NA	11.6	8.4	4.25	372	2	94.2	5.5	13.9	0.54	5.8	109.6
7346	2	8	86584.4028079476	39594.050393	97457.9447899517	41712.288342	2	31	3	5	3	1.69	2	2	NA	NA	NA	NA	2	NA	NA	NA	NA	2	2	NA	NA	NA	NA	NA	NA	NA	2	2	2	2	2	NA	11.6	9.2	4.29	331	2.7	89.9	5.6	13.3	0.46	5.9	NA
7350	1	2	107353.749523622	46320.535979	108000.829269208	46829.462239	2	29	2	NA	3	1.58	2	2	NA	NA	NA	NA	2	NA	NA	NA	2	2	NA	NA	NA	NA	NA	NA	NA	NA	1	1	2	1	1	NA	12	6.8	4.35	182	1.1	86.9	5.1	12.1	0.72	4.6	NA
7351	2	4	25673.9962221013	12020.930883	26038.0117757032	12301.650261	2	32	4	5	4	2.35	2	2	NA	NA	NA	NA	2	NA	NA	NA	2	2	2	NA	NA	NA	NA	NA	NA	NA	2	2	2	2	2	NA	13.8	11.5	4.72	230	3.2	88	7.3	13.7	0.89	4.6	93.8
7357	2	9	24446.5344629417	11175.852156	30446.1684095716	11304.571074	2	38	2	1	4	4.69	2	2	NA	NA	NA	NA	2	NA	NA	NA	NA	2	2	NA	NA	NA	NA	NA	NA	NA	2	2	2	2	2	NA	14	7.6	4.89	348	1.8	78.8	5	12.9	0.33	5.7	92.4
7358	1	7	31865.4216267717	18322.163809	33995.0996351673	22581.264351	2	73	3	3	3	4.18	NA	1	32	NA	NA	NA	2	NA	NA	NA	2	2	2	NA	NA	NA	NA	NA	NA	NA	2	2	2	2	2	10	12.1	9	3.93	269	3.2	94.1	4.7	13	0.62	5.4	NA
7360	2	1	6050.55003464235	3581.120803	5953.89689879236	3571.748328	2	68	1	1	4	2.4	NA	2	NA	NA	NA	NA	1	1	1	NA	2	2	2	NA	NA	12	NA	NA	NA	NA	2	2	2	2	2	NA	12.6	6.1	4.4	220	1.8	93.2	3.3	14.1	0.64	5.7	NA
7363	1	8	6603.88867107858	3019.882246	7430.54056243936	3261.321144	2	34	3	1	5	NA	2	2	NA	NA	NA	NA	2	NA	NA	NA	2	2	NA	NA	NA	NA	NA	NA	NA	NA	2	2	2	2	2	NA	12.9	7.9	4.45	343	2.8	91.3	4.4	13.9	0.27	5.2	88.4
7374	1	12	9113.96226696614	5320.282927	9447.81707572836	5397.596915	2	46	1	1	3	3.59	2	2	NA	NA	NA	NA	2	NA	NA	NA	2	2	2	NA	NA	NA	NA	NA	NA	NA	2	2	2	2	2	NA	14	4.6	3.97	281	1.4	80.7	2.5	10.8	0.06	5.3	83.1
7377	1	3	2709.61347181195	1603.730755	3021.9901046522	1556.677625	2	66	1	1	1	1.37	NA	2	NA	NA	NA	NA	1	1	1	1	1	1	2	1	NA	12	NA	NA	NA	NA	1	2	1	2	2	NA	12.9	8.1	4.3	343	2.5	89.7	4.9	13	0.18	6.8	115.6
7378	1	11	48548.5862129566	27914.745949	51793.2586860666	34403.701668	2	76	3	2	3	0.76	NA	2	NA	NA	NA	NA	1	1	1	NA	1	2	2	NA	NA	NA	NA	NA	NA	NA	2	2	2	2	2	10	12.5	7.9	4.72	244	2.3	92.7	4.8	14.4	0.66	5.4	NA
7381	1	2	99337.9350612628	52401.52732	105022.178706488	58745.116352	2	51	2	5	2	0.21	2	2	NA	NA	NA	NA	2	NA	NA	NA	2	2	NA	NA	NA	NA	NA	NA	NA	NA	2	2	2	2	2	NA	12.5	10.5	4.61	281	3.9	84.4	5.4	13.3	0.22	5.7	112.5
7385	2	9	65001.2776758634	29958.519104	87796.9912595128	48478.587412	2	80	2	2	1	1.21	NA	2	NA	NA	NA	NA	1	1	1	NA	1	1	2	1	NA	NA	NA	NA	NA	NA	1	2	2	9	2	NA	16.6	10.1	3.68	438	0.7	82.6	8.6	10.5	NA	7.2	NA
7388	1	13	5226.85976559905	3093.605728	5523.8051230812	3371.428018	2	71	1	2	2	1.64	NA	2	NA	NA	NA	NA	2	NA	NA	NA	2	2	2	NA	NA	NA	NA	NA	NA	NA	2	2	2	2	2	NA	11.8	5.1	4.45	319	1.8	96.4	2.8	14.3	0.21	5.4	100.2
7394	3	1	17300.6238533879	7800.090407	0	0	2	85	3	2	3	NA	NA	2	NA	NA	NA	NA	2	NA	NA	NA	NA	2	NA	NA	NA	NA	NA	NA	NA	NA	2	2	2	2	2	NA	NA	NA	NA	NA	NA	NA	NA	NA	NA	NA	NA
7395	1	1	87299.4361471728	39775.444953	90099.9631666331	41148.879018	2	35	3	1	3	3.88	2	2	NA	NA	NA	NA	2	NA	NA	NA	2	2	2	NA	NA	NA	NA	NA	NA	NA	2	2	2	2	2	NA	12.6	11.5	4.34	523	4.8	92.8	5.1	13.8	0.66	5.2	85
7398	2	11	14251.7764720729	8203.169906	14453.4525878848	8003.644964	2	78	4	2	1	NA	NA	2	NA	NA	NA	NA	2	NA	NA	NA	2	2	NA	NA	NA	NA	NA	NA	NA	NA	2	2	2	2	2	NA	15.1	7	5.16	259	1.4	73.2	4.9	11.7	5.85	5.5	131.4
7411	2	4	9850.73999460422	5844.407311	9738.22714307779	7040.156346	2	70	4	1	3	1.25	NA	1	14	NA	NA	NA	1	1	1	1	1	2	2	NA	NA	NA	NA	NA	NA	NA	9	2	2	2	2	NA	13.7	4.6	3.93	263	1.8	85.4	2.4	11.4	0.11	5.7	NA
7412	1	10	94316.5217436623	44725.567131	106891.37378494	47569.425756	2	37	3	1	4	4.01	2	2	NA	NA	NA	NA	2	NA	NA	NA	2	2	2	NA	NA	NA	NA	NA	NA	NA	2	2	2	2	2	NA	11.7	8.8	4.3	220	2.4	94.3	5.7	13.7	0.06	4.9	NA
7414	2	1	23232.4051887787	12381.637631	0	0	2	54	4	4	1	5	3	2	NA	NA	NA	NA	2	NA	NA	NA	2	2	2	NA	NA	NA	NA	NA	NA	NA	2	2	2	2	2	NA	NA	NA	NA	NA	NA	NA	NA	NA	NA	NA	NA
7425	2	8	12917.4549801923	7006.541652	16013.5532714322	8005.918308	2	28	1	1	1	0.78	3	2	NA	NA	NA	NA	2	NA	NA	NA	NA	2	2	NA	NA	NA	NA	NA	NA	NA	2	2	2	2	2	NA	12.4	7	4.35	169	1.9	88	4.3	13	0.03	5.2	NA
7433	1	10	5886.47455793261	3780.939931	0	0	2	60	1	1	1	NA	NA	2	NA	NA	NA	NA	1	2	1	NA	2	2	2	NA	NA	NA	NA	NA	NA	NA	2	2	2	2	2	NA	NA	NA	NA	NA	NA	NA	NA	NA	NA	NA	NA
7435	1	3	10886.9528264379	6355.267616	11140.4265026333	6521.514394	2	53	2	NA	1	0.94	3	2	NA	NA	NA	NA	1	1	1	NA	2	2	NA	NA	NA	NA	NA	NA	NA	NA	2	2	2	2	2	NA	13.9	8.8	4.81	273	2.7	86.3	5.2	14.2	0.7	5.6	97.5
7436	1	7	31760.4587902436	14519.448243	39555.0657112098	15036.428865	2	39	4	5	2	0.89	2	2	NA	NA	NA	NA	1	1	1	NA	NA	1	1	2	NA	NA	NA	NA	NA	NA	2	2	1	2	2	NA	13.7	7.8	3.75	153	4.2	93.6	3	11.8	NA	NA	NA
7442	1	7	52997.6112602106	30472.872017	65786.3473038501	34712.131195	2	71	3	3	2	0.84	NA	1	33	15	NA	NA	2	NA	NA	NA	2	2	2	NA	NA	NA	NA	NA	NA	NA	2	2	2	2	2	10	13.3	8.1	4.67	282	2.3	93.5	4.5	14.5	0.23	5.6	98.6
7448	2	6	14368.2532252497	7793.467432	15033.1173161382	7920.975873	2	23	1	1	1	2.19	2	2	NA	NA	NA	NA	2	NA	NA	NA	NA	2	2	NA	NA	NA	NA	NA	NA	NA	2	2	2	2	2	NA	11.7	7.1	4.89	289	2	88.9	4.4	14.5	0.32	4.8	100.7
7449	1	3	10886.9528264379	6355.267616	10713.0416738152	6333.94041	2	56	1	NA	1	1.12	2	2	NA	NA	NA	NA	1	1	1	1	1	2	NA	NA	NA	12	NA	NA	NA	NA	2	2	2	2	2	NA	12.1	5.1	5.1	306	2	89.7	2.7	15.3	0.24	5.5	95.7
7454	1	2	147323.279520458	67369.239311	166618.934129771	76677.53363	2	36	2	5	2	1.46	2	2	NA	NA	NA	NA	2	NA	NA	NA	2	2	NA	NA	NA	NA	NA	NA	NA	NA	2	2	2	2	2	NA	12.1	6.3	4.33	215	1.3	97.7	4.2	14.1	0.3	5.1	94.2
7464	2	8	34002.1460729377	15544.246489	38422.814774978	17358.017758	2	31	4	5	4	3.29	2	2	NA	NA	NA	NA	2	NA	NA	NA	NA	2	2	NA	NA	NA	NA	NA	NA	NA	2	2	2	2	2	NA	12.1	5.9	4.69	288	1.6	92.3	3.6	14.4	1.82	5.2	83.4
7469	1	6	18454.6975602409	10177.860851	20130.2228436897	10287.440876	2	26	1	3	4	NA	2	2	NA	NA	NA	NA	2	NA	NA	NA	NA	2	2	NA	NA	NA	NA	NA	NA	NA	2	2	2	2	2	NA	NA	NA	NA	NA	NA	NA	NA	NA	NA	NA	NA
7471	3	1	8123.33509182051	4675.704681	8624.55029978011	6045.795799	2	67	2	3	1	1.33	NA	2	NA	NA	NA	NA	1	1	1	NA	1	2	2	NA	NA	NA	NA	NA	NA	NA	2	2	2	2	2	NA	13.2	6.7	4.52	275	2.3	89.8	3.8	14.2	0.54	5.5	NA
7472	2	1	103458.574606853	47310.414852	117490.406155946	51092.871739	2	32	3	3	3	1.11	2	2	NA	NA	NA	NA	2	NA	NA	NA	NA	2	2	NA	NA	NA	NA	NA	NA	NA	2	2	2	2	2	NA	12.6	11.5	4.32	420	2.9	87.4	7.7	13.2	0.3	5.1	NA
7476	2	12	61228.4106900623	29992.234993	75928.6216974889	32439.62092	2	41	3	3	2	0.72	2	2	NA	NA	NA	NA	2	NA	NA	1	1	2	2	NA	NA	NA	NA	NA	NA	NA	2	2	2	2	2	NA	13.4	6.4	4.01	229	1.1	102.4	4.4	14.2	1.03	5.4	86.5
7478	1	2	58701.9406689282	33752.780222	62625.1974692627	41598.823192	2	71	3	NA	4	5	NA	2	NA	NA	NA	NA	2	NA	NA	1	1	2	NA	NA	NA	NA	NA	NA	NA	NA	2	2	2	2	2	10	12	3.4	4.28	185	1.3	94.8	1.5	13.7	0.32	5.2	NA
7480	3	1	24073.1196119901	10853.510887	0	0	2	80	3	1	4	NA	NA	1	32	NA	NA	NA	2	NA	NA	NA	2	2	2	NA	NA	NA	NA	NA	NA	NA	2	2	2	2	2	NA	NA	NA	NA	NA	NA	NA	NA	NA	NA	NA	NA
7482	2	4	22352.0886197412	11912.475671	25258.1163267736	13396.320362	2	42	4	6	5	5	2	2	NA	NA	NA	NA	1	1	1	NA	1	2	2	NA	NA	NA	NA	NA	NA	NA	2	2	2	2	2	NA	13	4.7	4.18	292	2	84.8	2.2	12	0.04	5.5	88.9
7485	2	8	91171.3972255192	44659.561458	0	0	2	43	3	1	5	NA	3	2	NA	NA	NA	NA	2	NA	NA	NA	2	2	2	NA	NA	NA	NA	NA	NA	NA	2	2	2	2	2	NA	NA	NA	NA	NA	NA	NA	NA	NA	NA	NA	NA
7487	2	4	37303.4793836013	21448.969605	42088.0040520442	28375.433154	2	76	3	1	3	2.26	NA	2	NA	NA	NA	NA	1	1	1	NA	1	1	1	1	NA	NA	NA	NA	NA	NA	1	9	2	2	1	NA	12.3	8.7	4.47	244	2.9	88.7	4.6	13.5	3.73	8.9	209.2
7488	2	7	31342.0166219634	14328.15537	32946.9085448509	14601.215473	2	37	4	1	2	2.87	2	2	NA	NA	NA	NA	2	NA	NA	NA	2	2	2	NA	NA	NA	NA	NA	NA	NA	2	2	2	2	2	NA	12.5	5.3	4.14	203	1.4	87.3	3.3	12.3	NA	5.5	NA
7489	1	12	55489.4591639729	28141.192854	68879.4974992505	32111.862078	2	68	3	1	4	5	NA	2	NA	NA	NA	NA	2	NA	NA	NA	1	2	2	NA	NA	12	NA	NA	NA	NA	2	2	2	2	2	NA	11.7	6.1	4.72	268	1.8	92.3	3.6	14.9	0.83	5.1	97.9
7497	2	7	11835.7238468916	6812.51589	13221.4171589518	6646.815697	2	65	4	5	2	2.9	NA	2	NA	NA	NA	NA	2	NA	NA	NA	2	2	2	NA	NA	12	NA	NA	NA	NA	2	2	2	2	2	NA	13.2	5.6	4.14	243	2.9	87.3	2.1	12.2	0.09	5.4	NA
7499	2	9	29787.456749771	15106.554968	39320.0285082793	18796.857218	2	60	2	3	9	0.78	NA	1	15	NA	NA	NA	2	NA	NA	NA	1	2	2	NA	NA	NA	NA	NA	NA	NA	2	2	2	2	2	NA	11.8	5.8	4.53	286	1.2	88.4	4	13.9	0.18	5.5	107.3
7506	2	3	83121.0382259942	34585.137228	94007.8094789621	40025.109713	2	28	3	5	5	4.24	2	2	NA	NA	NA	NA	2	NA	NA	NA	NA	2	2	NA	NA	NA	NA	NA	NA	NA	2	2	2	2	2	NA	11.5	11.2	5.08	350	2.2	86.4	8.1	15	0.1	5.2	NA
7509	1	7	26685.1430841337	12502.065261	26380.3516122817	13291.7113	2	32	4	1	2	3.26	2	2	NA	NA	NA	NA	2	NA	NA	NA	NA	2	2	NA	NA	NA	NA	NA	NA	NA	2	2	2	2	2	NA	15.6	8.5	5.55	296	2.8	76.6	5	13.9	0.26	4.7	NA
7520	1	5	17300.6238533879	7800.090407	18456.8852888596	9855.061106	2	85	3	NA	3	NA	NA	2	NA	NA	NA	NA	2	NA	NA	NA	2	2	NA	NA	NA	12	NA	NA	NA	NA	2	2	2	2	2	NA	11.8	7.9	4.42	217	2.1	90.6	4.9	13.3	0.04	5	NA
7521	1	10	3098.14450385547	1989.968385	3781.76351871165	2098.216596	2	73	1	1	1	5	NA	2	NA	NA	NA	NA	1	2	1	NA	NA	2	2	NA	NA	NA	NA	NA	NA	NA	2	2	2	2	2	NA	13.3	5.9	4.22	171	1.9	88.6	3	13.1	0.36	4.9	NA
7525	1	7	38454.5259945611	22110.80502	44430.3986211743	26933.396344	2	74	3	2	2	1.49	NA	2	NA	NA	NA	NA	2	NA	NA	1	1	2	2	NA	NA	NA	13	NA	NA	NA	2	2	2	2	2	NA	12	10.1	4.69	495	2.4	90.2	6.4	14.2	0.24	5.8	NA
7536	1	1	87299.4361471728	41398.015106	87825.637581054	41948.397262	2	38	3	1	3	1.4	2	2	NA	NA	NA	NA	2	NA	NA	NA	NA	2	2	NA	NA	NA	NA	NA	NA	NA	2	2	2	2	2	NA	11.6	7.2	4.81	291	2.5	85.3	3.8	14.3	1.16	6.9	138.1
7537	1	9	40680.7671029222	23390.861965	45898.4609199948	25978.720666	2	71	3	1	3	NA	NA	2	NA	NA	NA	NA	1	1	1	2	1	2	NA	NA	NA	NA	13	NA	NA	NA	2	1	1	1	2	10	11.8	9.8	4.44	238	2.4	92.8	6.3	14.3	0.4	5.8	93.1
7542	2	13	7418.42350123757	4375.679194	7798.25377548257	4817.468234	2	40	1	5	3	1.99	2	2	NA	NA	NA	NA	2	NA	NA	NA	NA	2	2	NA	NA	NA	NA	NA	NA	NA	2	2	2	2	2	NA	12.2	5.3	4.92	329	2	92.1	2.5	15.1	0.3	5.5	103.2
7544	1	10	101430.533658682	44084.895327	0	0	2	83	3	2	1	1.07	NA	2	NA	NA	NA	NA	2	NA	NA	NA	2	2	2	NA	NA	NA	NA	NA	NA	NA	2	2	2	2	2	NA	NA	NA	NA	NA	NA	NA	NA	NA	NA	NA	NA
7550	1	1	21554.7835639611	9718.103921	24319.3887801184	15281.619126	2	82	3	2	2	1.92	NA	2	NA	NA	NA	NA	2	NA	NA	NA	2	2	2	NA	NA	NA	NA	NA	NA	NA	2	2	2	2	1	NA	13	8.6	3.72	312	1.7	96.7	5.8	12	0.58	5.9	NA
7552	1	8	46083.925724192	23371.225109	60831.6879306114	29080.460918	2	64	3	2	2	0.75	NA	2	NA	NA	NA	NA	1	1	1	NA	2	1	2	1	NA	NA	NA	NA	NA	NA	2	1	1	1	2	10	13	7.2	4.39	273	2.2	89.4	4.1	13.3	1.4	7.5	NA
7553	1	7	38699.2804236279	19626.140354	43593.6348950565	19686.920588	2	69	3	1	3	3.53	NA	2	NA	NA	NA	NA	1	1	1	1	1	2	2	NA	NA	12	NA	NA	NA	NA	2	2	2	2	2	NA	12.6	7.1	4.66	328	2	89.4	4.4	14.1	0.54	5.4	93.1
7555	2	12	76492.61754945	31827.173136	86067.698251418	35704.035686	2	25	3	6	4	3.23	2	2	NA	NA	NA	NA	2	NA	NA	NA	2	2	2	NA	NA	NA	NA	NA	NA	NA	2	2	2	2	2	NA	12.4	8.5	5.1	462	3.3	87.6	4.4	15.2	0.25	5.1	95.4
7557	2	13	7327.06446756273	4206.63363	7210.01994213773	4622.278173	2	52	1	1	1	NA	2	2	NA	NA	NA	NA	2	NA	NA	NA	1	2	2	NA	NA	NA	NA	NA	NA	NA	2	2	2	2	2	NA	12.4	8.5	4.3	419	2.7	92.3	5.2	13.3	0.38	5.4	NA
7562	3	1	59254.4045192201	31257.155641	61671.7163270102	30898.392766	2	51	3	1	3	NA	2	2	NA	NA	NA	NA	1	2	1	1	1	2	NA	NA	NA	NA	NA	NA	NA	NA	2	2	2	2	2	NA	12.1	7.9	4.66	206	2.4	87.1	4.8	14.1	0.13	5.9	NA
7566	1	5	84733.6022340052	44697.629055	95340.2608312817	47545.49526	2	56	3	1	5	5	2	2	NA	NA	NA	NA	2	NA	NA	NA	2	2	NA	NA	NA	NA	NA	NA	NA	NA	2	2	2	2	2	10	11.8	6.9	4.51	286	2.3	91.4	3.7	13.9	0.37	5.5	92.4
7567	2	12	21891.1174991624	11949.043154	21641.0822678722	12314.348764	2	56	4	5	2	0.9	2	2	NA	NA	NA	NA	1	1	1	NA	2	2	2	NA	NA	NA	NA	NA	NA	NA	2	2	2	2	2	10	16.9	8.2	5.3	329	2.2	85.7	5.5	15	2.23	7.3	141.2
7571	2	13	1965.79349550897	1163.488268	1934.39137426601	1480.810768	2	79	1	3	4	1.76	NA	2	NA	NA	NA	NA	2	NA	NA	NA	2	2	2	NA	NA	NA	NA	NA	NA	NA	2	2	1	2	2	NA	12.7	9.1	4.41	433	1.4	91.9	6.5	13.9	0.08	5.1	NA
7576	1	4	3391.15520099586	2007.112803	3583.8115642036	2554.520172	2	75	1	1	1	0.49	NA	2	NA	NA	NA	NA	1	1	1	1	1	2	2	NA	NA	12	NA	NA	NA	NA	2	2	2	2	2	NA	13.1	7.2	5.23	221	NA	81	NA	13.8	0.4	5.1	80
7577	2	7	10414.6337739431	5994.551663	11633.94985083	5848.746738	2	64	4	1	2	NA	NA	2	NA	NA	NA	NA	1	1	1	NA	2	2	2	NA	NA	NA	NA	NA	NA	NA	1	9	2	2	2	NA	17.4	5.5	4.79	168	1.6	87.3	3.3	13.2	3.6	5.7	NA
7581	1	2	19349.2923433025	11137.245449	20959.4072415506	12005.958357	2	84	2	2	1	NA	NA	1	16	NA	NA	NA	1	1	1	NA	1	2	NA	NA	NA	NA	NA	NA	NA	NA	2	2	2	2	2	NA	13.3	6.8	3.88	319	1.7	98	4.1	12.4	0.59	6	118.1
7590	1	9	33567.1890696056	15726.323335	33183.7924758455	15668.484874	2	32	4	6	4	0.02	2	2	NA	NA	NA	NA	NA	NA	NA	NA	2	2	NA	NA	NA	NA	NA	NA	NA	NA	2	2	2	2	2	NA	12.3	7.4	4.36	262	1.8	89.1	5.1	13	0.69	5	92.4
7596	2	5	65802.9442458957	34711.560881	74727.6354336638	37720.564159	2	52	3	1	5	5	2	2	NA	NA	NA	NA	2	NA	NA	NA	NA	2	NA	NA	NA	NA	NA	NA	NA	NA	2	2	2	2	2	NA	12	7.4	3.49	243	1.7	111.9	5.2	14.3	0.02	5.1	108.5
7598	1	1	39768.0693017073	22866.073722	44868.7009782797	25395.872236	2	76	3	2	4	1.2	NA	2	NA	NA	NA	NA	1	1	1	1	1	2	2	NA	NA	NA	NA	NA	NA	NA	2	2	2	2	1	NA	13.6	7.3	4.26	357	1.8	94.4	4.4	13.6	0.64	5.8	112
7600	1	12	24073.1196119901	10853.510887	27814.106993991	15899.867526	2	85	3	2	2	NA	NA	2	NA	NA	NA	NA	2	NA	NA	NA	2	2	2	NA	NA	NA	NA	NA	NA	NA	2	2	2	2	2	NA	NA	NA	NA	NA	NA	NA	NA	NA	NA	NA	NA
7605	1	12	31620.8194919249	16852.216779	33850.4616847247	17555.968887	2	43	5	3	5	2.53	2	2	NA	NA	NA	NA	2	NA	NA	NA	2	2	2	NA	NA	NA	NA	NA	NA	NA	2	2	2	2	2	NA	12.3	7.7	4.1	283	2.9	92.3	4	13.3	0.2	5.6	92.3
7607	1	2	51922.4518116179	23736.601436	55583.5994723342	24678.734754	2	35	4	5	5	3.88	3	2	NA	NA	NA	NA	2	NA	NA	NA	2	1	2	1	NA	NA	NA	NA	NA	NA	2	2	2	2	2	10	NA	NA	NA	NA	NA	NA	NA	NA	NA	NA	NA
7608	1	8	92593.0431530967	45355.943061	99022.6482507067	52610.59052	2	48	5	2	3	NA	2	2	NA	NA	NA	NA	2	NA	NA	NA	NA	2	NA	NA	NA	NA	NA	NA	NA	NA	2	2	2	2	2	NA	11.1	8.8	4.44	291	2.8	93.9	5.5	13.9	NA	5	NA
7609	3	1	15024.7576980106	8206.165532	14853.1484246948	8529.610948	2	52	4	4	4	NA	3	2	NA	NA	NA	NA	2	NA	NA	NA	NA	2	2	NA	NA	NA	NA	NA	NA	NA	2	2	2	2	2	NA	13.2	5.7	4.57	215	3.1	88	1.9	13.8	0.1	5.4	97.3
7613	2	5	190307.931467862	78739.240704	202639.454172193	84642.165938	2	21	3	1	3	0.64	2	2	NA	NA	NA	NA	2	NA	NA	NA	NA	2	2	NA	NA	NA	NA	NA	NA	NA	2	2	2	2	2	NA	12	7.9	5.11	292	3.2	93	3.8	15.9	0.22	4.9	NA
7615	2	2	32358.9917188634	15160.279447	31989.3948730626	16479.221206	2	35	4	1	3	2.12	3	2	NA	NA	NA	NA	2	NA	NA	NA	NA	2	2	NA	NA	NA	NA	NA	NA	NA	2	2	2	2	2	NA	NA	NA	NA	NA	NA	NA	NA	NA	NA	NA	NA
7617	1	7	26685.1430841337	12502.065261	28543.3000308304	12456.085015	2	36	4	3	3	1.2	2	2	NA	NA	NA	NA	2	NA	NA	NA	NA	2	2	NA	NA	NA	NA	NA	NA	NA	2	2	2	2	2	NA	12.3	8.6	4.34	308	1.5	88.1	6.5	12.9	0.66	5.6	NA
7626	1	4	3955.33975731546	2629.500199	4236.67657005548	2641.483081	2	65	1	2	1	1.02	NA	2	NA	NA	NA	NA	1	2	1	NA	2	2	2	NA	NA	NA	NA	NA	NA	NA	2	2	2	2	2	NA	13.3	6.9	4.57	216	2.1	94.1	4.1	14.7	0.55	5.3	NA
7632	2	9	62251.6173731277	28466.947803	77197.4880992331	30742.873793	2	30	2	5	2	NA	2	2	NA	NA	NA	NA	2	NA	NA	NA	NA	2	2	NA	NA	NA	NA	NA	NA	NA	2	2	2	2	2	NA	12.4	9.8	4.72	272	2	86.9	7.1	14.1	0.06	5.6	NA
7634	1	13	7898.35940615295	4610.673763	9791.46428621538	4677.675759	2	50	1	1	5	5	2	2	NA	NA	NA	NA	2	NA	NA	NA	1	2	2	NA	NA	NA	NA	NA	NA	NA	2	2	2	2	2	NA	13	7.7	4.45	394	3.6	89.9	3.3	13.1	0.2	5.4	NA
7639	1	9	86015.6341638409	35789.52543	89524.683150256	37072.398198	2	21	3	6	3	0.73	2	2	NA	NA	NA	NA	1	2	2	NA	9	2	NA	NA	NA	NA	NA	NA	NA	NA	2	2	2	2	2	NA	14.3	11.6	5.3	209	2.9	77.6	8.1	13.9	0.46	4.8	NA
7640	2	3	97599.5685151635	44631.158832	108841.111296908	46956.094935	2	32	3	4	4	0.51	2	2	NA	NA	NA	NA	2	NA	NA	NA	NA	2	2	NA	NA	NA	NA	NA	NA	NA	2	2	2	2	2	NA	13.1	9.5	4.08	169	2.4	91	6.1	12.7	0.57	5.4	NA
7646	2	5	70642.8450665873	37264.645913	74554.0274997452	38071.898441	2	56	3	2	5	4.79	2	2	NA	NA	NA	NA	2	NA	NA	NA	2	2	2	NA	NA	NA	NA	NA	NA	NA	2	2	2	2	2	10	11.9	5.9	4.54	272	1.6	90.6	3.7	13.8	0.53	5.2	83.5
7649	1	6	2254.1630048889	1243.182519	2306.64518173872	1281.764599	2	25	1	1	3	1.22	2	2	NA	NA	NA	NA	2	NA	NA	NA	2	2	2	NA	NA	NA	NA	NA	NA	NA	2	2	2	2	2	NA	13.5	5.1	4.86	379	2.2	83.7	2.5	13.5	0.34	5.1	84.1
7650	2	7	43459.4152244731	22040.218153	57367.2824751165	27424.309151	2	62	2	1	1	NA	NA	2	NA	NA	NA	NA	1	1	2	NA	1	1	2	2	NA	NA	13	NA	NA	NA	2	2	2	2	2	10	12.2	6.9	3.95	200	2.1	89.1	4	12.3	NA	5.6	84.6
7652	1	7	31760.4587902436	14519.448243	32567.6832621468	14686.677339	2	34	4	1	4	5	2	2	NA	NA	NA	NA	1	1	1	NA	2	2	2	NA	NA	NA	NA	NA	NA	NA	2	2	2	2	2	NA	12.6	7.1	4.41	254	3	82	3.3	12.1	0.42	5.2	87.3
7656	1	7	23232.4051887787	12381.637631	25240.0119197464	12612.598601	2	48	4	3	2	5	2	2	NA	NA	NA	NA	2	NA	NA	NA	NA	2	2	NA	NA	NA	NA	NA	NA	NA	2	2	2	2	2	NA	15.5	5.1	4.08	233	1.8	82.4	2.6	11	0.23	5.4	98.8
7657	3	1	38146.93450088	19346.02097	42852.0350815955	19405.933701	2	66	3	1	3	3.6	NA	2	NA	NA	NA	NA	1	1	2	NA	1	2	NA	NA	NA	NA	NA	NA	NA	NA	2	2	2	2	2	NA	11.9	5.8	4.86	249	1.4	88.8	3.8	14.5	0.17	4.8	89.6
7660	1	11	91938.0795227218	48498.04642	97198.8939735047	47941.396329	2	51	3	3	1	0.96	2	2	NA	NA	NA	NA	2	NA	NA	NA	2	2	2	NA	NA	NA	NA	NA	NA	NA	2	2	2	2	2	NA	14.3	8.8	4.16	264	1.9	86	5.8	12	0.08	5.3	92.9
7667	1	3	21087.5346270171	11629.884068	20750.676599668	11779.40009	2	20	2	NA	2	NA	2	2	NA	NA	NA	NA	1	2	2	NA	NA	2	NA	NA	NA	NA	NA	NA	NA	NA	2	2	2	2	2	NA	NA	NA	NA	NA	NA	NA	NA	NA	1.79	5.4	NA
7671	1	11	31342.0166219634	14328.15537	34963.1936967123	15284.1013	2	34	4	1	2	2.99	2	2	NA	NA	NA	NA	2	NA	NA	NA	2	2	2	NA	NA	NA	NA	NA	NA	NA	2	2	2	2	2	NA	12.5	6.1	4.62	251	2.9	84.8	2.7	13	0.29	5.2	NA
7673	2	4	25673.9962221013	12020.930883	26038.0117757032	12301.650261	2	20	4	5	3	1.44	2	2	NA	NA	NA	NA	2	NA	NA	NA	2	2	2	NA	NA	NA	NA	NA	NA	NA	2	2	2	2	2	NA	12.7	8.1	4.41	337	3.3	90.1	4.2	13.5	1.98	5	96.5
7680	3	1	29787.456749771	15106.554968	39320.0285082793	14183.550186	2	60	5	1	1	0.67	NA	2	NA	NA	NA	NA	2	NA	NA	1	1	9	2	NA	NA	NA	NA	NA	NA	NA	2	1	9	2	2	NA	NA	NA	NA	NA	NA	NA	NA	NA	NA	NA	NA
7684	1	12	14999.2651543338	8423.840947	15141.8778339401	8408.282392	2	25	1	1	1	NA	2	2	NA	NA	NA	NA	2	NA	NA	NA	NA	2	2	NA	NA	NA	NA	NA	NA	NA	2	2	2	2	2	NA	NA	NA	NA	NA	NA	NA	NA	NA	NA	NA	NA
7695	1	5	24739.8348171334	11154.103451	27912.9530337631	16085.170944	2	80	3	NA	5	3.64	NA	2	NA	NA	NA	NA	1	1	1	NA	2	2	NA	NA	NA	12	NA	NA	NA	NA	2	2	2	2	1	NA	13	8.9	4.61	343	2	84.1	6	13.2	2.73	5.3	94.4
7696	1	4	10218.9889067954	5965.343132	10055.7479919359	5945.324446	2	56	1	1	1	1.34	2	2	NA	NA	NA	NA	1	1	1	NA	1	1	1	1	NA	12	NA	NA	NA	NA	2	2	2	2	2	NA	12.5	13.1	4.64	273	2.8	85.4	9	13.2	2.12	9.1	151.4
7704	1	8	46083.925724192	23371.225109	51767.9868033737	27091.728395	2	61	3	2	1	NA	NA	2	NA	NA	NA	NA	2	NA	NA	2	1	2	2	NA	NA	NA	NA	NA	NA	NA	2	2	2	2	2	10	11.8	7.4	4.44	366	3.1	87.8	3.4	14.1	0.23	5.3	NA
7706	2	6	7417.96031606342	4258.818995	7761.21257954101	4279.819641	2	44	1	3	1	0.92	2	2	NA	NA	NA	NA	2	NA	NA	NA	NA	2	2	NA	NA	NA	NA	NA	NA	NA	2	2	2	2	2	NA	13.7	6.9	4.49	314	1.7	82.3	4.5	12.2	0.03	5.2	NA
7707	2	9	8506.24912998847	4777.253351	8370.36798727792	4768.429923	2	26	1	5	1	0	2	2	NA	NA	NA	NA	2	NA	NA	NA	NA	2	2	NA	NA	NA	NA	NA	NA	NA	2	2	2	2	2	NA	12.2	7.2	4.25	211	2.3	89	3.8	13.1	0.35	5.1	NA
7713	2	9	33898.0131635773	17191.202441	38185.1443578412	17244.44191	2	62	2	5	1	0.89	NA	2	NA	NA	NA	NA	1	2	2	NA	NA	2	2	NA	NA	NA	NA	NA	NA	NA	2	2	2	2	2	NA	12.7	7.9	5.35	376	2.4	81.7	4.7	14.7	0.46	7.8	156.2
7718	1	4	4623.22210229225	2736.332524	4885.8739432542	2982.069776	2	71	1	1	1	1.14	NA	1	14	NA	NA	NA	2	NA	NA	NA	2	2	2	NA	NA	NA	NA	NA	NA	NA	2	2	2	2	2	NA	13.1	10	5.15	345	3.8	91.4	5.5	16	0.5	5.2	NA
7721	2	1	71192.2669477776	30717.73438	80684.0527643132	33219.857833	2	21	3	4	3	0.89	2	2	NA	NA	NA	NA	2	NA	NA	NA	NA	2	2	NA	NA	NA	NA	NA	NA	NA	2	2	2	2	2	NA	12.2	4.7	4.64	315	1.2	89.5	2.9	14	0.15	5.5	91.9
7729	2	8	86584.4028079476	39594.050393	98327.6320143891	43683.018092	2	30	3	5	5	0	2	2	NA	NA	NA	NA	2	NA	NA	NA	NA	2	2	NA	NA	NA	NA	NA	NA	NA	2	2	2	2	2	NA	NA	NA	NA	NA	NA	NA	NA	NA	NA	NA	NA
7733	2	7	58216.3802077234	24134.432137	60083.9357492283	24399.598461	2	24	2	1	4	1.51	2	2	NA	NA	NA	NA	2	NA	NA	NA	NA	2	2	NA	NA	NA	NA	NA	NA	NA	2	2	2	2	2	NA	13.3	8.5	4.72	456	1.7	85.4	6	13.7	0.61	5.1	NA
7734	2	7	10414.6337739431	5994.551663	11057.2236429842	6835.316178	2	71	4	1	4	2.31	NA	2	NA	NA	NA	NA	1	1	1	NA	1	2	2	NA	NA	NA	NA	NA	NA	NA	2	2	2	2	2	NA	14.6	6.1	3.91	263	2.8	84.8	2.8	11.4	0.75	5.7	NA
7735	2	9	45408.3335549795	19592.593249	45682.0344089748	21188.514565	2	20	2	5	4	1	2	2	NA	NA	NA	NA	2	NA	NA	NA	NA	2	2	NA	NA	NA	NA	NA	NA	NA	2	2	2	2	2	NA	12.4	5.9	4.51	213	2.1	88.9	3.2	13.7	0.04	5.2	97
7736	1	10	8142.73407316576	4753.327674	8554.41070680669	4877.669474	2	47	1	3	3	NA	2	2	NA	NA	NA	NA	2	NA	NA	NA	1	2	2	NA	NA	NA	NA	NA	NA	NA	2	2	2	2	2	NA	12.4	7.1	4.53	437	1.9	91.1	3.6	13.9	0.29	5	NA
7741	2	3	2036.70549616003	1205.45874	2117.38343906469	1157.682885	2	79	1	1	3	NA	NA	2	NA	NA	NA	NA	2	NA	NA	NA	2	2	2	NA	NA	NA	NA	NA	NA	NA	2	2	2	2	2	NA	12.1	5.7	4.14	202	1.8	97.6	3	13.8	1.56	5.5	NA
7744	1	10	15680.1502916584	8806.237553	15429.6712959289	8789.972725	2	37	1	1	2	1.47	2	2	NA	NA	NA	NA	1	1	2	NA	NA	2	2	NA	NA	NA	NA	NA	NA	NA	2	2	2	2	2	NA	13.5	6.6	4.58	267	1.8	82.1	4.1	12.5	0.3	5	74.7
7747	1	8	35022.1107531678	20137.215119	45441.1736104936	24529.346425	2	70	3	NA	2	2	NA	2	NA	NA	NA	NA	1	1	1	NA	2	2	NA	NA	NA	12	NA	NA	NA	NA	2	2	2	2	2	10	12.9	6.3	4.23	238	1	84.6	4.7	11.9	0.47	5.2	NA
7748	2	5	63913.3628164809	31307.436779	77317.7009069643	38177.924824	2	45	3	1	2	0.81	2	2	NA	NA	NA	NA	2	NA	NA	NA	1	2	2	NA	NA	12	NA	NA	NA	NA	2	2	2	1	2	NA	13.1	11.7	5.31	322	5.3	92	5.2	16.3	0.77	5.5	102.7
7755	1	12	24073.1196119901	10853.510887	27160.7252866654	14328.263074	2	85	3	2	4	1.82	NA	2	NA	NA	NA	NA	1	1	1	NA	2	2	2	NA	NA	NA	NA	NA	NA	NA	2	2	2	2	2	NA	NA	NA	NA	NA	NA	NA	NA	NA	NA	NA	NA
7758	1	1	21554.7835639611	9718.103921	24319.3887801184	15281.619126	2	85	3	2	5	3.83	NA	1	33	NA	NA	NA	2	NA	NA	NA	1	2	2	NA	NA	NA	NA	NA	NA	NA	2	2	2	2	2	NA	13	5.4	4.4	221	1.3	89.7	3.5	13.6	0.18	6.2	107.4
7761	2	10	2365.27589645514	1399.928712	2637.95571885754	1358.855092	2	69	1	1	1	0.81	NA	2	NA	NA	NA	NA	2	NA	NA	NA	NA	1	2	2	NA	NA	NA	NA	NA	NA	2	2	2	2	2	NA	12	9.6	4.27	344	2.4	97.8	6.4	14.3	0.38	6.1	168.2
7762	2	1	10553.6778562297	6074.583948	10433.1362126226	5926.832405	2	75	4	5	1	NA	NA	2	NA	NA	NA	NA	2	NA	NA	NA	2	2	2	NA	NA	NA	NA	NA	NA	NA	2	2	2	2	2	NA	14.4	5.7	4.65	185	1.3	86	4	12.9	NA	5.5	NA
7764	1	8	35022.1107531678	20137.215119	37362.7613791728	21404.610442	2	78	3	1	3	2.26	NA	2	NA	NA	NA	NA	2	NA	NA	NA	2	2	NA	NA	NA	NA	NA	NA	NA	NA	2	2	2	2	2	NA	12.3	7.3	4.18	189	2.9	96.2	3.4	13.7	0.03	5.1	90.5
7767	2	7	31445.5965793211	18080.770383	39033.6637549003	20596.091937	2	72	2	1	1	1.07	NA	2	NA	NA	NA	NA	2	NA	NA	NA	1	2	2	NA	NA	NA	NA	NA	NA	NA	2	2	2	2	2	NA	20.8	7.3	4.79	339	1.2	73.3	5.3	11.5	0.37	5.5	92.7
7768	2	5	37180.6039026385	16997.293949	45307.504331002	17583.061956	2	27	4	5	4	1.96	2	2	NA	NA	NA	NA	2	NA	NA	NA	NA	2	2	NA	NA	NA	NA	NA	NA	NA	2	2	2	2	2	NA	13.6	10.2	5.47	358	2.5	72.6	6.4	12.7	0.13	5.5	NA
7778	1	11	129746.594376316	63555.305522	147343.805272323	69950.021372	2	43	3	1	5	1.78	2	2	NA	NA	NA	NA	2	NA	NA	NA	2	2	2	NA	NA	NA	NA	NA	NA	NA	2	2	2	2	2	NA	11.9	4.9	4.45	233	1.5	96.3	2.8	14.5	0.03	4.9	82.1
7797	1	8	42362.7682107416	21484.059279	47587.8560957059	21550.593306	2	60	3	1	5	5	NA	2	NA	NA	NA	NA	1	1	1	NA	1	2	NA	NA	NA	NA	NA	NA	NA	NA	2	2	2	2	2	10	12.3	6.7	4.32	237	2.2	91.9	3.9	13.8	0.39	4.6	NA
7802	3	1	38146.93450088	19346.02097	44075.0070951244	19341.195467	2	62	3	NA	3	0	NA	2	NA	NA	NA	NA	2	NA	NA	NA	2	2	NA	NA	NA	NA	NA	NA	NA	NA	2	2	2	2	2	10	12	4.1	4.43	268	1.3	88.7	2	13.1	0.04	5.1	94.5
7804	1	7	10553.6778562297	6074.583948	11789.2728238206	7854.579496	2	71	4	2	1	2.4	NA	2	NA	NA	NA	NA	1	1	1	NA	2	2	2	NA	NA	NA	NA	NA	NA	NA	2	2	2	2	1	NA	12.4	6.9	4.23	293	2.7	95.3	3.2	13.6	0.11	5.2	NA
7805	2	1	84415.9270384258	38461.658027	87123.9523702888	38241.688576	2	36	3	1	4	1.4	2	2	NA	NA	NA	NA	2	NA	NA	NA	NA	2	2	NA	NA	NA	NA	NA	15	NA	2	2	2	2	2	NA	13.6	11.4	4.87	306	3	83	7.1	13.5	3.42	5.3	NA
7809	2	1	38454.5259945611	22110.80502	46393.0442459109	29250.993469	2	71	3	1	2	2.49	NA	2	NA	NA	NA	NA	2	NA	NA	NA	2	2	2	NA	NA	NA	NA	NA	NA	NA	2	2	2	2	2	NA	14	6.2	4.83	228	2.2	85.4	3.5	13.8	1.32	5.9	NA
7821	2	5	70642.8450665873	37264.645913	79485.6715274798	39638.926786	2	53	3	1	4	3.02	2	2	NA	NA	NA	NA	2	NA	NA	NA	1	2	2	NA	NA	NA	NA	NA	NA	NA	2	2	2	2	2	10	12.1	5.4	4.44	249	1.6	94.4	3.1	14.3	0.31	5	94.9
7822	1	12	8560.16147074592	5049.121345	8998.44980498195	5558.904255	2	41	1	5	5	5	2	2	NA	NA	NA	NA	2	NA	NA	NA	2	2	2	NA	NA	NA	NA	NA	NA	16	2	2	2	2	2	NA	12.5	9.6	4.4	393	4.4	92.6	4.5	14.1	1.01	5.3	NA
7828	1	7	68206.9347375568	28379.652711	71983.2515706857	30625.13908	2	20	5	6	4	0.67	2	2	NA	NA	NA	NA	2	NA	NA	NA	NA	2	2	NA	NA	NA	NA	NA	NA	NA	2	2	2	2	2	NA	11.6	6.8	4.03	214	2.4	91.9	3.5	12.9	0.4	4.7	NA
7831	2	1	46701.4842123077	23684.416709	56342.4972061221	27026.243227	2	61	3	1	3	3.82	NA	1	33	NA	NA	NA	1	1	1	NA	2	2	2	NA	NA	12	NA	NA	NA	NA	2	2	2	2	2	NA	13	5.9	4.38	397	2.3	97.1	3.1	15	0.19	5.5	75.6
7836	1	4	2318.17586412332	1541.117646	2483.06390130826	1961.432416	2	71	1	2	1	NA	NA	2	NA	NA	NA	NA	1	1	1	NA	2	2	NA	NA	NA	NA	NA	NA	NA	NA	2	2	2	2	1	NA	12.7	5.6	4.36	251	1.3	101.1	3.7	15.2	0.07	4.9	89.8
7839	1	1	7608.48315832717	3165.750089	8043.85029189856	3230.563386	2	21	3	1	2	1.82	2	2	NA	NA	NA	NA	2	NA	NA	NA	2	2	2	NA	NA	NA	NA	NA	NA	NA	2	2	2	2	2	NA	12.6	14.5	4.35	301	3.7	82.9	9.7	12.5	1.82	5.3	NA
7842	1	8	28898.0247175281	13538.806586	28567.9582284896	13973.856828	2	36	4	5	2	0.23	2	2	NA	NA	NA	NA	2	NA	NA	NA	NA	2	NA	NA	NA	NA	NA	NA	NA	NA	2	2	2	2	2	NA	12.4	6.5	3.92	467	2.3	85.8	3.7	11.4	0.33	5.9	NA
7844	2	5	99693.9310895464	48834.254799	112173.271792742	53747.789249	2	46	3	1	5	5	2	2	NA	NA	NA	NA	2	NA	NA	NA	NA	2	2	NA	NA	NA	NA	NA	NA	NA	2	2	1	2	2	NA	12.4	8.2	4.36	399	1.3	93	6.1	14.1	0.24	5.2	92.3
7848	2	4	16617.0055831942	7491.876995	18666.5721772658	9465.647413	2	83	3	1	2	1.6	NA	2	NA	NA	NA	NA	1	1	1	NA	2	1	2	1	NA	NA	NA	NA	NA	NA	2	2	2	2	2	NA	13.2	8.4	5.07	298	3.3	88.3	4.3	14.9	0.07	6.3	NA
7849	2	12	26054.6452013563	13885.741613	26600.7433856193	14144.759398	2	49	4	3	2	5	2	2	NA	NA	NA	NA	1	1	1	NA	1	2	2	NA	NA	12	NA	NA	NA	NA	2	2	2	2	2	NA	15.2	4.6	5.24	272	1.7	71.2	2.4	11.8	1.04	6.4	111.5
7853	2	9	52499.9714798046	21844.273807	0	0	2	26	5	1	5	NA	3	2	NA	NA	NA	NA	2	NA	NA	NA	NA	2	2	NA	NA	NA	NA	NA	NA	NA	2	2	2	2	2	NA	NA	NA	NA	NA	NA	NA	NA	NA	NA	NA	NA
7861	2	3	2629.23699689387	1688.784527	2816.25030094094	2149.373036	2	77	1	2	1	1.24	NA	2	NA	NA	NA	NA	1	1	1	NA	9	1	2	1	NA	NA	NA	NA	NA	NA	2	2	2	2	2	NA	13.3	10.4	4.99	338	3.1	87.8	6.4	14.7	0.64	7.5	85.8
7864	1	3	28756.1995457082	12964.905666	37958.7487251898	18696.502577	2	83	3	NA	2	1.72	NA	2	NA	NA	NA	NA	1	1	1	NA	1	1	2	1	NA	NA	NA	NA	NA	NA	2	2	2	2	2	NA	NA	NA	NA	NA	NA	NA	NA	NA	NA	NA	NA
7865	2	13	7327.06446756273	4206.63363	7210.01994213773	4205.473602	2	41	1	1	4	5	2	2	NA	NA	NA	NA	2	NA	NA	NA	NA	2	2	NA	NA	NA	NA	NA	NA	NA	2	2	2	2	2	NA	15.1	6.8	4.69	379	2.6	80.8	3.6	12.9	1.37	5.3	96.6
7874	2	9	24527.3260414721	14102.86331	28338.8975666544	17178.841149	2	72	3	5	1	NA	NA	1	39	NA	NA	NA	2	NA	NA	NA	2	2	2	NA	NA	NA	NA	NA	NA	NA	2	2	2	2	2	NA	12.7	5.1	4.44	243	1.1	85.1	3.5	13.1	NA	5.8	NA
7876	2	5	45303.5841280115	22975.478895	51033.1945270022	23046.631702	2	60	3	1	3	4.95	NA	2	NA	NA	NA	NA	2	NA	NA	NA	2	2	2	NA	NA	NA	NA	NA	NA	NA	2	2	2	2	2	10	12.5	7.1	4.43	243	1.8	92.4	4.2	14	0.37	5.3	NA
7877	1	4	2462.47422004862	1581.671171	2560.01770628355	1622.844231	2	65	1	2	1	0	NA	2	NA	NA	NA	NA	1	1	1	1	1	1	1	1	NA	NA	NA	NA	NA	NA	2	2	2	2	2	NA	12.9	8.3	4.48	326	3.2	92.6	3.8	13.5	0.1	7.8	215.9
7884	2	9	17882.3548442874	9530.345045	19948.4367491538	9780.485114	2	47	2	4	2	0.11	2	2	NA	NA	NA	NA	2	NA	NA	NA	2	2	2	NA	NA	NA	NA	NA	NA	NA	2	2	2	2	2	NA	12.4	8.5	4.38	272	2.6	90.6	5.2	13.1	0.1	5.5	NA
7885	1	2	21269.1715464553	11730.057765	0	0	2	25	1	NA	2	1.44	3	2	NA	NA	NA	NA	2	NA	NA	NA	NA	2	NA	NA	NA	NA	NA	NA	NA	NA	2	2	2	2	2	NA	NA	NA	NA	NA	NA	NA	NA	NA	NA	NA	NA
7886	1	13	1965.79349550897	1163.488268	2494.83424446358	1160.443198	2	68	1	3	1	1.82	NA	2	NA	NA	NA	NA	1	1	1	NA	NA	2	2	NA	NA	NA	NA	NA	NA	NA	2	2	2	2	2	10	12	9.1	4.61	281	3.6	86.9	4.6	13.3	0.56	5.7	NA
7890	3	1	66681.5814482359	27744.981225	75415.1961805176	29646.369132	2	24	3	6	5	3.16	2	2	NA	NA	NA	NA	2	NA	NA	NA	2	2	NA	NA	NA	NA	NA	NA	NA	NA	2	2	2	2	2	NA	12.5	10.4	4.98	324	2.1	77.2	7.6	13.1	1.13	5	96.1
7892	3	1	65549.5303010336	32108.900007	69300.3582282635	32536.210531	2	46	2	1	2	NA	2	2	NA	NA	NA	NA	2	NA	NA	NA	NA	2	2	NA	NA	NA	NA	NA	NA	NA	2	2	2	2	2	NA	18.3	11.3	4.88	235	2.8	71.6	7.2	11.4	0.21	5.1	NA
7894	2	11	31155.968560082	16604.47593	33848.2826654357	17317.006032	2	42	4	4	2	0.72	2	2	NA	NA	NA	NA	1	1	1	NA	NA	2	NA	NA	NA	NA	NA	NA	NA	NA	2	2	2	2	2	NA	NA	NA	NA	NA	NA	NA	NA	NA	NA	NA	NA
7898	1	7	20842.8269066584	9397.113976	23516.1169359748	14776.865718	2	84	3	2	3	0.96	NA	2	NA	NA	NA	NA	1	1	1	NA	1	2	2	NA	NA	NA	NA	NA	NA	NA	2	2	2	2	2	NA	11.9	6.3	4.52	202	1.7	94.7	4.1	14.7	0.24	5.6	104
7900	1	2	29003.8903067487	13076.578536	32723.9140403647	17263.045969	2	85	3	1	4	NA	NA	1	33	NA	NA	NA	2	NA	NA	NA	2	2	NA	NA	NA	NA	NA	NA	NA	NA	1	2	2	2	2	NA	12.6	4.7	4.16	301	1.2	99	3	13.7	1.72	4.8	NA
7903	1	1	73624.0775955814	31767.001622	74067.8501662732	35266.908881	2	28	3	1	3	2.71	2	2	NA	NA	NA	NA	2	NA	NA	NA	NA	2	2	NA	NA	NA	NA	NA	NA	NA	2	2	2	2	2	NA	11.3	5.7	4.19	330	2.3	89	2.9	13.1	0.3	5.3	84.9
7919	1	4	37499.8405353576	20340.244658	36900.8078588464	20773.042753	2	27	1	1	2	1.63	2	2	NA	NA	NA	NA	2	NA	NA	NA	NA	2	2	NA	NA	NA	NA	NA	NA	NA	2	2	2	2	2	NA	12.1	6.3	4.74	241	2.3	92.2	3.4	14.7	0.01	4.9	92.2
7922	1	6	57942.7297883373	29385.356391	65374.4338709084	30696.314629	2	68	3	NA	3	1.94	NA	1	25	NA	NA	NA	1	1	1	NA	2	2	NA	NA	NA	NA	NA	NA	NA	NA	2	2	2	2	2	NA	12.4	7.5	3.86	233	3.2	94.4	3.1	12	0.08	5.2	NA
7925	1	4	2361.32172416042	1446.563092	2529.27865542034	1688.410777	2	69	1	2	1	0.72	NA	2	NA	NA	NA	NA	1	1	1	NA	NA	2	1	NA	NA	NA	NA	NA	NA	NA	2	1	2	2	2	NA	16.5	7.9	3.89	279	2.5	99	4.3	12.6	0.64	6.5	261.2
7926	2	3	3215.85078307884	1903.355905	3586.58876832479	1847.511835	2	67	1	1	1	0.75	NA	2	NA	NA	NA	NA	1	1	1	1	1	2	2	NA	NA	NA	NA	NA	NA	NA	2	2	2	2	2	NA	12.9	4.9	4.02	213	2.2	94	2.3	12.9	0.89	5.6	118.8
7927	1	2	47126.5628232474	27097.102744	56855.3286686163	28802.539224	2	77	3	1	2	2.89	NA	2	NA	NA	NA	NA	1	1	1	1	1	2	2	NA	NA	12	NA	NA	NA	NA	2	2	2	2	2	NA	13.1	7.3	4.57	247	2.4	86.9	4.2	13.6	0.09	5.7	NA
7932	2	1	20842.8269066584	9397.113976	25872.3632456413	13551.441885	2	83	3	2	2	1.44	NA	1	14	16	NA	NA	2	NA	NA	1	1	1	2	1	NA	NA	NA	NA	NA	NA	1	1	1	1	1	NA	14.1	12.5	5.24	194	2.6	90.1	8.4	16.4	0.83	7	NA
7934	2	10	32972.1068923038	17572.38117	35297.0308472746	18306.207494	2	46	5	6	5	NA	2	2	NA	NA	NA	NA	2	NA	NA	NA	2	2	NA	NA	NA	NA	NA	NA	NA	NA	2	2	2	2	2	NA	13.5	6.9	4.12	293	3.9	88.7	2.6	12.2	0.23	5.3	NA
7935	2	8	91171.3972255192	44659.561458	102620.988412151	47949.162076	2	49	3	3	5	5	2	2	NA	NA	NA	NA	2	NA	NA	2	1	2	2	NA	NA	NA	NA	NA	NA	NA	2	2	2	2	2	10	12.3	7.6	4.85	347	2.5	89.6	4.4	14.7	0.17	5.2	NA
7936	1	8	20567.2111550472	9272.850955	27149.1230602785	14581.463388	2	82	3	2	1	1.15	NA	2	NA	NA	NA	NA	1	1	1	1	1	1	2	1	NA	NA	NA	NA	NA	NA	1	1	1	1	2	NA	13	10.7	4.77	452	2.5	91	7.1	14.6	0.71	7.4	147.6
7948	1	5	79147.38092015	36193.18592	0	0	2	35	3	NA	5	5	3	2	NA	NA	NA	NA	2	NA	NA	NA	2	2	NA	NA	NA	NA	NA	NA	NA	NA	2	2	2	2	2	NA	NA	NA	NA	NA	NA	NA	NA	NA	NA	NA	NA
7949	1	6	18454.6975602409	10177.860851	19130.7141317677	10493.730032	2	26	1	1	3	3.59	2	2	NA	NA	NA	NA	2	NA	NA	NA	2	2	2	NA	NA	NA	NA	NA	NA	NA	2	2	2	2	2	NA	12.7	8.3	4.35	308	2.8	89.7	4.3	13.4	0.05	4.9	88.8
7951	2	9	65549.5303010336	32108.900007	79297.0163838794	39155.270977	2	46	2	1	1	2.84	2	2	NA	NA	NA	NA	1	1	1	1	1	1	2	2	NA	NA	NA	NA	NA	NA	2	2	2	2	2	NA	13.3	10	4.55	318	3.2	83.5	5.7	12.8	0.27	6.2	111.3
7952	1	11	64048.2216216443	27635.252305	67713.1427468546	27938.882333	2	22	2	NA	1	0.61	3	2	NA	NA	NA	NA	2	NA	NA	NA	NA	2	NA	NA	NA	NA	NA	NA	NA	NA	2	2	2	2	2	NA	12.9	7.6	4.26	348	2.2	86.2	4.8	12.6	0.04	5.1	90.6
7957	1	4	8074.65718352444	4800.010572	8151.43084450021	4714.456875	2	44	1	2	5	2.77	2	2	NA	NA	NA	NA	2	NA	NA	NA	NA	2	NA	NA	NA	NA	NA	NA	NA	NA	2	2	2	2	2	NA	15.2	7.5	4.39	239	2.2	80.4	4.6	12.2	0.12	5.4	85.3
7961	2	8	12917.4549801923	7006.541652	13515.1860910907	7824.070485	2	36	1	1	4	0.79	3	2	NA	NA	NA	NA	2	NA	NA	NA	NA	2	2	NA	NA	NA	NA	NA	NA	NA	2	2	2	2	2	NA	12.8	7.9	4.47	280	2	84.9	5.1	13.3	0.69	5.3	87.6
7964	1	11	123218.813490926	56346.544556	131775.053618305	59213.104086	2	39	3	1	3	3.23	2	2	NA	NA	NA	NA	2	NA	NA	NA	NA	2	2	NA	NA	NA	NA	NA	NA	NA	2	2	2	2	2	NA	12.5	8.1	5.02	252	1.8	91.5	5.7	15.2	0.18	4.9	88.8
7966	2	4	22352.0886197412	11912.475671	24934.5922237321	12225.138799	2	42	4	3	2	2.05	2	2	NA	NA	NA	NA	2	NA	NA	NA	NA	2	2	NA	NA	NA	NA	NA	NA	NA	2	2	2	2	1	NA	12.4	10.8	4.62	316	3.8	91.4	6.2	14.6	0.09	5.5	NA
7979	1	9	29313.9279172204	15622.766135	28979.1110789713	16089.89667	2	56	4	1	3	2.39	2	2	NA	NA	NA	NA	1	1	1	NA	2	2	NA	NA	NA	NA	NA	NA	NA	NA	2	2	2	2	2	NA	13.5	4.7	4.14	320	1.6	82.4	2.7	11.4	2.92	5.7	96.8
7981	1	11	83179.9997246353	40745.04091	0	0	2	49	3	1	2	1.07	3	2	NA	NA	NA	NA	2	NA	NA	NA	NA	2	2	NA	NA	NA	NA	NA	NA	NA	2	2	2	2	2	NA	NA	NA	NA	NA	NA	NA	NA	NA	NA	NA	NA
7984	2	2	2108.91165159064	1354.57449	2192.44982347596	1300.888741	2	76	1	1	1	1.48	NA	2	NA	NA	NA	NA	2	NA	NA	NA	NA	1	2	1	NA	NA	NA	NA	NA	NA	2	2	2	2	2	NA	12	8.1	4.85	261	2.5	83.3	4.8	13.8	0.52	11.8	NA
7987	2	12	11835.7238468916	6812.51589	12003.210533056	6646.815697	2	76	4	1	2	1.77	NA	2	NA	NA	NA	NA	2	NA	NA	NA	2	2	2	NA	NA	NA	NA	NA	NA	NA	2	2	2	2	2	NA	12.1	9.4	4.52	257	2	100.6	6.7	14.9	0.06	5	NA
7991	1	8	19212.6137471254	8662.12256	21676.8134930288	11435.301637	2	85	3	NA	2	1.89	NA	2	NA	NA	NA	NA	2	NA	NA	NA	NA	2	NA	NA	NA	NA	NA	NA	NA	NA	2	2	2	2	2	10	13.5	8.6	4.43	289	2.7	89.6	4.9	13.4	1.41	5.2	NA
8003	1	3	2515.66945021699	1541.117646	3070.76281952916	1624.949746	2	68	1	2	1	NA	NA	2	NA	NA	NA	NA	2	NA	NA	NA	2	2	NA	NA	NA	NA	NA	NA	NA	NA	2	2	2	2	2	NA	13.8	6.3	4.41	224	1.9	88	3.7	13.6	2.86	5.7	101.9
8005	1	5	37211.6135505016	17433.746546	39802.756419725	17468.714321	2	31	4	1	2	2.31	2	2	NA	NA	NA	NA	2	NA	NA	NA	2	2	NA	NA	NA	NA	NA	NA	NA	NA	2	2	2	2	2	NA	15	13.1	5.51	289	3.3	72.9	8.9	12.7	0.62	5.5	NA
8007	2	8	86584.4028079476	39594.050393	97924.787956676	41608.347868	2	34	3	1	5	3.52	2	2	NA	NA	NA	NA	2	NA	NA	NA	2	2	2	NA	NA	NA	NA	NA	NA	NA	2	2	2	2	2	NA	12	8.1	4.2	262	2.8	95.2	4.5	14.2	0.07	5	NA
8011	1	5	102747.650165544	48723.668346	116446.591501955	51821.744757	2	34	3	1	5	5	2	2	NA	NA	NA	NA	2	NA	NA	NA	2	2	NA	NA	NA	NA	NA	NA	NA	NA	2	2	2	2	2	NA	12.9	4.1	4.38	160	1.5	96.6	2.2	14.1	0.32	4.8	88.8
8016	1	1	10414.6337739431	5994.551663	11633.94985083	5848.746738	2	77	4	2	2	NA	NA	2	NA	NA	NA	NA	1	2	2	NA	2	1	2	2	NA	NA	NA	NA	NA	NA	2	2	2	2	2	NA	15.6	5.1	3.63	156	2.2	85.6	2.3	10.1	2.04	7.1	NA
8028	1	3	2709.61347181195	1603.730755	2902.34382234811	1556.677625	2	84	1	2	1	0.5	NA	2	NA	NA	NA	NA	2	NA	NA	NA	NA	2	NA	NA	NA	NA	NA	NA	NA	NA	2	2	9	2	2	NA	12.8	6.4	4.72	286	1.2	95.7	4.6	15.1	0.53	5.4	85.1
8033	2	2	50970.353895016	25849.351938	61492.6285612172	25842.904302	2	67	3	1	2	NA	NA	2	NA	NA	NA	NA	2	NA	NA	NA	2	2	NA	NA	NA	NA	NA	NA	NA	NA	2	2	2	2	2	NA	12.7	4.7	4.35	43	1.7	90.1	2.2	13.6	0.36	5.2	89.9
8035	2	11	114312.155948059	55994.872398	0	0	2	46	3	NA	2	3.03	3	2	NA	NA	NA	NA	2	NA	NA	NA	2	2	NA	NA	NA	NA	NA	NA	NA	NA	2	2	2	2	2	NA	NA	NA	NA	NA	NA	NA	NA	NA	NA	NA	NA
8039	2	5	37303.4793836013	21448.969605	48401.2484253928	26127.207897	2	73	3	2	2	1.44	NA	2	NA	NA	NA	NA	1	1	2	1	1	2	2	NA	NA	NA	NA	NA	NA	NA	2	2	2	2	2	NA	10.9	6.6	3.81	261	2	97.6	3.9	12.9	0.06	5.2	NA
8040	1	7	12354.7370231649	7111.254316	13382.8131818168	9195.018592	2	73	4	4	2	0.74	NA	2	NA	NA	NA	NA	1	1	1	NA	2	2	2	NA	NA	NA	NA	NA	NA	NA	1	2	2	2	2	NA	12.8	3.4	4.49	172	1.1	88.3	1.7	13.3	0.19	5.5	96
8044	2	4	9850.73999460422	5844.407311	11004.0369712781	7556.955707	2	65	4	2	3	2.16	NA	2	NA	NA	NA	NA	1	1	1	1	1	1	1	2	NA	NA	NA	NA	NA	NA	2	2	2	2	1	NA	NA	NA	NA	NA	NA	NA	NA	NA	NA	NA	NA
8046	1	11	103916.724850292	43237.840455	109862.972701111	50038.815707	2	29	3	4	1	2.38	2	2	NA	NA	NA	NA	2	NA	NA	NA	NA	2	2	NA	NA	NA	NA	NA	NA	NA	2	2	2	2	2	NA	13.8	9.2	3.78	273	2.9	92.3	5.1	11.8	0.02	4.9	86
8048	2	9	17882.3548442874	9530.345045	18336.8531417113	10237.909681	2	40	4	1	2	1.32	3	2	NA	NA	NA	NA	2	NA	NA	NA	NA	2	2	NA	NA	NA	NA	NA	NA	NA	2	2	2	2	2	NA	13.1	4.6	3.94	266	1.9	83.2	1.9	10.9	0.3	6	79.2
8049	3	1	17300.6238533879	7800.090407	0	0	2	85	3	1	3	NA	NA	2	NA	NA	NA	NA	1	1	1	NA	1	2	NA	NA	NA	NA	NA	NA	NA	NA	2	2	2	2	2	NA	NA	NA	NA	NA	NA	NA	NA	NA	NA	NA	NA
8053	3	1	38146.93450088	19346.02097	42971.4329773861	18999.778216	2	65	3	1	2	5	NA	2	NA	NA	NA	NA	2	NA	NA	NA	1	2	NA	NA	NA	NA	NA	NA	NA	NA	2	1	2	1	2	NA	12.3	6.8	3.97	313	2.4	95.2	3.5	13	0.01	5.3	NA
8056	2	3	1890.92571655711	1158.39503	1965.82903335228	1112.484447	2	64	1	3	1	1.53	NA	2	NA	NA	NA	NA	1	1	1	NA	NA	2	2	NA	NA	NA	NA	NA	NA	NA	2	2	2	2	2	NA	12.9	5.8	4.8	230	1.5	90.5	3.6	14.7	0.74	6.2	NA
8068	2	12	49389.5079086887	25047.634055	64082.8652285776	29035.007604	2	60	3	6	1	0.72	NA	1	28	35	38	NA	2	NA	NA	NA	NA	2	2	NA	NA	NA	NA	NA	NA	NA	2	2	2	2	2	NA	12.3	5.6	4.65	198	1.7	91.1	3.1	14.6	0.08	5.3	97.5
8076	2	3	2836.8365433285	1538.725193	3144.74746602256	1563.323813	2	20	1	1	3	NA	2	2	NA	NA	NA	NA	2	NA	NA	NA	NA	2	2	NA	NA	NA	NA	NA	NA	NA	2	2	2	2	2	NA	13	6.4	3.32	532	2.2	86.3	3.6	9.6	0.33	5.1	NA
8077	1	5	119230.866917629	58404.26264	151113.363870696	60636.654802	2	40	3	1	5	4.64	2	2	NA	NA	NA	NA	2	NA	NA	NA	1	2	NA	NA	NA	NA	NA	NA	NA	NA	2	2	2	2	2	NA	12	5.7	4.11	226	1.4	93.6	3.5	13	0.02	4.6	NA
8078	2	5	12354.7370231649	7111.254316	13117.032560202	8108.641714	2	74	4	3	2	3.08	NA	2	NA	NA	NA	NA	2	NA	NA	NA	1	2	2	NA	NA	12	NA	NA	NA	NA	2	2	2	2	1	NA	13.5	3.7	4.01	244	1.8	93.8	1.4	12.6	0.58	5.4	87.3
8079	2	11	43237.0818553492	24860.706557	49956.1685488261	30283.079358	2	74	3	NA	2	3.64	NA	2	NA	NA	NA	NA	1	1	1	1	1	2	NA	NA	NA	NA	NA	NA	NA	NA	2	2	2	2	2	NA	11.9	6.7	4.14	248	1.8	94.7	4.1	12.9	0.11	5.1	NA
8095	2	6	1847.73046663885	1131.933302	2255.44020379007	1137.09163	2	68	1	2	4	5	NA	1	14	NA	NA	NA	2	NA	NA	NA	1	2	2	NA	NA	NA	NA	NA	NA	NA	2	2	2	2	2	NA	12.6	7.1	4.59	290	1.8	91.7	4.6	14.2	0.63	5.9	NA
8100	2	9	29787.456749771	15106.554968	36975.4018802368	16185.162621	2	65	2	1	1	NA	NA	2	NA	NA	NA	NA	2	NA	NA	NA	2	2	2	NA	NA	NA	NA	NA	NA	NA	2	2	2	2	2	NA	11.8	5.9	4.57	256	1.8	90.6	3.6	14.6	0.21	5.4	96.9
8109	1	1	106280.572912766	52060.667295	128570.445781193	63485.498871	2	47	3	3	2	3.05	2	2	NA	NA	NA	NA	2	NA	NA	NA	2	2	2	NA	NA	12	NA	NA	NA	NA	2	2	2	2	2	NA	11.8	7.9	4.55	286	2.2	89.4	5.1	14.2	1.08	5.4	NA
8112	1	1	21554.7835639611	9718.103921	0	0	2	85	3	2	1	1.56	NA	2	NA	NA	NA	NA	1	1	1	NA	NA	2	2	NA	NA	NA	NA	NA	NA	NA	2	2	2	1	2	NA	NA	NA	NA	NA	NA	NA	NA	NA	NA	NA	NA
8113	2	5	10553.6778562297	6074.583948	11204.846838139	7854.579496	2	82	4	2	1	1.33	NA	2	NA	NA	NA	NA	1	1	1	NA	NA	2	2	NA	NA	NA	NA	NA	NA	NA	2	2	2	2	2	NA	13.3	5.5	3.98	192	0.9	96.7	4.3	12.9	0.15	5.4	NA
8117	2	10	18407.7315409835	10151.95885	19261.2032895711	10762.678939	2	30	1	NA	4	5	2	2	NA	NA	NA	NA	2	NA	NA	NA	2	2	NA	NA	NA	NA	NA	NA	NA	NA	2	2	2	2	2	NA	12.9	7.2	4.95	202	1.7	84.8	4.8	14.1	1.01	4.9	NA
8119	2	5	45303.5841280115	22975.478895	51114.1980281357	24000.475596	2	60	3	1	3	4.44	NA	2	NA	NA	NA	NA	1	1	1	1	1	1	2	2	NA	NA	NA	NA	NA	NA	2	2	2	2	2	10	12.1	6.7	4.27	335	1.6	95.5	4.5	13.9	0.21	5.2	87.6
8124	2	11	52299.6026611944	26523.47359	0	0	2	65	3	6	3	0	NA	2	NA	NA	NA	NA	1	1	1	NA	2	2	NA	NA	NA	NA	NA	NA	NA	NA	2	2	2	2	2	NA	NA	NA	NA	NA	NA	NA	NA	NA	NA	NA	NA
8125	1	6	55489.4591639729	28141.192854	64112.5778088486	28134.173561	2	60	3	1	5	NA	NA	2	NA	NA	NA	NA	2	NA	NA	NA	2	2	2	NA	NA	12	NA	NA	NA	NA	2	2	2	2	2	NA	12.4	9	4.07	329	2.1	92.1	6.1	12.6	0.23	5.2	NA
8127	2	10	8816.04757391464	5061.492549	8675.21762639865	5060.096783	2	44	1	NA	3	1.68	2	2	NA	NA	NA	NA	2	NA	NA	NA	NA	2	NA	NA	NA	NA	NA	NA	NA	NA	2	2	2	2	2	NA	12.1	5.3	4.22	233	1.9	93.4	3	13.7	0.49	5.4	93.5
8133	2	12	95505.8642992182	46782.764618	102137.733941245	50103.59712	2	42	3	3	5	5	2	2	NA	NA	NA	NA	2	NA	NA	NA	2	2	2	NA	NA	NA	NA	NA	NA	NA	2	2	2	2	2	NA	13.8	7.3	4.67	242	2.6	79.3	3.7	12.4	0.12	4.9	NA
8153	3	1	79147.38092015	36193.18592	89513.7027291541	38034.468696	2	34	3	1	5	5	2	2	NA	NA	NA	NA	2	NA	NA	NA	2	2	NA	NA	NA	NA	NA	NA	NA	NA	2	2	2	2	2	NA	11.8	6.1	4.16	327	1.8	86.4	3.6	11.8	0.07	5.2	NA
8155	1	4	2543.36640074689	1505.334602	2836.57731094105	1915.890129	2	77	1	2	1	0.72	NA	2	NA	NA	NA	NA	2	NA	NA	NA	NA	2	2	NA	NA	NA	NA	NA	NA	NA	2	2	2	2	2	NA	13.5	6.8	3.68	162	1.1	91.6	4.8	11.5	1.32	5.3	95.8
8158	2	1	101430.533658682	44084.895327	0	0	2	85	3	3	1	NA	NA	2	NA	NA	NA	NA	2	NA	NA	NA	2	2	2	NA	NA	NA	NA	NA	NA	NA	2	2	2	2	2	NA	NA	NA	NA	NA	NA	NA	NA	NA	NA	NA	NA
8162	1	7	68206.9347375568	28379.652711	71983.2515706857	29931.591936	2	22	3	5	3	5	2	2	NA	NA	NA	NA	2	NA	NA	NA	NA	2	2	NA	NA	NA	NA	NA	NA	NA	2	2	2	2	2	NA	12.2	8.1	4.43	339	3	83.2	4.5	12.7	0.71	4.9	NA
8171	1	9	29313.9279172204	15622.766135	28979.1110789713	16089.89667	2	44	4	6	4	0.19	2	1	14	NA	NA	NA	1	1	1	NA	NA	2	NA	NA	NA	NA	NA	NA	NA	NA	2	2	2	2	1	NA	13.1	10.6	4.39	332	4.1	92.4	5.5	13.6	0.26	5.4	NA
8172	1	6	15680.1502916584	8806.237553	15429.6712959289	8789.972725	2	37	1	1	2	1.19	2	2	NA	NA	NA	NA	2	NA	NA	NA	NA	2	2	NA	NA	NA	NA	NA	NA	NA	2	2	2	2	2	NA	12.9	9.9	4.32	225	3.1	86.1	6.1	12.5	0.84	4.9	NA
8175	2	2	197129.972658005	81561.836374	223395.566762608	90102.233782	2	22	3	5	5	0.72	2	2	NA	NA	NA	NA	2	NA	NA	NA	NA	2	2	NA	NA	NA	NA	NA	NA	NA	2	2	2	2	2	NA	11.8	9.1	4.65	259	1.5	91.6	6.8	14.8	0.03	4.7	NA
8177	2	13	7327.06446756273	4206.63363	7697.50284948371	4729.709622	2	55	1	2	1	NA	2	2	NA	NA	NA	NA	1	2	2	NA	NA	2	2	NA	NA	NA	NA	NA	NA	NA	2	2	2	2	2	NA	12.2	5.6	4.32	217	1.7	93.5	3.2	13.7	0.08	5.7	NA
8180	2	9	15024.7576980106	8206.165532	14853.1484246948	8786.025419	2	47	4	2	2	NA	2	2	NA	NA	NA	NA	2	NA	NA	NA	2	2	2	NA	NA	NA	NA	NA	NA	NA	2	2	2	2	2	NA	12.1	6.2	4.34	172	1.3	95.9	3.9	14.6	0.57	5.3	102.9
8185	1	7	31865.4216267717	18322.163809	33995.0996351673	19475.323497	2	70	3	2	5	2.99	NA	2	NA	NA	NA	NA	1	1	1	1	1	2	2	NA	NA	NA	NA	NA	NA	NA	2	2	2	2	2	NA	12.3	4.6	4.6	298	1.9	93.4	2.1	14.4	0.15	5.5	101.9
8188	1	5	24739.8348171334	11154.103451	26393.2848407516	14092.704746	2	85	3	NA	4	5	NA	2	NA	NA	NA	NA	1	1	1	NA	2	2	NA	NA	NA	NA	NA	NA	NA	NA	2	2	2	2	2	NA	12.4	6.8	4.46	215	1.5	99.5	4.6	15	0.33	6	NA
8189	1	6	3744.17483684657	2216.05347	4175.82043518247	2820.446007	2	60	1	1	2	1.08	NA	2	NA	NA	NA	NA	1	2	2	NA	2	2	2	NA	NA	12	NA	NA	NA	NA	2	2	2	2	2	NA	12.3	5.3	4.53	282	2.1	90.7	2.8	13.9	0.26	6	105.8
8201	3	1	84733.6022340052	44697.629055	0	0	2	51	3	NA	4	3.64	3	2	NA	NA	NA	NA	2	NA	NA	NA	2	2	NA	NA	NA	NA	NA	NA	NA	NA	2	2	2	2	2	NA	NA	NA	NA	NA	NA	NA	NA	NA	NA	NA	NA
8202	1	8	42362.7682107416	21484.059279	45194.0207480493	21478.700483	2	69	5	1	5	3.16	NA	2	NA	NA	NA	NA	2	NA	NA	NA	2	2	NA	NA	NA	NA	13	NA	NA	NA	2	2	2	2	2	NA	12.5	6.1	4.59	243	3	91.3	2.3	13.9	0.24	5.8	106.5
8206	1	5	113180.492609219	51756.136008	119656.825094696	54389.16428	2	37	3	1	3	4.19	2	2	NA	NA	NA	NA	2	NA	NA	NA	2	2	NA	NA	NA	NA	NA	NA	NA	NA	2	2	2	2	2	NA	11.5	8.4	4.6	216	2.1	91.1	5.4	15	0.17	4.8	NA
8208	2	8	6668.95042322981	3828.795454	6562.41879097444	4207.106968	2	46	1	1	1	1.87	2	2	NA	NA	NA	NA	2	NA	NA	NA	NA	2	2	NA	NA	NA	NA	NA	NA	NA	2	2	2	2	2	NA	12.5	8.8	4.66	302	3.4	89.8	4.3	14	0.37	5.8	NA
8214	1	8	93025.4267216225	47253.646587	105428.142125827	52580.225784	2	49	5	1	5	5	2	2	NA	NA	NA	NA	2	NA	NA	NA	2	2	NA	NA	NA	NA	NA	NA	NA	NA	2	2	2	2	2	NA	12.1	5.2	4.03	262	1.9	93.7	2.8	12.9	0.01	5	86.5
8217	2	11	108511.38179144	49621.005395	121009.749963274	52205.873678	2	35	3	NA	3	1.8	2	1	28	NA	NA	NA	2	NA	NA	NA	2	2	NA	NA	NA	NA	NA	NA	NA	NA	2	2	2	2	2	NA	12.6	6.8	4.34	291	1.7	94.1	4.1	13.3	0.34	4.9	NA
8222	2	7	69029.8246530249	32734.435065	0	0	2	30	2	5	4	4	3	2	NA	NA	NA	NA	2	NA	NA	NA	2	2	2	NA	NA	NA	NA	NA	NA	NA	2	2	2	2	2	NA	NA	NA	NA	NA	NA	NA	NA	NA	NA	NA	NA
8225	2	2	12797.6220054949	7366.174169	12651.4505558998	8399.315294	2	62	4	2	3	NA	NA	1	14	NA	NA	NA	1	1	1	NA	2	2	2	NA	NA	NA	NA	NA	NA	NA	2	2	2	2	2	NA	NA	NA	NA	NA	NA	NA	NA	NA	NA	NA	NA
8230	1	7	17271.4511516389	7786.937719	19486.6784028307	12244.880004	2	83	3	2	4	NA	NA	2	NA	NA	NA	NA	1	1	1	NA	2	2	2	NA	NA	NA	NA	NA	NA	NA	2	2	2	2	2	10	13.5	9.2	4.4	503	1.6	92.5	6.5	13.9	1.21	6	98
8232	1	3	18575.6387137542	10843.54429	19436.8954535574	11311.862999	2	54	1	1	5	5	2	2	NA	NA	NA	NA	2	NA	NA	NA	2	2	2	NA	NA	NA	NA	NA	NA	NA	2	2	2	2	2	NA	12.5	7.1	4.75	223	1.9	96.7	4.5	15.4	0.29	4.9	NA
8233	2	11	108511.38179144	49621.005395	122723.651237534	52145.411585	2	30	3	1	5	1.5	3	2	NA	NA	NA	NA	2	NA	NA	NA	NA	2	NA	NA	NA	NA	NA	NA	NA	NA	2	2	2	2	2	NA	11.9	8.4	4.16	271	2.8	97.1	4.3	13.5	0.04	4.8	NA
8234	1	11	26313.9319190348	11863.794605	0	0	2	80	5	77	7	NA	NA	2	NA	NA	NA	NA	1	1	1	NA	2	2	2	NA	NA	NA	NA	NA	NA	NA	2	2	2	1	2	NA	NA	NA	NA	NA	NA	NA	NA	NA	NA	NA	NA
8239	1	4	2709.61347181195	1603.730755	3021.9901046522	2041.122231	2	74	5	NA	1	0.8	NA	2	NA	NA	NA	NA	NA	NA	NA	NA	NA	NA	NA	NA	NA	NA	NA	NA	NA	NA	2	2	2	2	2	NA	13	10	4.78	188	2	93	7.1	15.5	0.53	5.1	NA
8241	2	7	17882.3548442874	9530.345045	19143.2726037915	9978.517455	2	52	2	1	4	2.28	2	2	NA	NA	NA	NA	1	1	1	NA	2	2	2	NA	NA	NA	NA	NA	NA	NA	2	2	2	2	2	NA	11.6	5.8	4.54	242	1.9	90	3.3	13.9	0.14	5.5	NA
8246	1	3	3497.91170172778	2246.742749	3636.47091958702	2305.22853	2	60	1	NA	2	2.53	NA	1	16	NA	NA	NA	2	NA	NA	NA	1	2	NA	NA	NA	NA	NA	NA	NA	NA	2	2	2	2	2	NA	NA	NA	NA	NA	NA	NA	NA	NA	NA	NA	NA
8247	1	9	91171.3972255192	44659.561458	103536.749182333	49153.052649	2	40	3	3	4	2.67	2	2	NA	NA	NA	NA	2	NA	NA	NA	2	2	2	NA	NA	NA	NA	NA	NA	NA	2	2	2	2	2	NA	11.5	9.3	4.92	333	3.3	87.8	5.3	14.3	1.38	5.2	NA
8261	1	13	1825.0893323099	1118.063176	2227.80320502486	1123.158296	2	61	1	1	3	NA	NA	2	NA	NA	NA	NA	1	2	1	NA	2	2	2	NA	NA	12	NA	NA	NA	NA	2	2	2	2	2	NA	11.8	3.8	4.34	259	1.8	94.5	1.6	14.2	0.09	4.9	NA
8264	1	7	27197.1781243579	14494.650958	27888.4221612808	14765.027038	2	46	4	1	4	3.18	2	2	NA	NA	NA	NA	2	NA	NA	NA	NA	2	2	NA	NA	NA	NA	NA	NA	NA	2	2	2	2	2	NA	10.9	5.8	4.12	138	2.4	94.4	2.8	13.1	0.03	5	NA
8268	2	3	7686.02803095856	4533.522916	7892.601509601	4596.184329	2	58	1	1	1	1.07	2	2	NA	NA	NA	NA	2	NA	NA	1	1	2	2	NA	NA	NA	NA	NA	NA	NA	2	2	2	2	2	NA	12.9	8.1	4.79	362	2.8	90.9	4.6	14.4	0.81	6.3	113.1
8271	3	1	54549.9900078441	27664.74592	61546.5430685373	28898.943188	2	67	3	1	3	3.39	NA	2	NA	NA	NA	NA	2	NA	NA	NA	1	2	NA	NA	11	NA	13	NA	NA	NA	2	2	2	2	2	NA	12.5	6.1	4.4	271	1.6	93.7	4	13.7	0.52	5.3	NA
8275	1	7	23232.4051887787	12381.637631	23822.880475468	12612.598601	2	41	4	1	4	3.52	2	2	NA	NA	NA	NA	2	NA	NA	NA	NA	2	2	NA	NA	NA	NA	NA	NA	NA	2	2	2	2	2	NA	12.6	6.6	3.76	343	3	90.6	2.8	11.4	0.08	5.2	NA
8276	1	2	111789.337205111	46513.48985	0	0	2	22	3	5	3	3.84	3	1	33	37	NA	NA	2	NA	NA	NA	NA	2	NA	NA	NA	NA	NA	NA	NA	NA	2	2	2	1	2	NA	NA	NA	NA	NA	NA	NA	NA	NA	NA	NA	NA
8277	1	8	35022.1107531678	20137.215119	39451.4082100523	20101.810877	2	77	3	2	2	NA	NA	2	NA	NA	NA	NA	1	1	1	1	1	1	2	1	NA	NA	NA	NA	NA	NA	2	1	2	1	2	NA	12.2	11.2	4.69	399	3	90.1	6.9	14.3	0.08	7.5	NA
8282	1	13	12578.5673676368	6822.726019	13160.6170870046	6931.7966	2	31	1	NA	4	0.88	2	2	NA	NA	NA	NA	2	NA	NA	NA	NA	2	2	NA	NA	NA	NA	NA	NA	NA	2	2	2	2	2	NA	12.2	10.6	4.13	363	3.3	93.1	6.1	13.2	0.54	5.2	NA
8285	1	6	14421.3651622675	8556.142182	14625.4411184355	8732.155568	2	61	4	3	1	0.61	NA	2	NA	NA	NA	NA	1	1	1	NA	2	2	NA	NA	NA	NA	NA	NA	NA	NA	2	2	2	2	1	10	13.1	10.1	4.23	316	2.9	89.4	6.5	12.6	1.94	5.4	90.1
8296	2	8	34002.1460729377	15544.246489	38422.814774978	17358.017758	2	31	4	5	5	4.19	2	2	NA	NA	NA	NA	2	NA	NA	NA	2	2	2	NA	NA	NA	NA	NA	15	NA	2	2	2	2	2	NA	13.5	5.7	3.88	299	1.7	95.3	3.3	12.2	0.14	5.5	89.4
8298	2	9	17882.3548442874	9530.345045	19143.2726037915	9978.517455	2	45	4	1	5	1.78	2	2	NA	NA	NA	NA	2	NA	NA	NA	NA	2	2	NA	NA	NA	NA	NA	NA	NA	2	2	2	2	2	NA	13.8	7.3	4.4	269	2.6	84.6	3.8	12.5	0.54	5.9	NA
8309	2	8	74888.6776990802	35512.744955	75340.0727060341	37770.809694	2	36	3	1	5	5	2	2	NA	NA	NA	NA	2	NA	NA	NA	2	2	2	NA	NA	NA	NA	NA	NA	NA	2	2	2	2	2	NA	11.6	9.5	4.7	224	1.8	90.7	6.9	14.4	4.23	4.5	NA
8321	2	10	32972.1068923038	17572.38117	35297.0308472746	18398.737023	2	59	4	NA	3	0.79	2	1	38	NA	NA	NA	1	2	1	NA	2	3	NA	NA	NA	NA	NA	NA	NA	NA	2	2	2	2	2	NA	13.5	8.1	4.35	302	3.5	85.9	3.5	12.7	2.26	7.2	NA
8325	1	5	113180.492609219	51756.136008	128530.883941895	55894.027288	2	39	3	1	5	5	2	1	15	NA	NA	NA	2	NA	NA	NA	2	2	NA	NA	NA	NA	NA	NA	NA	NA	2	2	2	2	2	NA	12.5	8.4	4.52	263	1.7	93.4	6	14.2	0.01	4.7	121.7
8337	1	1	21554.7835639611	9718.103921	26756.120585055	15281.619126	2	84	3	2	3	2.99	NA	2	NA	NA	NA	NA	1	1	1	1	1	2	2	NA	NA	NA	NA	NA	NA	NA	2	2	1	2	1	10	12.7	6	4.05	220	2.1	96.2	3.2	14.1	0.04	4.9	107.5
8339	1	7	26685.1430841337	12502.065261	28543.3000308304	12456.085015	2	39	4	6	3	0.56	3	2	NA	NA	NA	NA	2	NA	NA	NA	NA	2	2	NA	NA	NA	NA	NA	NA	NA	2	2	2	2	2	NA	NA	NA	NA	NA	NA	NA	NA	NA	NA	NA	NA
8340	2	1	82310.7058050382	34247.972792	86867.8861720242	36957.778894	2	22	3	6	4	1.44	2	2	NA	NA	NA	NA	2	NA	NA	NA	NA	2	2	NA	NA	NA	NA	NA	NA	NA	2	2	2	2	2	NA	13.1	11.5	4.52	331	4.8	85.9	5.6	13.1	0.16	5.2	NA
8358	1	13	13559.3246550416	7478.037455	13342.7243062445	7574.17654	2	20	1	5	3	1	2	2	NA	NA	NA	NA	2	NA	NA	NA	NA	2	2	NA	NA	NA	NA	NA	NA	NA	2	2	2	2	2	NA	12.9	10.1	4.36	277	1.3	91.9	7.9	13.5	0.07	5.4	84.7
8359	1	2	48437.118606968	22692.92752	47883.8811509821	23422.132384	2	30	4	5	3	0.81	2	2	NA	NA	NA	NA	2	NA	NA	NA	2	2	NA	NA	NA	NA	NA	NA	NA	NA	2	2	2	2	2	NA	12	5.1	3.93	284	2.2	92.3	2	12.1	0.01	4.7	NA
8365	1	4	2462.47422004862	1581.671171	2637.62596200496	2013.046255	2	70	1	1	1	1.27	NA	2	NA	NA	NA	NA	1	1	1	1	1	2	2	NA	NA	12	NA	NA	NA	NA	2	2	2	2	2	NA	12.2	6.2	4.78	227	2.4	95.7	3.1	15.6	0.08	5.8	NA
8372	1	2	124119.701098835	51643.927781	129183.223742932	52701.248535	2	22	3	NA	2	2.04	2	2	NA	NA	NA	NA	2	NA	NA	NA	NA	2	NA	NA	NA	NA	NA	NA	NA	NA	2	2	2	2	2	NA	11.7	4.6	4.07	223	2	85.4	2	11.9	0.05	4	82.9
8376	2	5	37303.4793836013	21448.969605	43100.4781909048	22798.924084	2	71	3	1	3	5	NA	2	NA	NA	NA	NA	1	1	1	NA	2	2	2	NA	NA	NA	NA	NA	NA	NA	2	2	2	2	2	10	13.4	7.5	4.59	346	1.9	90.3	5	13.9	1.64	5.4	NA
8381	1	1	106280.572912766	52060.667295	120200.66234656	55756.146975	2	45	3	1	4	5	2	2	NA	NA	NA	NA	2	NA	NA	NA	9	2	2	NA	NA	NA	NA	NA	NA	NA	2	2	2	2	2	NA	11.8	7.6	4.98	207	2.2	87.7	4.9	15.2	0.17	5.3	NA
8384	1	12	100346.164281714	48974.494523	103565.224527377	49626.255153	2	42	3	3	3	0.48	2	2	NA	NA	NA	NA	1	2	2	NA	NA	2	2	NA	NA	NA	NA	NA	NA	NA	2	2	2	2	2	NA	12.6	7.8	4.38	364	2.3	86.1	4.8	12.9	0.18	5.9	NA
8385	2	2	41382.6889992393	18918.297593	45348.7111223235	19591.903993	2	30	4	5	3	1.08	2	2	NA	NA	NA	NA	1	2	2	NA	NA	2	NA	NA	NA	NA	NA	NA	NA	NA	2	2	2	2	2	NA	13.1	7	4.11	523	2.8	90.6	3.6	12.4	0.67	5.4	95.8
8397	3	1	38146.93450088	19346.02097	43039.6402795578	24071.960461	2	67	3	1	3	3.16	NA	2	NA	NA	NA	NA	1	2	1	1	1	2	NA	NA	NA	NA	NA	NA	NA	NA	2	2	1	2	2	10	12.7	7.7	5.14	229	1.7	82.1	5.2	13.9	0.61	5.2	NA
8399	2	13	1965.79349550897	1163.488268	2192.4191597871	1480.810768	2	69	1	5	1	NA	NA	2	NA	NA	NA	NA	1	1	1	NA	NA	2	2	NA	NA	NA	NA	NA	NA	NA	9	2	2	2	2	NA	12.6	4.7	4.54	236	1.3	85.9	3	13.1	0.01	5	100.2
8401	1	1	66141.0572910885	38030.166378	82101.4091490226	43320.764908	2	71	3	1	1	2.13	NA	2	NA	NA	NA	NA	2	NA	NA	1	1	2	2	NA	NA	NA	NA	NA	NA	NA	2	2	2	2	2	NA	11.4	7.1	4.72	232	1.8	93.4	4.4	14.9	0.24	5.4	89.1
8402	2	8	34002.1460729377	15544.246489	0	0	2	31	4	3	4	2.93	3	2	NA	NA	NA	NA	2	NA	NA	NA	2	2	2	NA	NA	NA	NA	NA	NA	NA	2	2	2	2	2	NA	NA	NA	NA	NA	NA	NA	NA	NA	NA	NA	NA
8405	2	9	33898.0131635773	17191.202441	42077.8675465291	18418.653872	2	62	2	3	2	1.16	NA	2	NA	NA	NA	NA	1	2	2	NA	2	1	2	1	NA	NA	NA	NA	NA	NA	2	2	2	2	2	NA	12.6	13.7	4.86	334	5.7	91.6	6.1	14.5	3.08	7.2	NA
8408	1	12	8560.16147074592	5049.121345	8998.44980498195	5558.904255	2	54	1	1	1	3.25	2	1	15	NA	NA	NA	1	1	1	1	1	2	2	NA	NA	12	NA	NA	NA	NA	2	2	2	2	2	NA	13.4	5.8	4.34	441	1.8	85.2	2.9	12.4	0.61	5.5	90.6
8412	1	4	4292.3091154131	2629.500199	4597.61400447903	3028.418454	2	62	1	1	1	1.24	NA	2	NA	NA	NA	NA	1	1	1	NA	NA	2	2	NA	NA	NA	NA	NA	NA	NA	2	2	2	2	2	NA	12.4	8.4	5	257	2.5	86.4	4.8	14.1	0.62	12.3	237
8414	1	3	10886.9528264379	6355.267616	10713.0416738152	6333.94041	2	42	1	3	2	NA	3	2	NA	NA	NA	NA	2	NA	NA	NA	2	2	NA	NA	NA	NA	NA	NA	NA	NA	2	2	2	2	2	NA	12.3	6.6	4.38	287	1.8	87.7	4.2	13.5	0.32	5	89.5
8422	3	1	79147.38092015	36193.18592	84643.3273379091	41193.937455	2	32	3	5	5	2.43	2	2	NA	NA	NA	NA	2	NA	NA	NA	NA	2	NA	NA	NA	NA	NA	NA	NA	NA	2	2	2	2	2	NA	12.2	9.4	4.4	260	1.9	93	6.7	14.1	0.24	4.7	NA
8424	1	10	46927.5990316393	23799.089673	52946.5082301302	24860.829822	2	67	3	3	3	2.16	NA	2	NA	NA	NA	NA	1	1	1	2	1	1	2	1	11	NA	NA	NA	NA	NA	2	2	2	2	2	NA	12.3	8.8	4.61	260	2.2	92	5.5	14.5	0.55	7.1	NA
8426	2	8	6752.10362448647	3982.657413	7097.81769311459	4384.765135	2	43	1	2	3	4.36	2	2	NA	NA	NA	NA	2	NA	NA	NA	NA	2	2	NA	NA	NA	NA	NA	NA	NA	2	2	2	2	2	NA	12.2	7.1	4.45	326	2.1	90.2	3.5	13.4	0.03	5	95.3
8430	1	13	14192.1920795784	7697.970312	14848.9092696764	8795.968755	2	33	1	6	4	1.17	2	2	NA	NA	NA	NA	2	NA	NA	NA	NA	2	2	NA	NA	NA	NA	NA	NA	NA	2	2	2	2	2	NA	12.7	7.8	5.03	193	2.2	86.9	4.7	14.6	0.25	5.1	87.4
8431	2	10	132687.813672393	60676.609305	140034.152079919	62937.212885	2	36	2	3	3	2.67	2	2	NA	NA	NA	NA	2	NA	NA	NA	1	2	NA	NA	NA	NA	NA	NA	NA	NA	2	2	2	2	2	NA	12.5	11.4	4.32	386	2.9	93.7	7.4	13.5	0.08	5.2	NA
8432	2	4	99693.9310895464	48834.254799	103760.992749235	50700.851563	2	45	3	1	4	5	2	2	NA	NA	NA	NA	1	2	1	NA	1	2	2	NA	NA	NA	NA	NA	NA	NA	2	2	2	2	2	10	11.6	13.1	4.65	377	4	91.6	7.8	14.3	0.75	5.3	NA
8442	1	5	6492.92128138421	3977.611431	0	0	2	67	1	1	1	NA	NA	2	NA	NA	NA	NA	2	NA	NA	NA	NA	2	NA	NA	NA	NA	NA	NA	NA	NA	2	2	2	2	2	NA	NA	NA	NA	NA	NA	NA	NA	NA	NA	NA	NA
8444	2	5	20218.9454608925	9115.833271	0	0	2	80	3	1	3	2.22	NA	2	NA	NA	NA	NA	1	1	1	NA	1	2	2	NA	NA	NA	NA	NA	NA	NA	2	2	2	2	2	NA	NA	NA	NA	NA	NA	NA	NA	NA	NA	NA	NA
8450	1	5	82474.0685523704	35585.557809	82971.1848574186	36664.533843	2	20	3	5	3	0.5	2	2	NA	NA	NA	NA	2	NA	NA	NA	NA	2	NA	NA	NA	NA	NA	NA	NA	NA	2	2	2	2	2	NA	NA	NA	NA	NA	NA	NA	NA	NA	NA	NA	NA
8451	2	11	35676.4978837449	16704.244695	36182.3326597331	17094.331389	2	32	4	4	4	0.6	2	2	NA	NA	NA	NA	2	NA	NA	NA	NA	2	NA	NA	NA	NA	NA	NA	NA	NA	2	2	2	2	2	NA	12.3	4.1	4.53	286	1.5	87.8	2.3	12.4	0.19	5	NA
8452	2	5	20218.9454608925	9115.833271	0	0	2	85	3	2	2	1.08	NA	2	NA	NA	NA	NA	2	NA	NA	NA	1	2	2	NA	NA	NA	NA	NA	NA	NA	2	2	2	2	2	NA	NA	NA	NA	NA	NA	NA	NA	NA	NA	NA	NA
8460	1	1	39768.0693017073	22866.073722	49364.4139136866	27741.557849	2	75	3	1	4	5	NA	2	NA	NA	NA	NA	1	1	2	NA	2	2	2	NA	NA	NA	NA	NA	NA	NA	2	2	2	2	2	10	12.2	5.1	4.5	222	1.3	93.4	3.4	14.4	0.34	5.1	84.4
8462	2	11	91420.7199134799	38038.482329	0	0	2	26	3	1	3	1.08	3	2	NA	NA	NA	NA	2	NA	NA	NA	NA	2	NA	NA	NA	NA	NA	NA	NA	NA	2	2	2	2	2	NA	NA	NA	NA	NA	NA	NA	NA	NA	NA	NA	NA
8466	2	9	7880.8934171256	4675.704681	8803.56628804071	4561.977949	2	85	2	2	2	NA	NA	2	NA	NA	NA	NA	1	1	1	2	1	1	2	1	NA	NA	NA	NA	NA	NA	1	2	2	2	2	NA	13.4	9.8	4.54	251	3.4	87.7	5.6	13.8	0.76	6.9	NA
8467	1	3	138587.287523709	67885.84658	155935.163760896	74716.286549	2	46	5	NA	3	4.97	2	2	NA	NA	NA	NA	2	NA	NA	NA	2	2	NA	NA	NA	12	NA	NA	NA	NA	2	2	2	2	2	NA	12.9	6.8	4.16	252	3.3	92.9	2.7	13	0.19	4.9	NA
8470	2	6	1926.88213263881	1237.655158	2003.20975436622	1188.603264	2	67	1	2	1	3.11	NA	2	NA	NA	NA	NA	1	2	1	NA	2	2	2	NA	NA	NA	NA	NA	NA	NA	2	2	2	2	2	NA	12.9	4.4	4.44	244	1.8	88.4	1.9	13.3	0.28	5.2	99.9
8471	1	8	74050.9405481099	30811.236185	77071.8841288836	31915.662561	2	26	3	5	5	4	2	2	NA	NA	NA	NA	2	NA	NA	NA	9	2	NA	NA	NA	NA	NA	NA	NA	NA	2	2	2	2	2	NA	11.8	10.1	4.17	282	2.5	85.7	6.9	12.4	0.42	5	NA
8486	2	11	52299.6026611944	26523.47359	0	0	2	60	3	1	4	5	NA	2	NA	NA	NA	NA	2	NA	NA	NA	2	2	NA	NA	NA	NA	NA	NA	NA	NA	2	2	2	2	2	NA	NA	NA	NA	NA	NA	NA	NA	NA	NA	NA	NA
8488	2	7	73173.7585792028	34699.518081	97731.8100690171	37641.08871	2	35	2	1	2	NA	2	2	NA	NA	NA	NA	2	NA	NA	NA	NA	2	2	NA	NA	NA	NA	NA	NA	NA	2	2	2	2	2	NA	NA	NA	NA	NA	NA	NA	NA	NA	NA	NA	NA
8492	1	1	21554.7835639611	9718.103921	24319.3887801184	14014.336832	2	83	3	2	3	NA	NA	2	NA	NA	NA	NA	2	NA	NA	NA	2	2	2	NA	NA	NA	NA	NA	NA	NA	2	2	2	2	2	NA	13.2	6.6	4.51	284	1.8	87.6	4.1	13.5	0.57	5.9	NA
8496	2	6	1990.18013445692	1177.921915	2249.16706135163	1174.839069	2	73	1	2	1	2.4	NA	2	NA	NA	NA	NA	1	1	1	NA	2	2	2	NA	NA	NA	NA	NA	NA	NA	2	2	2	2	2	NA	11.9	8.8	3.91	241	2.9	93.4	5.2	12.2	3.02	8	NA
8500	2	7	53876.8462450274	26391.131421	56859.769347698	27898.232919	2	40	2	3	4	1.08	2	1	28	38	NA	NA	1	2	2	NA	NA	2	2	NA	NA	NA	NA	NA	NA	NA	2	2	2	2	2	NA	12.2	7.4	4.07	217	1.7	93.9	4.9	13.3	0.23	5.2	91.1
8504	2	13	1686.87288113073	1083.494878	1806.85737525596	1379.000482	2	69	1	1	1	0.35	NA	2	NA	NA	NA	NA	2	NA	NA	NA	NA	2	2	NA	NA	NA	NA	NA	NA	NA	1	2	2	2	2	NA	NA	NA	NA	NA	NA	NA	NA	NA	NA	NA	NA
8508	2	11	38833.103104806	22328.481469	48203.8330972284	29538.963644	2	73	3	1	2	2.4	NA	2	NA	NA	NA	NA	1	1	1	1	1	2	2	NA	NA	NA	NA	NA	15	NA	2	2	2	2	2	NA	12.4	9.1	4.32	418	2.4	89.6	5.8	13.5	0.7	5.8	104
8509	2	7	31445.5965793211	18080.770383	35324.1440081557	22283.757528	2	74	2	2	1	1.26	NA	2	NA	NA	NA	NA	2	NA	NA	NA	2	2	2	NA	NA	NA	NA	NA	NA	NA	2	2	2	2	2	NA	14.1	8.4	4.21	319	3	84.9	4.3	12.3	0.67	5.9	94.3
8512	2	5	10553.6778562297	6074.583948	11204.846838139	6926.573373	2	85	4	2	2	1.8	NA	2	NA	NA	NA	NA	1	1	1	NA	2	2	2	NA	NA	NA	NA	NA	NA	NA	2	2	2	2	2	NA	14.7	6.3	4.85	266	2.1	77.8	3.4	12.5	1.25	5.9	NA
8513	1	8	42362.7682107416	21484.059279	45194.0207480493	21478.700483	2	60	3	NA	4	5	NA	2	NA	NA	NA	NA	1	1	1	NA	1	2	NA	NA	NA	NA	NA	NA	NA	NA	2	2	2	2	2	10	12.2	7.6	4.6	210	1.7	91.6	5.3	14.1	0.49	5.1	NA
8514	2	6	3142.38968566047	1859.876707	3320.91332516923	1786.164353	2	78	1	1	3	2.73	NA	1	38	NA	NA	NA	1	1	1	1	1	1	2	1	NA	NA	NA	NA	NA	NA	2	2	2	2	2	NA	12.4	7.6	4.33	258	1.5	86.5	5.4	12.9	0.31	7.4	NA
8519	2	1	82310.7058050382	34247.972792	91791.2735450393	36637.447979	2	28	3	6	4	1.8	2	2	NA	NA	NA	NA	2	NA	NA	NA	2	2	2	NA	NA	NA	NA	NA	NA	NA	2	2	2	2	2	NA	11.5	10	4.4	346	4.5	90.5	4.5	13.7	0.28	5.3	NA
8532	2	11	43237.0818553492	24860.706557	57073.7980569692	25958.919012	2	73	3	2	3	5	NA	2	NA	NA	NA	NA	1	1	2	NA	2	3	NA	NA	NA	NA	NA	NA	NA	NA	2	2	2	1	1	NA	12.5	9.8	4.68	284	2.8	92.3	6.1	13.9	0.08	6.3	232.4
8536	1	3	2709.61347181195	1603.730755	3021.9901046522	1556.677625	2	65	1	NA	1	1.08	NA	2	NA	NA	NA	NA	2	NA	NA	NA	1	1	2	1	NA	NA	13	NA	NA	NA	2	2	2	2	2	NA	13.3	4.9	5.01	199	1.4	85.1	2.9	14.4	0.66	8.3	193.3
8538	2	9	24446.5344629417	11175.852156	26559.0590482284	11304.571074	2	24	2	1	2	NA	2	2	NA	NA	NA	NA	2	NA	NA	NA	NA	2	2	NA	NA	NA	NA	NA	NA	NA	2	2	2	2	2	NA	13.6	6.1	4.48	271	2.2	87.6	3.3	13.3	0.24	5.3	103.2
8539	1	8	56914.3555128741	31133.536386	60171.0676988746	31046.287759	2	55	2	1	1	3.84	2	1	28	NA	NA	NA	1	1	1	NA	NA	2	NA	NA	NA	NA	NA	NA	NA	NA	2	2	2	2	2	NA	12.4	8.1	4.9	249	2.5	83.5	5	13.7	0.38	5.7	NA
[truncated: 25,068 more rows]
[truncated: 31 more columns]
